# Supplementary material for: Comparative genomics of grass EST libraries reveals previously uncharacterized splicing events in crop plants
Source: BMC Plant Biol. 2015 Feb 5;15:39. doi: 10.1186/s12870-015-0431-7 (PMC4323234; doi:10.1186/s12870-015-0431-7)
Supplement: Additional file 1: — The full list of novel rice, maize, and sorghum exons/ASVs identified in this study. [file 12870_2015_431_MOESM1_ESM.xls]

## Sheet: Information
This excel file contains the new exons that have been identified in rice, maize, and sorghum.
Please refer to separate sheets for each dataset.
Comparative genomics of grass EST library reveals previously uncharacterized splicing events in crop plants
Trees-Juen Chuang*, Min-Yu Yang, Joseph Chuang-Chieh Lin, Ping-Hom Hsieh, and Li-Yuan Hung
* Corresponding author; e-mail: trees@gate.sinica.edu.tw; fax: +886-2-27898757
Genomics Research Center, Academia Sinica, Taipei 11529, Taiwan.
Abbreviation:
Os, rice; Fp, meadow ryegrass; Ta, wheat; Hv, Barley; Bd, purple false brome; Sof, sugarcane; Sb, sorghum; Zm, maize; Pv, switchgrass.

## Sheet: Rice
chr	start	end	strand	transcript ID (MSU)	transcript ID (RAP)	novel exonic length	AS type	splicing sites motif	splicing sites motif type	genomic type	flanking exons (+: upstream;downstream -: downstream;upstream)	# supporting ESTs	supporting ESTs	# supporting species	Ta	Hv	Bd	Fp	Os	Zm	Sb	Sof	Pv
chr1	729711	729749	+	LOC_Os01g02310.1	Os01g0113350	39	RETAIN	-	-	CDS	727977,729710;729750,729845	30	gnl|UG|Hv#S58590838,gnl|UG|Hv#S58581708,gnl|UG|Ta#S58910680,gnl|UG|Ta#S58910685,gnl|UG|Ta#S58910691,gnl|UG|Zm#S46906060,gnl|UG|Zm#S51841061,gnl|UG|Ta#S58910676,gnl|UG|Zm#S20329008,gnl|UG|Pvr#S49206348,gnl|UG|Zm#S27920712,gnl|UG|Zm#S27183719,gnl|UG|Pvr#S56586149,gnl|UG|Zm#S11524253,gnl|UG|Zm#S23883261,gnl|UG|Zm#S32294463,gnl|UG|Bdi#S57900875,gnl|UG|Zm#S26232714,gnl|UG|Zm#S21157875,gnl|UG|Zm#S33875…	5	4	6	2	0	0	16	0	0	2
chr1	931475	931546	-	LOC_Os01g02720.1,LOC_Os01g02720.2	Os01g0116600	72	RETAIN	-	-	CDS	931268,931474;931547,931599	3	gnl|UG|Hv#S19018366,gnl|UG|Hv#S39524496,gnl|UG|Hv#S58585016	1	0	3	0	0	0	0	0	0	0
chr1	1424713	1424787	+	LOC_Os01g03520.1	Os01g0125900	75	RETAIN	-	-	CDS	1424568,1424712;1424788,1424990	13	gnl|UG|Sbi#S52522944,gnl|UG|Fpr#S53370952,gnl|UG|Fpr#S53390378,gnl|UG|Ta#S37806843,gnl|UG|Ta#S58895763,gnl|UG|Ta#S58895764,gnl|UG|Hv#S12845020,gnl|UG|Ta#S13113781,gnl|UG|Ta#S52542472,gnl|UG|Ta#S37828515,gnl|UG|Hv#S12844730,gnl|UG|Ta#S12993182,gnl|UG|Ta#S12892738	4	8	2	0	2	0	0	1	0	0
chr1	1745741	1745809	+	LOC_Os01g04020.1	Os01g0131600	69	CASSETTE	GT-AG	canonical	5'UTR	1745416,1745690;1745867,1747549	3	gnl|UG|Zm#S27908400,gnl|UG|Zm#S33957314,gnl|UG|Zm#S48311953	1	0	0	0	0	0	3	0	0	0
chr1	1745759	1745809	+	LOC_Os01g04020.1	Os01g0131600	51	CASSETTE	GT-AG	canonical	5'UTR	1745416,1745690;1745867,1747549	6	gnl|UG|Zm#S11361555,gnl|UG|Zm#S11361556,gnl|UG|Zm#S27934324,gnl|UG|Zm#S27934325,gnl|UG|Zm#S34010353,gnl|UG|Zm#S34010355	1	0	0	0	0	0	6	0	0	0
chr1	1854158	1854217	+	LOC_Os01g04200.4	Os01g0133500	60	CASSETTE	GT-AG	canonical	3'UTR	1853600,1853774;1854579,1854978	7	gnl|UG|Bdi#S57930596,gnl|UG|Hv#S12495067,gnl|UG|Hv#S15207921,gnl|UG|Hv#S41548787,gnl|UG|Hv#S58597385,gnl|UG|Ta#S12931003,gnl|UG|Ta#S32597773	3	2	4	1	0	0	0	0	0	0
chr1	2001115	2001177	+	LOC_Os01g04490.1	Os01g0137400,Os01g0137282	63	RETAIN	-	-	CDS	2000786,2001114;2001178,2001851	10	gnl|UG|Fpr#S53394414,gnl|UG|Ta#S58899760,gnl|UG|Ta#S58899761,gnl|UG|Hv#S23838111,gnl|UG|Ta#S58899762,gnl|UG|Ta#S58899763,gnl|UG|Hv#S58585647,gnl|UG|Fpr#S53381103,gnl|UG|Ta#S50377303,gnl|UG|Ta#S50377304	3	6	2	0	2	0	0	0	0	0
chr1	2987043	2987214	-	LOC_Os01g06290.3	Os01g0155600	172	RETAIN	-	-	5'UTR	2987003,2987042;2987215,2987273	6	gnl|UG|Pvr#S49449633,gnl|UG|Pvr#S49514184,gnl|UG|Pvr#S49570149,gnl|UG|Pvr#S49597177,gnl|UG|Pvr#S49598645,gnl|UG|Pvr#S56583705	1	0	0	0	0	0	0	0	0	6
chr1	3197298	3197417	+	LOC_Os01g06750.1	Os01g0160900	120	RETAIN	-	-	CDS	3197213,3197297;3197418,3197551	1	gnl|UG|Hv#S58596470	1	0	1	0	0	0	0	0	0	0
chr1	3520803	3520940	-	LOC_Os01g07430.1	Os01g0168900	138	CASSETTE	GC-AG	canonical	CDS	3520517,3520716;3520974,3520976	2	gnl|UG|Zm#S48281162,gnl|UG|Zm#S51828878	1	0	0	0	0	0	2	0	0	0
chr1	6727242	6727349	-	LOC_Os01g12320.2	Os01g0223200	108	CASSETTE	AT-AC	canonical	CDS	6726921,6727145;6727354,6727581	1	gnl|UG|Fpr#S53364251	1	0	0	0	1	0	0	0	0	0
chr1	9431596	9431654	-	LOC_Os01g16620.4	Os01g0272800	59	CASSETTE	GT-AG	canonical	3'UTR	9431104,9431228;9431790,9431929	2	gnl|UG|Bdi#S57900103,gnl|UG|Bdi#S57900104	1	0	0	2	0	0	0	0	0	0
chr1	9431596	9431685	-	LOC_Os01g16620.4	Os01g0272800	90	CASSETTE	GT-AG	canonical	3'UTR	9430711,9431013;9431790,9431929	20	gnl|UG|Hv#S12813507,gnl|UG|Hv#S39526538,gnl|UG|Hv#S41568528,gnl|UG|Ta#S13005265,gnl|UG|Ta#S13118503,gnl|UG|Ta#S18007894,gnl|UG|Ta#S26024337,gnl|UG|Ta#S32552893,gnl|UG|Ta#S32689309,gnl|UG|Ta#S37885277,gnl|UG|Ta#S37906755,gnl|UG|Ta#S52897744,gnl|UG|Ta#S58864336,gnl|UG|Ta#S58904468,gnl|UG|Ta#S58904469,gnl|UG|Ta#S58904470,gnl|UG|Ta#S58904471,gnl|UG|Ta#S58904472,gnl|UG|Ta#S58904473,gnl|UG|Hv#S12496739	2	16	4	0	0	0	0	0	0	0
chr1	9431596	9431685	-	LOC_Os01g16620.4	Os01g0272800	90	CASSETTE	GT-AG	canonical	3'UTR	9431104,9431228;9431790,9431929	43	gnl|UG|Bdi#S57918106,gnl|UG|Bdi#S57918107,gnl|UG|Bdi#S57960970,gnl|UG|Bdi#S57960971,gnl|UG|Bdi#S57975125,gnl|UG|Pvr#S49298740,gnl|UG|Pvr#S49298741,gnl|UG|Pvr#S49366874,gnl|UG|Pvr#S49493038,gnl|UG|Pvr#S49493039,gnl|UG|Pvr#S49535856,gnl|UG|Pvr#S49535857,gnl|UG|Pvr#S49604526,gnl|UG|Pvr#S49604527,gnl|UG|Pvr#S56588895,gnl|UG|Pvr#S56588896,gnl|UG|Pvr#S56590746,gnl|UG|Pvr#S56590747,gnl|UG|Pvr#S56652590,…	4	18	5	5	0	0	0	0	0	15
chr1	9431596	9431685	-	LOC_Os01g16620.4	Os01g0272800	90	CASSETTE	GT-AG	canonical	3'UTR	9431104,9431228;9432911,9433274	1	gnl|UG|Zm#S50710215	1	0	0	0	0	0	1	0	0	0
chr1	9431596	9431693	-	LOC_Os01g16620.4	Os01g0272800	98	CASSETTE	GT-AG	canonical	3'UTR	9431104,9431228;9432911,9433274	1	gnl|UG|Zm#S50710215	1	0	0	0	0	0	1	0	0	0
chr1	10312620	10312679	+	LOC_Os01g18360.2	Os01g0286900	60	CASSETTE	GT-AG	canonical	5'UTR	10311317,10311559;10312696,10312840	6	gnl|UG|Pvr#S49180771,gnl|UG|Pvr#S49197780,gnl|UG|Pvr#S49396971,gnl|UG|Pvr#S49419223,gnl|UG|Pvr#S49476275,gnl|UG|Pvr#S49476276	1	0	0	0	0	0	0	0	0	6
chr1	10815127	10815205	-	LOC_Os01g19140.1	Os01g0295900	79	CASSETTE	GT-AG	canonical	3'UTR	10814969,10815052;10815772,10815857	1	gnl|UG|Hv#S12554056	1	0	1	0	0	0	0	0	0	0
chr1	11960146	11960205	+	LOC_Os01g21420.1	Os01g0316550,Os01g0316600	60	CASSETTE	GT-AG	canonical	CDS	11959283,11959374;11960489,11960563	4	gnl|UG|Zm#S47748922,gnl|UG|Sof#S53261812,gnl|UG|Zm#S46613110,gnl|UG|Zm#S31652543	2	0	0	0	0	0	3	0	1	0
chr1	16380938	16381018	+	LOC_Os01g29230.1	Os01g0388500	81	RETAIN	-	-	CDS	16379491,16380937;16381019,16382042	1	gnl|UG|Pvr#S49456679	1	0	0	0	0	0	0	0	0	1
chr1	17153264	17153342	+	LOC_Os01g31360.6	Os01g0498200	79	RETAIN	-	-	5'UTR	17153171,17153263;17153343,17153438	2	gnl|UG|Pvr#S49185120,gnl|UG|Pvr#S56599497	1	0	0	0	0	0	0	0	0	2
chr1	18291523	18291612	+	LOC_Os01g33220.1	Os01g0516625	90	RETAIN	-	-	CDS	18291347,18291522;18291613,18292818	1	gnl|UG|Ta#S58899321	1	1	0	0	0	0	0	0	0	0
chr1	18577567	18577623	+	LOC_Os01g33750.1	Os01g0521101	57	CASSETTE	AT-AC	canonical	CDS	18577287,18577443;18577641,18577814	2	gnl|UG|Bdi#S57898265,gnl|UG|Bdi#S57898266	1	0	0	2	0	0	0	0	0	0
chr1	19266361	19266423	-	LOC_Os01g34890.1	Os01g0533100,Os01g0533000	63	CASSETTE	AT-AC	canonical	CDS	19266092,19266278;19266503,19266625	1	gnl|UG|Zm#S48285646	1	0	0	0	0	0	1	0	0	0
chr1	24023500	24023529	-	LOC_Os01g42330.1	Os01g0608400	30	RETAIN	-	-	CDS	24022494,24023499;24023530,24024326	1	gnl|UG|Sbi#S52505863	1	0	0	0	0	0	0	1	0	0
chr1	24024327	24024365	-	LOC_Os01g42330.1	Os01g0608400	39	RETAIN	-	-	CDS	24023530,24024326;24024366,24024651	1	gnl|UG|Sbi#S52505863	1	0	0	0	0	0	0	1	0	0
chr1	24169490	24169645	-	LOC_Os01g42510.1,LOC_Os01g42510.2	Os01g0610800	156	CASSETTE	GT-AG	canonical	CDS	24169136,24169303;24170316,24170397	16	gnl|UG|Zm#S14813630,gnl|UG|Zm#S26188056,gnl|UG|Zm#S26190172,gnl|UG|Zm#S26190679,gnl|UG|Zm#S26228185,gnl|UG|Zm#S26328679,gnl|UG|Zm#S27177962,gnl|UG|Zm#S27181244,gnl|UG|Zm#S27183535,gnl|UG|Zm#S32712894,gnl|UG|Zm#S46914630,gnl|UG|Zm#S47930119,gnl|UG|Zm#S47930120,gnl|UG|Zm#S48281883,gnl|UG|Zm#S50084463,gnl|UG|Zm#S35390598	1	0	0	0	0	0	16	0	0	0
chr1	24489860	24490114	-	LOC_Os01g43000.1		255	RETAIN	-	-	CDS	24489675,24489859;24490115,24490231	2	gnl|UG|Fpr#S53369630,gnl|UG|Pvr#S56573749	2	0	0	0	1	0	0	0	0	1
chr1	26296032	26296136	+	LOC_Os01g46240.1	Os01g0651100	105	RETAIN	-	-	CDS	26295650,26296031;26296137,26296249	5	gnl|UG|Pvr#S49326116,gnl|UG|Fpr#S53358065,gnl|UG|Hv#S39524037,gnl|UG|Hv#S58586646,gnl|UG|Fpr#S53377224	3	0	2	0	2	0	0	0	0	1
chr1	26524908	26524959	-	LOC_Os01g46590.1,LOC_Os01g46590.2	Os01g0654200	52	CASSETTE	GT-AG	canonical	5'UTR	26523172,26523603;26525371,26525436	2	gnl|UG|Zm#S46913313,gnl|UG|Zm#S51840627	1	0	0	0	0	0	2	0	0	0
chr1	26524908	26524959	-	LOC_Os01g46590.1,LOC_Os01g46590.2	Os01g0654200	52	CASSETTE	GT-AG	canonical	5'UTR	26524050,26524610;26525371,26525436	2	gnl|UG|Zm#S46913313,gnl|UG|Zm#S51840627	1	0	0	0	0	0	2	0	0	0
chr1	27568352	27568381	-	LOC_Os01g48140.1	Os01g0672166	30	RETAIN	-	-	CDS	27568011,27568351;27568382,27569429	3	gnl|UG|Zm#S48295471,gnl|UG|Zm#S51840421,gnl|UG|Hv#S58582551	2	0	1	0	0	0	2	0	0	0
chr1	27833356	27833421	+	LOC_Os01g48530.1	Os01g0676900	66	CASSETTE	GT-AG	canonical	CDS	27832839,27833215;27834118,27834176	15	gnl|UG|Ta#S12966038,gnl|UG|Hv#S39526055,gnl|UG|Ta#S13037385,gnl|UG|Ta#S13043606,gnl|UG|Ta#S13164968,gnl|UG|Ta#S16197535,gnl|UG|Ta#S16197537,gnl|UG|Ta#S32570769,gnl|UG|Ta#S32591626,gnl|UG|Ta#S37747150,gnl|UG|Ta#S37752556,gnl|UG|Ta#S37767359,gnl|UG|Ta#S37780105,gnl|UG|Ta#S37780415,gnl|UG|Ta#S37807908	2	14	1	0	0	0	0	0	0	0
chr1	28787684	28787926	-	LOC_Os01g50100.1	Os01g0695800	243	RETAIN	-	-	CDS	28787566,28787683;28787927,28788184	2	gnl|UG|Fpr#S53356913,gnl|UG|Ta#S12923503	2	1	0	0	1	0	0	0	0	0
chr1	29117177	29117257	+	LOC_Os01g50690.1	Os01g0702400	81	CASSETTE	AT-AC	canonical	CDS	29116863,29117128;29117285,29117543	2	gnl|UG|Ta#S58842941,gnl|UG|Ta#S58886040	1	2	0	0	0	0	0	0	0	0
chr1	29117201	29117254	+	LOC_Os01g50690.1	Os01g0702400	54	CASSETTE	GT-AG	canonical	CDS	29116863,29117128;29117285,29117543	4	gnl|UG|Hv#S58587626,gnl|UG|Hv#S58599261,gnl|UG|Ta#S58842941,gnl|UG|Ta#S58886040	2	2	2	0	0	0	0	0	0	0
chr1	29663219	29663362	-	LOC_Os01g51632.1		144	CASSETTE	GT-AG	canonical	CDS	29662368,29662507;29663731,29663919	2	gnl|UG|Sbi#S52521996,gnl|UG|Fpr#S53368710	2	0	0	0	1	0	0	1	0	0
chr1	29967817	29967907	-	LOC_Os01g52110.2	Os01g0719100	91	CASSETTE	AT-AC	canonical	5'UTR	29967345,29967432;29969493,29969722	4	gnl|UG|Ta#S58910366,gnl|UG|Ta#S58910370,gnl|UG|Ta#S58910372,gnl|UG|Ta#S58910377	1	4	0	0	0	0	0	0	0	0
chr1	29967817;29968014	29967907;29968073	-	LOC_Os01g52110.2	Os01g0719100	151	CASSETTE	AT-AC;AT-AC	canonical;canonical	5'UTR	29967520,29967752;29969493,29969722	5	gnl|UG|Ta#S58910366,gnl|UG|Ta#S58910370,gnl|UG|Ta#S58910372,gnl|UG|Ta#S58910377,gnl|UG|Ta#S58910378	1	5	0	0	0	0	0	0	0	0
chr1	29967825;29967992	29967902;29968066	-	LOC_Os01g52110.2	Os01g0719100	153	CASSETTE	GT-AG;GT-AG	canonical;canonical	5'UTR	29967345,29967432;29969493,29969722	24	gnl|UG|Ta#S58910373,gnl|UG|Ta#S58910376,gnl|UG|Ta#S58910379,gnl|UG|Ta#S58910380,gnl|UG|Ta#S58910381,gnl|UG|Ta#S58910386,gnl|UG|Ta#S58910387,gnl|UG|Ta#S58910388,gnl|UG|Ta#S58910394,gnl|UG|Ta#S58910395,gnl|UG|Ta#S58910398,gnl|UG|Ta#S58910399,gnl|UG|Ta#S58910402,gnl|UG|Ta#S58910403,gnl|UG|Ta#S58910404,gnl|UG|Ta#S58910407,gnl|UG|Ta#S58910410,gnl|UG|Ta#S58910411,gnl|UG|Ta#S58910412,gnl|UG|Ta#S58910413…	1	24	0	0	0	0	0	0	0	0
chr1	29967825;29968014	29967902;29968073	-	LOC_Os01g52110.2	Os01g0719100	138	CASSETTE	GT-AG;AT-AC	canonical;canonical	5'UTR	29967520,29967752;29969493,29969722	20	gnl|UG|Ta#S58910369,gnl|UG|Ta#S58910371,gnl|UG|Ta#S58910374,gnl|UG|Ta#S58910375,gnl|UG|Ta#S58910382,gnl|UG|Ta#S58910383,gnl|UG|Ta#S58910384,gnl|UG|Ta#S58910385,gnl|UG|Ta#S58910389,gnl|UG|Ta#S58910390,gnl|UG|Ta#S58910392,gnl|UG|Ta#S58910393,gnl|UG|Ta#S58910396,gnl|UG|Ta#S58910397,gnl|UG|Ta#S58910400,gnl|UG|Ta#S58910401,gnl|UG|Ta#S58910405,gnl|UG|Ta#S58910406,gnl|UG|Ta#S58910408,gnl|UG|Ta#S58910409	1	20	0	0	0	0	0	0	0	0
chr1	29968227	29968295	-	LOC_Os01g52110.2	Os01g0719100	69	CASSETTE	GT-AG	canonical	5'UTR	29967345,29967432;29969493,29969722	2	gnl|UG|Hv#S39525411,gnl|UG|Hv#S58599974	1	0	2	0	0	0	0	0	0	0
chr1	30788830	30788952	-	LOC_Os01g53630.1	Os01g0738100	123	CASSETTE	GT-AG	canonical	CDS	30788546,30788657;30789127,30789224	5	gnl|UG|Hv#S12838662,gnl|UG|Hv#S41558502,gnl|UG|Hv#S41565501,gnl|UG|Ta#S32669717,gnl|UG|Ta#S32694664	2	2	3	0	0	0	0	0	0	0
chr1	31862663	31862788	-	LOC_Os01g55350.1	Os01g0758300	126	RETAIN	-	-	CDS	31862439,31862662;31862789,31862830	19	gnl|UG|Pvr#S49256654,gnl|UG|Pvr#S49281330,gnl|UG|Pvr#S49362235,gnl|UG|Sbi#S16857828,gnl|UG|Sbi#S52521871,gnl|UG|Zm#S21144550,gnl|UG|Pvr#S49244309,gnl|UG|Hv#S12666600,gnl|UG|Sof#S17327965,gnl|UG|Pvr#S49196279,gnl|UG|Ta#S16217271,gnl|UG|Hv#S12666602,gnl|UG|Ta#S13114989,gnl|UG|Sof#S17375183,gnl|UG|Ta#S13117300,gnl|UG|Ta#S13116162,gnl|UG|Zm#S11377297,gnl|UG|Zm#S11520362,gnl|UG|Sof#S17373731	6	4	2	0	0	0	3	2	3	5
chr1	32485802	32485864	-	LOC_Os01g56370.1	Os01g0770100	63	CASSETTE	GT-AG	canonical	CDS	32484923,32485138;32487946,32488548	4	gnl|UG|Hv#S58597621,gnl|UG|Hv#S58578415,gnl|UG|Hv#S58584777,gnl|UG|Hv#S58584875	1	0	4	0	0	0	0	0	0	0
chr1	33221175	33221213	+	LOC_Os01g57490.1	Os01g0783900	39	RETAIN	-	-	CDS	33221097,33221174;33221214,33221388	7	gnl|UG|Bdi#S57883724,gnl|UG|Hv#S12823228,gnl|UG|Hv#S12830644,gnl|UG|Hv#S58591667,gnl|UG|Ta#S32647486,gnl|UG|Ta#S58883171,gnl|UG|Bdi#S57930071	3	2	3	2	0	0	0	0	0	0
chr1	33272209	33272289	-	LOC_Os01g57580.1	Os01g0784900	81	CASSETTE	GT-AG	canonical	CDS	33271950,33272015;33272450,33272915	2	gnl|UG|Zm#S48282920,gnl|UG|Zm#S51834022	1	0	0	0	0	0	2	0	0	0
chr1	33659874	33660029	+	LOC_Os01g58240.1	Os01g0795000,Os01g0794800	156	CASSETTE	GT-AG	canonical	CDS	33659707,33659783;33669082,33669624	1	gnl|UG|Ta#S52546363	1	1	0	0	0	0	0	0	0	0
chr1	34176652	34176702	-	LOC_Os01g59160.1	Os01g0806000	51	CASSETTE	AT-AC	canonical	CDS	34176535,34176636;34176727,34176878	1	gnl|UG|Bdi#S57920840	1	0	0	1	0	0	0	0	0	0
chr1	34516913	34516960	+	LOC_Os01g59670.1	Os01g0812050	48	RETAIN	-	-	CDS	34515078,34516912;34516961,34517296	3	gnl|UG|Pvr#S49281063,gnl|UG|Hv#S58579105,gnl|UG|Ta#S58888736	3	1	1	0	0	0	0	0	0	1
chr1	34872434;34872281	34872502;34872352	-	LOC_Os01g60280.1	Os01g0818700,Os01g0818600	141	CASSETTE	GT-AG;GT-AG	canonical;canonical	CDS	34871871,34871939;34872704,34872772	2	gnl|UG|Hv#S58592773,gnl|UG|Hv#S58596833	1	0	2	0	0	0	0	0	0	0
chr1	34872434;34872281;34872019	34872502;34872352;34872105	-	LOC_Os01g60280.1	Os01g0818700,Os01g0818600	228	CASSETTE	GT-AG;GT-AG;GT-AG	canonical;canonical;canonical	CDS	34871871,34871939;34872704,34872772	2	gnl|UG|Ta#S52546839,gnl|UG|Pvr#S49357185	2	1	0	0	0	0	0	0	0	1
chr1	37673088	37673156	-	LOC_Os01g64900.1	Os01g0869300	69	CASSETTE	GC-AG	canonical	CDS	37672489,37672613;37673269,37673415	2	gnl|UG|Hv#S58583976,gnl|UG|Ta#S22378915	2	1	1	0	0	0	0	0	0	0
chr1	38659118	38659234	-	LOC_Os01g66580.1	Os01g0889200	117	CASSETTE	GT-AG	canonical	CDS	38658823,38659038;38659936,38659990	3	gnl|UG|Ta#S58898265,gnl|UG|Ta#S58898266,gnl|UG|Ta#S12891728	1	3	0	0	0	0	0	0	0	0
chr1	38956410	38956538	+	LOC_Os01g67100.1	Os01g0896300	129	CASSETTE	GC-AG	canonical	CDS	38956255,38956336;38957007,38957405	3	gnl|UG|Ta#S58861319,gnl|UG|Hv#S12839986,gnl|UG|Hv#S58594074	2	1	2	0	0	0	0	0	0	0
chr1	39688090;39688203	39688140;39688295	-	LOC_Os01g68320.4	Os01g0911100	144	CASSETTE	GT-AG;GC-AG	canonical;canonical	3'UTR	39687813,39688043;39689164,39689533	1	gnl|UG|Hv#S58598531	1	0	1	0	0	0	0	0	0	0
chr1	39688203;39688395	39688295;39688445	-	LOC_Os01g68320.4	Os01g0911100	144	CASSETTE	GC-AG;GT-AG	canonical;canonical	3'UTR	39687813,39688043;39689164,39689533	1	gnl|UG|Hv#S58598531	1	0	1	0	0	0	0	0	0	0
chr1	42308414	42308506	-	LOC_Os01g72940.1	Os01g0959800	93	CASSETTE	GT-AG	canonical	CDS	42308274,42308324;42308825,42308893	11	gnl|UG|Sbi#S52521255,gnl|UG|Zm#S16518522,gnl|UG|Zm#S27920685,gnl|UG|Zm#S32375113,gnl|UG|Zm#S48296019,gnl|UG|Zm#S51837002,gnl|UG|Hv#S12803625,gnl|UG|Hv#S12804451,gnl|UG|Hv#S15344201,gnl|UG|Ta#S16058106,gnl|UG|Ta#S52544870	4	2	3	0	0	0	5	1	0	0
chr1	42601114	42601182	+	LOC_Os01g73530.1	Os01g0966100	69	CASSETTE	GC-AG	canonical	CDS	42600956,42601022;42601199,42601396	1	gnl|UG|Pvr#S49603500	1	0	0	0	0	0	0	0	0	1
chr1	43176426	43176497	-	LOC_Os01g74550.1	Os01g0976900	72	CASSETTE	GT-AG	canonical	CDS	43176275,43176343;43176577,43177759	3	gnl|UG|Hv#S58578228,gnl|UG|Pvr#S49247059,gnl|UG|Pvr#S49262494	2	0	1	0	0	0	0	0	0	2
chr2	345830	345943	+	LOC_Os02g01590.2	Os02g0106100	114	CASSETTE	GT-AG	canonical	CDS	343956,344827;346232,346236	3	gnl|UG|Ta#S37752799,gnl|UG|Ta#S37807059,gnl|UG|Ta#S37810583	1	3	0	0	0	0	0	0	0	0
chr2	345830	345982	+	LOC_Os02g01590.2	Os02g0106100	153	CASSETTE	GC-AG	canonical	CDS	343956,344827;346232,346236	1	gnl|UG|Hv#S58584158	1	0	1	0	0	0	0	0	0	0
chr2	345830	346003	+	LOC_Os02g01590.2	Os02g0106100	174	CASSETTE	GC-AG	canonical	CDS	343956,344827;346232,346236	8	gnl|UG|Ta#S37821152,gnl|UG|Ta#S37831281,gnl|UG|Ta#S37844334,gnl|UG|Hv#S19187912,gnl|UG|Ta#S37846068,gnl|UG|Hv#S58584736,gnl|UG|Hv#S58590294,gnl|UG|Ta#S26655812	2	5	3	0	0	0	0	0	0	0
chr2	345830	346123	+	LOC_Os02g01590.2	Os02g0106100	294	CASSETTE	GT-AG	canonical	CDS	343956,344827;346232,346236	11	gnl|UG|Hv#S12521807,gnl|UG|Hv#S58584158,gnl|UG|Ta#S13006019,gnl|UG|Ta#S32613702,gnl|UG|Hv#S15201154,gnl|UG|Hv#S19187912,gnl|UG|Hv#S58581928,gnl|UG|Hv#S58585817,gnl|UG|Hv#S58585954,gnl|UG|Hv#S58592104,gnl|UG|Zm#S26333693	3	2	8	0	0	0	1	0	0	0
chr2	345830	346129	+	LOC_Os02g01590.2	Os02g0106100	300	CASSETTE	GC-AG	canonical	CDS	343956,344827;346232,346236	17	gnl|UG|Ta#S12923150,gnl|UG|Ta#S37870166,gnl|UG|Hv#S15201154,gnl|UG|Hv#S58581928,gnl|UG|Hv#S58585817,gnl|UG|Hv#S58585954,gnl|UG|Hv#S58592104,gnl|UG|Hv#S58597682,gnl|UG|Ta#S13082149,gnl|UG|Ta#S26655812,gnl|UG|Hv#S58578370,gnl|UG|Ta#S26655816,gnl|UG|Hv#S48850646,gnl|UG|Hv#S58582097,gnl|UG|Pvr#S49299090,gnl|UG|Pvr#S49412266,gnl|UG|Pvr#S49449456	3	5	9	0	0	0	0	0	0	3
chr2	345830;345992	345943;346084	+	LOC_Os02g01590.2	Os02g0106100	207	CASSETTE	GT-AG;GC-AG	canonical;canonical	CDS	343956,344827;346232,346236	2	gnl|UG|Ta#S12923493,gnl|UG|Ta#S52545188	1	2	0	0	0	0	0	0	0	0
chr2	345830;346049	346003;346123	+	LOC_Os02g01590.2	Os02g0106100	249	CASSETTE	GC-AG;GT-AG	canonical;canonical	CDS	343956,344827;346232,346236	11	gnl|UG|Ta#S12923493,gnl|UG|Ta#S13024436,gnl|UG|Ta#S22381126,gnl|UG|Ta#S37752799,gnl|UG|Ta#S37807059,gnl|UG|Ta#S37810583,gnl|UG|Ta#S37810662,gnl|UG|Ta#S37821152,gnl|UG|Ta#S37831281,gnl|UG|Ta#S37844334,gnl|UG|Ta#S52545188	1	11	0	0	0	0	0	0	0	0
chr2	345871	345966	+	LOC_Os02g01590.2	Os02g0106100	96	CASSETTE	GC-AG	canonical	CDS	343956,344827;346232,346236	1	gnl|UG|Hv#S12772438	1	0	1	0	0	0	0	0	0	0
chr2	345871	346125	+	LOC_Os02g01590.2	Os02g0106100	255	CASSETTE	GC-AG	canonical	CDS	343956,344827;346232,346236	1	gnl|UG|Hv#S12772438	1	0	1	0	0	0	0	0	0	0
chr2	345992	346123	+	LOC_Os02g01590.2	Os02g0106100	132	CASSETTE	GT-AG	canonical	CDS	343956,344827;346232,346236	13	gnl|UG|Hv#S12563958,gnl|UG|Hv#S15180633,gnl|UG|Hv#S39523737,gnl|UG|Hv#S39525864,gnl|UG|Ta#S12923494,gnl|UG|Ta#S13053635,gnl|UG|Ta#S16058439,gnl|UG|Ta#S16058473,gnl|UG|Ta#S16255012,gnl|UG|Ta#S17882159,gnl|UG|Ta#S32534451,gnl|UG|Ta#S32536183,gnl|UG|Ta#S32585452	2	9	4	0	0	0	0	0	0	0
chr2	346049	346123	+	LOC_Os02g01590.2	Os02g0106100	75	CASSETTE	GT-AG	canonical	CDS	343956,344827;346232,346236	1	gnl|UG|Hv#S15177521	1	0	1	0	0	0	0	0	0	0
chr2	754612	754695	-	LOC_Os02g02290.1	Os02g0114033,Os02g0114000	84	CASSETTE	GC-AG	canonical	CDS	754093,754296;754807,754899	3	gnl|UG|Fpr#S53341551,gnl|UG|Sbi#S52519376,gnl|UG|Ta#S12986389	3	1	0	0	1	0	0	1	0	0
chr2	1957359	1957415	+	LOC_Os02g04440.2	Os02g0136933,Os02g0137000	57	CASSETTE	AT-AC	canonical	CDS	1957002,1957309;1958143,1958324	1	gnl|UG|Sbi#S52521032	1	0	0	0	0	0	0	1	0	0
chr2	1990017	1990130	+	LOC_Os02g04490.1	Os02g0137500,Os02g0137450	114	RETAIN	-	-	CDS	1989010,1990016;1990131,1990781	5	gnl|UG|Ta#S58855474,gnl|UG|Pvr#S49603906,gnl|UG|Hv#S19016130,gnl|UG|Pvr#S49594230,gnl|UG|Ta#S58885037	3	2	1	0	0	0	0	0	0	2
chr2	2074302	2074388	+	LOC_Os02g04630.1	Os02g0138900	87	CASSETTE	GT-AG	canonical	CDS	2073915,2074124;2074559,2074675	1	gnl|UG|Hv#S58578399	1	0	1	0	0	0	0	0	0	0
chr2	2074302	2074388	+	LOC_Os02g04630.1	Os02g0138900	87	CASSETTE	GT-AG	canonical	CDS	2073915,2074124;2074773,2074826	1	gnl|UG|Hv#S12759471	1	0	1	0	0	0	0	0	0	0
chr2	3629595	3629726	-	LOC_Os02g07070.1,LOC_Os02g07070.2,LOC_Os02g07070.3	Os02g0167500	132	RETAIN	-	-	CDS	3629165,3629594;3629727,3629915	1	gnl|UG|Pvr#S49276726	1	0	0	0	0	0	0	0	0	1
chr2	4543287;4543415	4543403;4543519	+	LOC_Os02g08440.4	Os02g0181300	222	CASSETTE	GT-AG;GC-AG	canonical;canonical	CDS	4542926,4543123;4543629,4543709	1	gnl|UG|Sof#S17285652	1	0	0	0	0	0	0	0	1	0
chr2	4543287;4543415	4543403;4543528	+	LOC_Os02g08440.4	Os02g0181300	231	CASSETTE	GT-AG;GC-AG	canonical;canonical	CDS	4542926,4543123;4543629,4543709	1	gnl|UG|Sof#S17279095	1	0	0	0	0	0	0	0	1	0
chr2	4543287;4543415	4543403;4543531	+	LOC_Os02g08440.4	Os02g0181300	234	CASSETTE	GT-AG;GC-AG	canonical;canonical	CDS	4542926,4543123;4543629,4543709	6	gnl|UG|Sof#S17317319,gnl|UG|Sof#S17377675,gnl|UG|Sof#S17382957,gnl|UG|Sof#S17422210,gnl|UG|Sof#S17317624,gnl|UG|Sof#S17362617	1	0	0	0	0	0	0	0	6	0
chr2	4543287;4543415	4543403;4543534	+	LOC_Os02g08440.4	Os02g0181300	237	CASSETTE	GT-AG;GC-AG	canonical;canonical	CDS	4542926,4543123;4543629,4543709	2	gnl|UG|Sof#S17315101,gnl|UG|Sof#S17309540	1	0	0	0	0	0	0	0	2	0
chr2	4543287;4543425	4543415;4543562	+	LOC_Os02g08440.4	Os02g0181300	267	CASSETTE	GC-AG;AT-AC	canonical;canonical	CDS	4542926,4543123;4543629,4543709	40	gnl|UG|Zm#S26200725,gnl|UG|Zm#S26205051,gnl|UG|Zm#S26227737,gnl|UG|Zm#S26233116,gnl|UG|Zm#S26239108,gnl|UG|Zm#S26239517,gnl|UG|Zm#S26326356,gnl|UG|Zm#S26656803,gnl|UG|Zm#S27180378,gnl|UG|Zm#S27571440,gnl|UG|Zm#S27572866,gnl|UG|Zm#S27579441,gnl|UG|Zm#S27579874,gnl|UG|Zm#S27580052,gnl|UG|Zm#S27925440,gnl|UG|Zm#S27928792,gnl|UG|Zm#S27931575,gnl|UG|Zm#S27931844,gnl|UG|Zm#S27934154,gnl|UG|Zm#S32292300…	1	0	0	0	0	0	40	0	0	0
chr2	4543287;4543443	4543415;4543562	+	LOC_Os02g08440.4	Os02g0181300	249	CASSETTE	GC-AG;AT-AC	canonical;canonical	CDS	4542926,4543123;4543629,4543709	11	gnl|UG|Zm#S21152717,gnl|UG|Zm#S26653638,gnl|UG|Zm#S27184469,gnl|UG|Zm#S27910769,gnl|UG|Zm#S27936841,gnl|UG|Zm#S33871172,gnl|UG|Zm#S34204985,gnl|UG|Zm#S34207353,gnl|UG|Zm#S34281077,gnl|UG|Zm#S48029180,gnl|UG|Zm#S48029183	1	0	0	0	0	0	11	0	0	0
chr2	4543314;4543425	4543415;4543562	+	LOC_Os02g08440.4	Os02g0181300	240	CASSETTE	GC-AG;AT-AC	canonical;canonical	CDS	4542926,4543123;4543629,4543709	1	gnl|UG|Zm#S48286341	1	0	0	0	0	0	1	0	0	0
chr2	5512936	5513064	-	LOC_Os02g10490.1	Os02g0198400	129	CASSETTE	GT-AG	canonical	CDS	5512690,5512848;5513144,5513249	1	gnl|UG|Ta#S58855884	1	1	0	0	0	0	0	0	0	0
chr2	5515343	5515393	-	LOC_Os02g10490.1	Os02g0198400	51	CASSETTE	GT-AG	canonical	CDS	5515023,5515195;5515484,5515589	1	gnl|UG|Zm#S47785594	1	0	0	0	0	0	1	0	0	0
chr2	6983440	6983508	+	LOC_Os02g13130.2	Os02g0224300	69	CASSETTE	GT-AG	canonical	3'UTR	6981698,6983434;6983603,6985051	2	gnl|UG|Bdi#S57875603,gnl|UG|Bdi#S57987923	1	0	0	2	0	0	0	0	0	0
chr2	6983440	6983541	+	LOC_Os02g13130.2	Os02g0224300	102	CASSETTE	GT-AG	canonical	3'UTR	6981698,6983434;6983603,6985051	2	gnl|UG|Bdi#S57875603,gnl|UG|Bdi#S57987923	1	0	0	2	0	0	0	0	0	0
chr2	8302896	8303012	+	LOC_Os02g14900.1	Os02g0247000	117	CASSETTE	GT-AG	canonical	CDS	8301745,8301826;8303111,8303203	1	gnl|UG|Ta#S52543330	1	1	0	0	0	0	0	0	0	0
chr2	8305947	8306054	+	LOC_Os02g14900.1	Os02g0247000	108	CASSETTE	GT-AG	canonical	CDS	8305714,8305839;8306481,8306535	2	gnl|UG|Hv#S58592519,gnl|UG|Ta#S52543330	2	1	1	0	0	0	0	0	0	0
chr2	10883428	10883556	-	LOC_Os02g18670.1	Os02g0288400	129	RETAIN	-	-	CDS	10883377,10883427;10883557,10884009	2	gnl|UG|Zm#S17519142,gnl|UG|Zm#S42150383	1	0	0	0	0	0	2	0	0	0
chr2	10885701	10885757	-	LOC_Os02g18670.1	Os02g0288400	57	RETAIN	-	-	CDS	10884636,10885700;10885758,10886276	2	gnl|UG|Zm#S17519142,gnl|UG|Zm#S42150383	1	0	0	0	0	0	2	0	0	0
chr2	11731208	11731366	+	LOC_Os02g19924.1	Os02g0302200	159	CASSETTE	GT-AG	canonical	CDS	11716851,11717244;11733996,11734335	3	gnl|UG|Sbi#S15653565,gnl|UG|Sbi#S22990736,gnl|UG|Sbi#S52522339	1	0	0	0	0	0	0	3	0	0
chr2	13506232	13506294	-	LOC_Os02g22680.1	Os02g0331400	63	CASSETTE	GT-AG	canonical	CDS	13505930,13506088;13506414,13506471	1	gnl|UG|Sbi#S22996555	1	0	0	0	0	0	0	1	0	0
chr2	15275083	15275172	-	LOC_Os02g26014.1	Os02g0458100	90	CASSETTE	GT-AG	canonical	CDS	15258575,15258826;15275686,15275904	4	gnl|UG|Zm#S52559856,gnl|UG|Zm#S11418743,gnl|UG|Zm#S11521782,gnl|UG|Zm#S42150575	1	0	0	0	0	0	4	0	0	0
chr2	15931199	15931243	-	LOC_Os02g27110.1	Os02g0470600,Os02g0470400	45	RETAIN	-	-	CDS	15931058,15931198;15931244,15931523	2	gnl|UG|Hv#S12807508,gnl|UG|Pvr#S49376603	2	0	1	0	0	0	0	0	0	1
chr2	16093207	16093242	+	LOC_Os02g27320.1		36	RETAIN	-	-	CDS	16091950,16093206;16093243,16093575	1	gnl|UG|Zm#S16430221	1	0	0	0	0	0	1	0	0	0
chr2	21105870	21106025	+	LOC_Os02g35150.1	Os02g0557500	156	CASSETTE	GC-AG	canonical	CDS	21105633,21105791;21106162,21106320	2	gnl|UG|Zm#S59479667,gnl|UG|Pvr#S49465612	2	0	0	0	0	0	1	0	0	1
chr2	22378690	22378746	+	LOC_Os02g37050.1	Os02g0581000	57	CASSETTE	GT-AG	canonical	CDS	22378500,22378574;22379026,22379348	5	gnl|UG|Hv#S12792199,gnl|UG|Hv#S12792418,gnl|UG|Hv#S58593650,gnl|UG|Pvr#S49371909,gnl|UG|Pvr#S49376144	2	0	3	0	0	0	0	0	0	2
chr2	23726727	23726786	+	LOC_Os02g39300.1	Os02g0605600	60	CASSETTE	AT-AC	canonical	CDS	23726562,23726620;23726932,23727013	1	gnl|UG|Fpr#S53340450	1	0	0	0	1	0	0	0	0	0
chr2	25353017	25353130	-	LOC_Os02g42160.1	Os02g0632900	114	CASSETTE	GT-AG	canonical	CDS	25352871,25353002;25353224,25354142	3	gnl|UG|Ta#S58904682,gnl|UG|Ta#S58904684,gnl|UG|Ta#S58904685	1	3	0	0	0	0	0	0	0	0
chr2	27018467;27018742	27018586;27018851	-	LOC_Os02g44599.1,LOC_Os02g44599.3	Os02g0665400	230	CASSETTE	GC-AG;GC-AG	canonical;canonical	3'UTR	27017055,27017760;27019216,27019316	2	gnl|UG|Zm#S27406585,gnl|UG|Zm#S57705979	1	0	0	0	0	0	2	0	0	0
chr2	27018467;27018742	27018586;27018851	-	LOC_Os02g44599.2	Os02g0665400	230	CASSETTE	GC-AG;GC-AG	canonical;canonical	3'UTR	27017055,27017760;27019216,27019329	2	gnl|UG|Zm#S27406585,gnl|UG|Zm#S57705979	1	0	0	0	0	0	2	0	0	0
chr2	27018467;27018801	27018586;27018851	-	LOC_Os02g44599.1,LOC_Os02g44599.3	Os02g0665400	171	CASSETTE	GC-AG;GC-AG	canonical;canonical	3'UTR	27017055,27017760;27019216,27019316	2	gnl|UG|Zm#S27406585,gnl|UG|Zm#S57705979	1	0	0	0	0	0	2	0	0	0
chr2	27018467;27018801	27018586;27018851	-	LOC_Os02g44599.2	Os02g0665400	171	CASSETTE	GC-AG;GC-AG	canonical;canonical	3'UTR	27017055,27017760;27019216,27019329	2	gnl|UG|Zm#S27406585,gnl|UG|Zm#S57705979	1	0	0	0	0	0	2	0	0	0
chr2	27018742	27018851	-	LOC_Os02g44599.1,LOC_Os02g44599.3	Os02g0665400	110	CASSETTE	GC-AG	canonical	3'UTR	27017055,27017760;27019216,27019316	1	gnl|UG|Sbi#S52518027	1	0	0	0	0	0	0	1	0	0
chr2	27018742	27018851	-	LOC_Os02g44599.2	Os02g0665400	110	CASSETTE	GC-AG	canonical	3'UTR	27017055,27017760;27019216,27019329	1	gnl|UG|Sbi#S52518027	1	0	0	0	0	0	0	1	0	0
chr2	30388445	30388504	-	LOC_Os02g49720.4	Os02g0730000	60	CASSETTE	GT-AG	canonical	CDS	30388367,30388375;30388604,30388777	1	gnl|UG|Zm#S25115419	1	0	0	0	0	0	1	0	0	0
chr2	30549479	30549577	-	LOC_Os02g50000.1	Os02g0732800	99	CASSETTE	GC-AG	canonical	CDS	30549110,30549359;30549736,30549825	3	gnl|UG|Hv#S58587853,gnl|UG|Hv#S58596227,gnl|UG|Sbi#S52519938	2	0	2	0	0	0	0	1	0	0
chr2	31903100	31903150	+	LOC_Os02g52130.4	Os02g0757700	51	CASSETTE	GT-AG	canonical	5'UTR	31902663,31902966;31903689,31904023	2	gnl|UG|Pvr#S49225971,gnl|UG|Pvr#S49361530	1	0	0	0	0	0	0	0	0	2
chr2	31903100	31903150	+	LOC_Os02g52130.5	Os02g0757700	51	CASSETTE	GT-AG	canonical	5'UTR	31902663,31902966;31903684,31904023	1	gnl|UG|Pvr#S49361530	1	0	0	0	0	0	0	0	0	1
chr2	33116614	33116985	+	LOC_Os02g54070.1		372	RETAIN	-	-	CDS	33116044,33116613;33116986,33117087	1	gnl|UG|Sbi#S52519610	1	0	0	0	0	0	0	1	0	0
chr2	34933404	34933595	+	LOC_Os02g57060.1	Os02g0815700	192	CASSETTE	GC-AG	canonical	CDS	34933200,34933312;34933730,34933836	1	gnl|UG|Bdi#S57890890	1	0	0	1	0	0	0	0	0	0
chr2	35316014	35316073	-	LOC_Os02g57670.1	Os02g0822600	60	CASSETTE	GT-AG	canonical	CDS	35315759,35315804;35316155,35316282	1	gnl|UG|Fpr#S53372077	1	0	0	0	1	0	0	0	0	0
chr2	35657006	35657062	-	LOC_Os02g58260.1	Os02g0829500	57	CASSETTE	GT-AG	canonical	CDS	35656820,35656911;35657180,35657260	1	gnl|UG|Ta#S22380926	1	1	0	0	0	0	0	0	0	0
chr2	35823271	35823399	+	LOC_Os02g58620.1	Os02g0833100,Os02g0833050	129	CASSETTE	GT-AG	canonical	CDS	35823104,35823175;35823471,35823566	5	gnl|UG|Bdi#S57936187,gnl|UG|Ta#S17888478,gnl|UG|Ta#S17890818,gnl|UG|Ta#S22389279,gnl|UG|Ta#S58855364	2	4	0	1	0	0	0	0	0	0
chr2	35823283	35823381	+	LOC_Os02g58620.1	Os02g0833100,Os02g0833050	99	CASSETTE	GT-AG	canonical	CDS	35823104,35823175;35823471,35823566	7	gnl|UG|Hv#S12663593,gnl|UG|Hv#S39526437,gnl|UG|Hv#S48848186,gnl|UG|Fpr#S53373473,gnl|UG|Fpr#S53373798,gnl|UG|Fpr#S53374160,gnl|UG|Fpr#S53348348	2	0	3	0	4	0	0	0	0	0
chr2	35823283	35823399	+	LOC_Os02g58620.1	Os02g0833100,Os02g0833050	117	CASSETTE	GT-AG	canonical	CDS	35822737,35822900;35823471,35823566	1	gnl|UG|Pvr#S49511445	1	0	0	0	0	0	0	0	0	1
chr3	77378	77608	+	LOC_Os03g01110.1	Os03g0100500	231	CASSETTE	GT-AG	canonical	CDS	76452,76604;78795,78959	1	gnl|UG|Sbi#S52532478	1	0	0	0	0	0	0	1	0	0
chr3	457290	457349	+	LOC_Os03g01720.1	Os03g0107500	60	CASSETTE	GT-AG	canonical	CDS	456482,456756;457449,457522	1	gnl|UG|Sbi#S14700360	1	0	0	0	0	0	0	1	0	0
chr3	950200	950268	-	LOC_Os03g02570.1	Os03g0117000	69	CASSETTE	GC-AG	canonical	CDS	949830,949925;950368,950463	1	gnl|UG|Zm#S11334390	1	0	0	0	0	0	1	0	0	0
chr3	2451705	2451746	-	LOC_Os03g05040.1	Os03g0144000	42	RETAIN	-	-	CDS	2450703,2451704;2451747,2452282	3	gnl|UG|Hv#S39527701,gnl|UG|Ta#S52543805,gnl|UG|Pvr#S56596945	3	1	1	0	0	0	0	0	0	1
chr3	2453798	2453872	-	LOC_Os03g05040.1	Os03g0144000	75	CASSETTE	GT-AG	canonical	CDS	2453487,2453555;2454177,2454272	3	gnl|UG|Hv#S32742960,gnl|UG|Hv#S39527701,gnl|UG|Ta#S52543805	2	1	2	0	0	0	0	0	0	0
chr3	2924406	2924492	-	LOC_Os03g05830.1	Os03g0153000	87	CASSETTE	GT-AG	canonical	CDS	2923879,2924098;2925130,2925194	1	gnl|UG|Zm#S50702705	1	0	0	0	0	0	1	0	0	0
chr3	2929097	2929150	-	LOC_Os03g05830.1	Os03g0153000	54	CASSETTE	GT-AG	canonical	CDS	2928252,2928324;2929920,2930549	1	gnl|UG|Hv#S12682680	1	0	1	0	0	0	0	0	0	0
chr3	4682528	4682593	-	LOC_Os03g09020.1	Os03g0189600	66	CASSETTE	GC-AG	canonical	CDS	4682372,4682436;4682691,4682773	1	gnl|UG|Sbi#S52532796	1	0	0	0	0	0	0	1	0	0
chr3	4682528	4682599	-	LOC_Os03g09020.1	Os03g0189600	72	CASSETTE	GC-AG	canonical	CDS	4682372,4682436;4682691,4682773	48	gnl|UG|Pvr#S49174463,gnl|UG|Pvr#S49177615,gnl|UG|Pvr#S49230494,gnl|UG|Pvr#S49254925,gnl|UG|Pvr#S49257084,gnl|UG|Pvr#S49257085,gnl|UG|Pvr#S49269123,gnl|UG|Pvr#S49269124,gnl|UG|Pvr#S49282681,gnl|UG|Pvr#S49282682,gnl|UG|Pvr#S49289077,gnl|UG|Pvr#S49289158,gnl|UG|Pvr#S49292492,gnl|UG|Pvr#S49292493,gnl|UG|Pvr#S49302470,gnl|UG|Pvr#S49302471,gnl|UG|Pvr#S49332097,gnl|UG|Pvr#S49332098,gnl|UG|Pvr#S49340005,…	3	0	0	0	0	0	17	0	1	30
chr3	5204297	5204356	-	LOC_Os03g10220.1	Os03g0198900	60	CASSETTE	GT-AG	canonical	CDS	5203957,5204032;5204522,5204738	3	gnl|UG|Zm#S52560056,gnl|UG|Zm#S48295568,gnl|UG|Zm#S51830599	1	0	0	0	0	0	3	0	0	0
chr3	5204315	5204371	-	LOC_Os03g10220.1	Os03g0198900	57	CASSETTE	GT-AG	canonical	CDS	5203957,5204032;5204522,5204738	1	gnl|UG|Ta#S52543956	1	1	0	0	0	0	0	0	0	0
chr3	5968719	5968784	+	LOC_Os03g11520.1,LOC_Os03g11520.2	Os03g0213900	66	CASSETTE	GT-AG	canonical	CDS	5968507,5968593;5968808,5968901	3	gnl|UG|Zm#S48295507,gnl|UG|Zm#S48296138,gnl|UG|Pvr#S56620329	2	0	0	0	0	0	2	0	0	1
chr3	6470249	6470299	-	LOC_Os03g12300.1,LOC_Os03g12300.2	Os03g0223700	51	CASSETTE	AT-AC	canonical	CDS	6469981,6470049;6470614,6470742	1	gnl|UG|Zm#S25100100	1	0	0	0	0	0	1	0	0	0
chr3	7835077	7835127	+	LOC_Os03g14410.1		51	RETAIN	-	-	CDS	7834957,7835076;7835128,7835224	2	gnl|UG|Ta#S37945860,gnl|UG|Ta#S37946164	1	2	0	0	0	0	0	0	0	0
chr3	8296516	8296593	-	LOC_Os03g15180.1	Os03g0256800	78	CASSETTE	GT-AG	canonical	CDS	8296385,8296434;8297707,8297925	2	gnl|UG|Hv#S58583874,gnl|UG|Hv#S58586070	1	0	2	0	0	0	0	0	0	0
chr3	8720968	8721027	-	LOC_Os03g15810.1	Os03g0264800	60	CASSETTE	GT-AG	canonical	CDS	8720046,8720287;8721104,8721295	6	gnl|UG|Hv#S58599528,gnl|UG|Ta#S52546277,gnl|UG|Zm#S46912713,gnl|UG|Zm#S48073195,gnl|UG|Zm#S48304552,gnl|UG|Zm#S51833137	3	1	1	0	0	0	4	0	0	0
chr3	8767693	8767755	-	LOC_Os03g15890.1,LOC_Os03g15890.2	Os03g0265600	63	CASSETTE	GT-AG	canonical	CDS	8767534,8767597;8767920,8768069	5	gnl|UG|Pvr#S49242853,gnl|UG|Pvr#S49290914,gnl|UG|Pvr#S49603462,gnl|UG|Pvr#S56654506,gnl|UG|Pvr#S49541708	1	0	0	0	0	0	0	0	0	5
chr3	8888305	8888355	+	LOC_Os03g16110.1	Os03g0268000	51	CASSETTE	GT-AG	canonical	3'UTR	8886511,8886735;8888370,8888645	1	gnl|UG|Zm#S23883466	1	0	0	0	0	0	1	0	0	0
chr3	9032281	9032331	-	LOC_Os03g16369.1,LOC_Os03g16369.2	Os03g0270200	51	CASSETTE	GT-AG	canonical	CDS	9032179,9032276;9032417,9032503	1	gnl|UG|Pvr#S49300503	1	0	0	0	0	0	0	0	0	1
chr3	9403834	9403888	+	LOC_Os03g16910.2	Os03g0277100	55	CASSETTE	GC-AG	canonical	3'UTR	9401922,9403803;9403890,9404492	3	gnl|UG|Ta#S32681602,gnl|UG|Ta#S37884621,gnl|UG|Ta#S37948960	1	3	0	0	0	0	0	0	0	0
chr3	9757218	9757274	+	LOC_Os03g17560.1	Os03g0284000	57	CASSETTE	GC-AG	canonical	CDS	9755942,9756145;9757680,9757826	8	gnl|UG|Zm#S11525350,gnl|UG|Zm#S26217207,gnl|UG|Zm#S27905243,gnl|UG|Zm#S27905328,gnl|UG|Zm#S27905420,gnl|UG|Zm#S46912228,gnl|UG|Zm#S48278594,gnl|UG|Zm#S48281777	1	0	0	0	0	0	8	0	0	0
chr3	9878372	9878431	-	LOC_Os03g17760.1	Os03g0286500	60	CASSETTE	GC-AG	canonical	CDS	9878156,9878195;9878782,9878947	1	gnl|UG|Zm#S50704059	1	0	0	0	0	0	1	0	0	0
chr3	9878385	9878465	-	LOC_Os03g17760.1	Os03g0286500	81	CASSETTE	GC-AG	canonical	CDS	9878156,9878195;9878782,9878947	4	gnl|UG|Zm#S48308839,gnl|UG|Zm#S46911284,gnl|UG|Zm#S48295004,gnl|UG|Zm#S48379635	1	0	0	0	0	0	4	0	0	0
chr3	9878394	9878465	-	LOC_Os03g17760.1	Os03g0286500	72	CASSETTE	GC-AG	canonical	CDS	9878156,9878195;9878782,9878947	1	gnl|UG|Zm#S50704059	1	0	0	0	0	0	1	0	0	0
chr3	10259516	10259701	+	LOC_Os03g18310.1,LOC_Os03g18310.2,LOC_Os03g18310.3	Os03g0294200	186	CASSETTE	GC-AG	canonical	CDS	10258340,10258635;10260239,10260379	2	gnl|UG|Hv#S12614402,gnl|UG|Hv#S39527188	1	0	2	0	0	0	0	0	0	0
chr3	10259516	10259734	+	LOC_Os03g18310.1,LOC_Os03g18310.2,LOC_Os03g18310.3	Os03g0294200	219	CASSETTE	GT-AG	canonical	CDS	10258340,10258635;10260239,10260379	3	gnl|UG|Sbi#S52530484,gnl|UG|Sof#S17254918,gnl|UG|Zm#S48281527	3	0	0	0	0	0	1	1	1	0
chr3	10259519	10259701	+	LOC_Os03g18310.1,LOC_Os03g18310.2,LOC_Os03g18310.3	Os03g0294200	183	CASSETTE	GC-AG	canonical	CDS	10258340,10258635;10260239,10260379	1	gnl|UG|Hv#S12615827	1	0	1	0	0	0	0	0	0	0
chr3	10633269	10633337	-	LOC_Os03g18980.1	Os03g0301800	69	CASSETTE	GT-AG	canonical	CDS	10633083,10633139;10633468,10633539	7	gnl|UG|Bdi#S57960875,gnl|UG|Pvr#S49273893,gnl|UG|Sof#S17348437,gnl|UG|Zm#S11500752,gnl|UG|Zm#S11518630,gnl|UG|Zm#S31099989,gnl|UG|Hv#S58578528	5	0	1	1	0	0	3	0	1	1
chr3	12012994	12013086	-	LOC_Os03g21100.1	Os03g0328200	93	RETAIN	-	-	CDS	12012868,12012993;12013087,12013311	1	gnl|UG|Pvr#S49547522	1	0	0	0	0	0	0	0	0	1
chr3	12152549	12153181	-	LOC_Os03g21270.3	Os03g0330300	633	CASSETTE	GT-AG	canonical	5'UTR	12150830,12152394;12155335,12155339	1	gnl|UG|Hv#S58586882	1	0	1	0	0	0	0	0	0	0
chr3	12152554	12153153	-	LOC_Os03g21270.3	Os03g0330300	600	CASSETTE	GC-AG	canonical	5'UTR	12150830,12152394;12155335,12155339	2	gnl|UG|Zm#S50710907,gnl|UG|Zm#S55446103	1	0	0	0	0	0	2	0	0	0
chr3	13848002	13848034	-	LOC_Os03g24339.1	Os03g0358000	33	RETAIN	-	-	CDS	13846018,13848001;13848035,13848174	2	gnl|UG|Hv#S58584001,gnl|UG|Sbi#S52533284	2	0	1	0	0	0	0	1	0	0
chr3	14871862	14871929	-	LOC_Os03g25970.1	Os03g0376800	68	CASSETTE	GC-AG	canonical	3'UTR	14870674,14871860;14872028,14872100	6	gnl|UG|Sbi#S14696186,gnl|UG|Sbi#S14698547,gnl|UG|Sbi#S14698956,gnl|UG|Sbi#S14698990,gnl|UG|Sbi#S14700555,gnl|UG|Sbi#S16830694	1	0	0	0	0	0	0	6	0	0
chr3	14871892	14871975	-	LOC_Os03g25970.1	Os03g0376800	84	CASSETTE	GC-AG	canonical	3'UTR	14870674,14871860;14872028,14872100	2	gnl|UG|Pvr#S49198718,gnl|UG|Pvr#S49564962	1	0	0	0	0	0	0	0	0	2
chr3	30570276	30570341	-	LOC_Os03g53280.1	Os03g0744650,Os03g0744675	66	CASSETTE	GT-AG	canonical	CDS	30569840,30569954;30570431,30570622	1	gnl|UG|Hv#S58600278	1	0	1	0	0	0	0	0	0	0
chr3	30938119	30938271	-	LOC_Os03g53970.1	Os03g0750900	153	CASSETTE	GC-AG	canonical	CDS	30937925,30938023;30938366,30938965	1	gnl|UG|Zm#S11517263	1	0	0	0	0	0	1	0	0	0
chr3	30938119	30938277	-	LOC_Os03g53970.1	Os03g0750900	159	CASSETTE	GC-AG	canonical	CDS	30937925,30938023;30938366,30938965	8	gnl|UG|Zm#S11488713,gnl|UG|Zm#S11499097,gnl|UG|Zm#S27934364,gnl|UG|Zm#S48286380,gnl|UG|Zm#S51838112,gnl|UG|Hv#S58581619,gnl|UG|Hv#S12573873,gnl|UG|Sof#S17294269	3	0	2	0	0	0	5	0	1	0
chr3	31449733	31449786	-	LOC_Os03g55270.1	Os03g0760600	54	CASSETTE	GT-AG	canonical	CDS	31449503,31449544;31449851,31449958	1	gnl|UG|Zm#S26334790	1	0	0	0	0	0	1	0	0	0
chr3	32113851	32113928	-	LOC_Os03g56360.1		78	RETAIN	-	-	CDS	32113726,32113850;32113929,32114043	5	gnl|UG|Sof#S17420038,gnl|UG|Sof#S17460686,gnl|UG|Sof#S42947600,gnl|UG|Zm#S26667833,gnl|UG|Zm#S55447686	2	0	0	0	0	0	2	0	3	0
chr3	32944670	32944748	+	LOC_Os03g57840.2	Os03g0792400	79	CASSETTE	GT-AG	canonical	5'UTR	32944414,32944658;32945582,32946052	11	gnl|UG|Zm#S26238335,gnl|UG|Zm#S26238336,gnl|UG|Zm#S26659418,gnl|UG|Zm#S32712174,gnl|UG|Zm#S34216141,gnl|UG|Zm#S46911002,gnl|UG|Zm#S47765946,gnl|UG|Zm#S47765948,gnl|UG|Zm#S47765949,gnl|UG|Zm#S47765950,gnl|UG|Zm#S48390229	1	0	0	0	0	0	11	0	0	0
chr3	32944693	32944748	+	LOC_Os03g57840.2	Os03g0792400	56	CASSETTE	GT-AG	canonical	5'UTR	32944414,32944658;32944832,32944918	10	gnl|UG|Hv#S12523172,gnl|UG|Hv#S58577991,gnl|UG|Hv#S58588373,gnl|UG|Hv#S58589006,gnl|UG|Zm#S47765945,gnl|UG|Zm#S47765948,gnl|UG|Zm#S47765949,gnl|UG|Zm#S47765950,gnl|UG|Zm#S47765944,gnl|UG|Zm#S47765946	2	0	4	0	0	0	6	0	0	0
chr3	32944693	32944748	+	LOC_Os03g57840.2	Os03g0792400	56	CASSETTE	GT-AG	canonical	5'UTR	32944414,32944658;32945582,32946052	3	gnl|UG|Hv#S58577991,gnl|UG|Hv#S58588373,gnl|UG|Hv#S58589006	1	0	3	0	0	0	0	0	0	0
chr3	32944693	32944760	+	LOC_Os03g57840.2	Os03g0792400	68	CASSETTE	GT-AG	canonical	5'UTR	32944414,32944658;32945582,32946052	1	gnl|UG|Zm#S47765947	1	0	0	0	0	0	1	0	0	0
chr3	32944693	32944797	+	LOC_Os03g57840.2	Os03g0792400	105	CASSETTE	GC-AG	canonical	5'UTR	32944414,32944658;32944832,32944918	7	gnl|UG|Zm#S26238335,gnl|UG|Zm#S26238336,gnl|UG|Zm#S32712174,gnl|UG|Zm#S34188952,gnl|UG|Zm#S34216141,gnl|UG|Zm#S46911002,gnl|UG|Zm#S48390229	1	0	0	0	0	0	7	0	0	0
chr3	32944693	32944797	+	LOC_Os03g57840.2	Os03g0792400	105	CASSETTE	GC-AG	canonical	5'UTR	32944414,32944658;32945582,32946052	1	gnl|UG|Zm#S26659418	1	0	0	0	0	0	1	0	0	0
chr3	32944693;32944773	32944748;32944837	+	LOC_Os03g57840.2	Os03g0792400	121	CASSETTE	GT-AG;GT-AG	canonical;canonical	5'UTR	32944414,32944658;32944832,32944918	5	gnl|UG|Zm#S27411520,gnl|UG|Zm#S46913800,gnl|UG|Zm#S47739929,gnl|UG|Zm#S48291919,gnl|UG|Zm#S51829377	1	0	0	0	0	0	5	0	0	0
chr3	32944773	32944837	+	LOC_Os03g57840.2	Os03g0792400	65	CASSETTE	GT-AG	canonical	5'UTR	32944414,32944658;32944832,32944918	1	gnl|UG|Pvr#S49250778	1	0	0	0	0	0	0	0	0	1
chr3	32944773	32944837	+	LOC_Os03g57840.2	Os03g0792400	65	CASSETTE	GT-AG	canonical	5'UTR	32944414,32944658;32945582,32946052	7	gnl|UG|Zm#S27411520,gnl|UG|Zm#S46913800,gnl|UG|Zm#S47739927,gnl|UG|Zm#S47739929,gnl|UG|Zm#S48291919,gnl|UG|Zm#S51829377,gnl|UG|Pvr#S49250778	2	0	0	0	0	0	6	0	0	1
chr3	32944787	32944837	+	LOC_Os03g57840.2	Os03g0792400	51	CASSETTE	GT-AG	canonical	5'UTR	32944414,32944658;32944832,32944918	1	gnl|UG|Sbi#S52534776	1	0	0	0	0	0	0	1	0	0
chr3	33086335	33086367	+	LOC_Os03g58120.1	Os03g0795400	33	RETAIN	-	-	CDS	33084324,33086334;33086368,33086477	5	gnl|UG|Pvr#S49510763,gnl|UG|Pvr#S49326153,gnl|UG|Pvr#S56642512,gnl|UG|Pvr#S56600090,gnl|UG|Pvr#S56642513	1	0	0	0	0	0	0	0	0	5
chr3	33527630	33527950	-	LOC_Os03g58910.2	Os03g0803700,Os03g0803800	321	RETAIN	-	-	CDS	33527216,33527629;33527951,33529483	2	gnl|UG|Sbi#S52534824,gnl|UG|Fpr#S53383532	2	0	0	0	1	0	0	1	0	0
chr3	34549920	34550021	-	LOC_Os03g60820.1	Os03g0823200,Os03g0823100,Os03g0823301	102	CASSETTE	GT-AG	canonical	CDS	34549317,34549694;34551697,34551821	2	gnl|UG|Hv#S58594772,gnl|UG|Ta#S52543692	2	1	1	0	0	0	0	0	0	0
chr3	35128045	35128110	-	LOC_Os03g61990.1	Os03g0836200	66	CASSETTE	GT-AG	canonical	3'UTR	35127700,35128025;35128182,35128725	1	gnl|UG|Ta#S58898085	1	1	0	0	0	0	0	0	0	0
chr3	35450293	35450388	+	LOC_Os03g62650.1,LOC_Os03g62650.2	Os03g0843600	96	CASSETTE	GT-AG	canonical	CDS	35449181,35449429;35451352,35451546	5	gnl|UG|Sbi#S14700300,gnl|UG|Sbi#S14732493,gnl|UG|Sbi#S14732494,gnl|UG|Sbi#S14732842,gnl|UG|Sbi#S52532409	1	0	0	0	0	0	0	5	0	0
chr3	35450293	35450391	+	LOC_Os03g62650.1,LOC_Os03g62650.2	Os03g0843600	99	CASSETTE	GT-AG	canonical	CDS	35449181,35449429;35451352,35451546	1	gnl|UG|Ta#S32532989	1	1	0	0	0	0	0	0	0	0
chr3	35499059	35499187	+	LOC_Os03g62730.1	Os03g0844500	129	CASSETTE	GC-AG	canonical	3'UTR	35495927,35496881;35499227,35499693	1	gnl|UG|Ta#S52546678	1	1	0	0	0	0	0	0	0	0
chr3	35499125	35499181	+	LOC_Os03g62730.1,LOC_Os03g62730.3	Os03g0844500	57	CASSETTE	GC-AG	canonical	3'UTR	35495927,35496881;35499227,35499693	1	gnl|UG|Hv#S58582320	1	0	1	0	0	0	0	0	0	0
chr3	36388868	36388972	+	LOC_Os03g64400.2,LOC_Os03g64400.3	Os03g0862100	105	CASSETTE	GT-AG	canonical	5'UTR	36388128,36388214;36388973,36389409	1	gnl|UG|Sbi#S52532474	1	0	0	0	0	0	0	1	0	0
chr4	2070959	2071039	-	LOC_Os04g04390.1	Os04g0132950,Os04g0132900	81	RETAIN	-	-	CDS	2070687,2070958;2071040,2071408	1	gnl|UG|Ta#S58882506	1	1	0	0	0	0	0	0	0	0
chr4	4409683	4409739	+	LOC_Os04g08270.1		57	CASSETTE	GC-AG	canonical	CDS	4408339,4408429;4410745,4410870	1	gnl|UG|Pvr#S49301886	1	0	0	0	0	0	0	0	0	1
chr4	11530050	11530091	+	LOC_Os04g20620.1		42	RETAIN	-	-	CDS	11530009,11530049;11530092,11530329	1	gnl|UG|Ta#S58894930	1	1	0	0	0	0	0	0	0	0
chr4	13201529	13201588	+	LOC_Os04g23210.1	Os04g0298600	60	CASSETTE	GT-AG	canonical	CDS	13201328,13201433;13201708,13201754	1	gnl|UG|Zm#S48278387	1	0	0	0	0	0	1	0	0	0
chr4	13604320	13604415	-	LOC_Os04g23830.1	Os04g0303950	96	CASSETTE	GT-AG	canonical	CDS	13604194,13604249;13605133,13605186	2	gnl|UG|Ta#S37759160,gnl|UG|Ta#S37783527	1	2	0	0	0	0	0	0	0	0
chr4	13911240	13911320	-	LOC_Os04g24294.1	Os04g0308000	81	CASSETTE	GC-AG	canonical	5'UTR	13911064,13911213;13911569,13912337	2	gnl|UG|Zm#S48296112,gnl|UG|Zm#S51831219	1	0	0	0	0	0	2	0	0	0
chr4	13911408	13911548	-	LOC_Os04g24294.1	Os04g0308000	141	CASSETTE	GT-AG	canonical	5'UTR	13911064,13911213;13911569,13912337	2	gnl|UG|Zm#S48296112,gnl|UG|Zm#S51831219	1	0	0	0	0	0	2	0	0	0
chr4	13913989	13914138	+	LOC_Os04g24300.1	Os04g0308100	150	CASSETTE	GC-AG	canonical	CDS	13912597,13912671;13914172,13914487	2	gnl|UG|Ta#S58899502,gnl|UG|Ta#S58899503	1	2	0	0	0	0	0	0	0	0
chr4	16676782;16675982	16676907;16676083	-	LOC_Os04g28460.1	Os04g0353000	228	CASSETTE	GC-AG;GT-AG	canonical;canonical	CDS	16675384,16675515;16677008,16677088	1	gnl|UG|Ta#S37848999	1	1	0	0	0	0	0	0	0	0
chr4	16676782;16675982	16676910;16676083	-	LOC_Os04g28460.1	Os04g0353000	231	CASSETTE	GC-AG;GT-AG	canonical;canonical	CDS	16675384,16675515;16677008,16677088	1	gnl|UG|Pvr#S49283875	1	0	0	0	0	0	0	0	0	1
chr4	16676782;16675991	16676907;16676083	-	LOC_Os04g28460.1	Os04g0353000	219	CASSETTE	GC-AG;GT-AG	canonical;canonical	CDS	16675384,16675515;16677008,16677088	1	gnl|UG|Ta#S52546690	1	1	0	0	0	0	0	0	0	0
chr4	16676782;16676018	16676907;16676083	-	LOC_Os04g28460.1	Os04g0353000	192	CASSETTE	GC-AG;GC-AG	canonical;canonical	CDS	16675384,16675515;16677008,16677088	1	gnl|UG|Ta#S52546690	1	1	0	0	0	0	0	0	0	0
chr4	16680761	16680859	-	LOC_Os04g28460.1	Os04g0353000	99	CASSETTE	GT-AG	canonical	CDS	16679918,16679993;16681065,16681231	1	gnl|UG|Ta#S52546690	1	1	0	0	0	0	0	0	0	0
chr4	18981688	18981732	-	LOC_Os04g31984.1		45	RETAIN	-	-	CDS	18981206,18981687;18981733,18981877	1	gnl|UG|Ta#S58858423	1	1	0	0	0	0	0	0	0	0
chr4	21344218	21344286	+	LOC_Os04g35380.1,LOC_Os04g35380.2	Os04g0433200	69	CASSETTE	GT-AG	canonical	CDS	21343350,21343402;21344320,21344439	1	gnl|UG|Hv#S12688704	1	0	1	0	0	0	0	0	0	0
chr4	23791624	23791709	-	LOC_Os04g40330.2	Os04g0479500	86	CASSETTE	GT-AG	canonical	3'UTR	23790935,23791526;23791722,23791779	1	gnl|UG|Pvr#S49364080	1	0	0	0	0	0	0	0	0	1
chr4	23791626	23791683	-	LOC_Os04g40330.2	Os04g0479500	58	CASSETTE	AT-AC	canonical	3'UTR	23790935,23791526;23791722,23791779	4	gnl|UG|Zm#S47769396,gnl|UG|Fpr#S53395505,gnl|UG|Fpr#S53404773,gnl|UG|Fpr#S53405994	2	0	0	0	3	0	1	0	0	0
chr4	24957935	24958008	+	LOC_Os04g42480.1	Os04g0503600	74	RETAIN	-	-	5'UTR	24957097,24957934;24958009,24958856	1	gnl|UG|Sbi#S14739850	1	0	0	0	0	0	0	1	0	0
chr4	25416384	25416446	-	LOC_Os04g43270.1	Os04g0512200	63	CASSETTE	GC-AG	canonical	CDS	25415880,25416080;25416800,25417199	10	gnl|UG|Fpr#S53337827,gnl|UG|Fpr#S53403857,gnl|UG|Zm#S11368236,gnl|UG|Zm#S11368722,gnl|UG|Zm#S48456935,gnl|UG|Bdi#S57942232,gnl|UG|Bdi#S57956203,gnl|UG|Sbi#S52512697,gnl|UG|Sof#S17357652,gnl|UG|Hv#S58600333	6	0	1	2	2	0	3	1	1	0
chr4	25425380	25425442	-	LOC_Os04g43290.4	Os04g0512300	63	CASSETTE	GC-AG	canonical	5'UTR	25425235,25425365;25425585,25425651	2	gnl|UG|Zm#S48283924,gnl|UG|Zm#S51830925	1	0	0	0	0	0	2	0	0	0
chr4	25679067	25679171	+	LOC_Os04g43700.1	Os04g0517400	105	CASSETTE	GT-AG	canonical	CDS	25678826,25678963;25679615,25679894	10	gnl|UG|Sbi#S52514068,gnl|UG|Sof#S17476906,gnl|UG|Pvr#S49453730,gnl|UG|Pvr#S49570052,gnl|UG|Zm#S50154247,gnl|UG|Zm#S50709114,gnl|UG|Zm#S51837595,gnl|UG|Pvr#S49569298,gnl|UG|Sbi#S19496711,gnl|UG|Sof#S53276313	4	0	0	0	0	0	3	2	2	3
chr4	25995885	25996052	-	LOC_Os04g44220.1	Os04g0523350,Os04g0523200	168	CASSETTE	GT-AG	canonical	CDS	25994780,25995138;25996429,25996599	2	gnl|UG|Ta#S17879504,gnl|UG|Ta#S32634296	1	2	0	0	0	0	0	0	0	0
chr4	26116651	26116713	+	LOC_Os04g44430.1	Os04g0525900	63	CASSETTE	GT-AG	canonical	CDS	26116286,26116414;26117012,26117116	1	gnl|UG|Zm#S47827545	1	0	0	0	0	0	1	0	0	0
chr4	26848802	26848921	+	LOC_Os04g45700.1	Os04g0540300	120	CASSETTE	GC-AG	canonical	CDS	26848241,26848668;26849057,26849325	1	gnl|UG|Ta#S58862315	1	1	0	0	0	0	0	0	0	0
chr4	26848813	26848896	+	LOC_Os04g45700.1	Os04g0540300	84	CASSETTE	GT-AG	canonical	CDS	26848241,26848668;26849057,26849325	2	gnl|UG|Ta#S12992561,gnl|UG|Ta#S58862315	1	2	0	0	0	0	0	0	0	0
chr4	27265544	27265594	+	LOC_Os04g46310.1	Os04g0548300	51	RETAIN	-	-	CDS	27265488,27265543;27265595,27265645	1	gnl|UG|Sbi#S52525244	1	0	0	0	0	0	0	1	0	0
chr4	27269782	27269877	+	LOC_Os04g46310.1	Os04g0548300	96	CASSETTE	GT-AG	canonical	CDS	27269406,27269585;27269970,27270037	5	gnl|UG|Pvr#S49308513,gnl|UG|Sbi#S14693427,gnl|UG|Sbi#S14726117,gnl|UG|Sbi#S52525244,gnl|UG|Sof#S17270886	3	0	0	0	0	0	0	3	1	1
chr4	27453800	27453850	+	LOC_Os04g46620.1	Os04g0551800	51	CASSETTE	GT-AG	canonical	CDS	27453689,27453778;27453867,27453953	1	gnl|UG|Bdi#S57980459	1	0	0	1	0	0	0	0	0	0
chr4	27799162	27799236	+	LOC_Os04g47120.1	Os04g0558400	75	RETAIN	-	-	CDS	27798973,27799161;27799237,27799329	5	gnl|UG|Pvr#S49281822,gnl|UG|Hv#S12544762,gnl|UG|Hv#S12642452,gnl|UG|Hv#S12699879,gnl|UG|Hv#S12807886	2	0	4	0	0	0	0	0	0	1
chr4	27957922	27958134	+	LOC_Os04g47430.1		213	RETAIN	-	-	CDS	27957870,27957921;27958135,27958319	2	gnl|UG|Fpr#S53376145,gnl|UG|Fpr#S53383863	1	0	0	0	2	0	0	0	0	0
chr4	28043253	28043324	-	LOC_Os04g47590.1	Os04g0563801	72	CASSETTE	GT-AG	canonical	CDS	28042936,28043080;28043509,28043658	4	gnl|UG|Pvr#S49519206,gnl|UG|Pvr#S49456519,gnl|UG|Sof#S17329572,gnl|UG|Ta#S32540380	3	1	0	0	0	0	0	0	1	2
chr4	28046861	28046989	-	LOC_Os04g47590.1	Os04g0563801	129	CASSETTE	GT-AG	canonical	CDS	28046004,28046202;28047269,28047355	2	gnl|UG|Pvr#S49320444,gnl|UG|Pvr#S49428248	1	0	0	0	0	0	0	0	0	2
chr4	28049582	28049671	-	LOC_Os04g47590.1	Os04g0563801	90	CASSETTE	AT-AC	canonical	CDS	28049306,28049371;28049714,28049806	1	gnl|UG|Pvr#S56581682	1	0	0	0	0	0	0	0	0	1
chr4	28115562	28115867	-	LOC_Os04g47700.1	Os04g0564700	306	CASSETTE	GC-AG	canonical	CDS	28115243,28115488;28116574,28116955	3	gnl|UG|Ta#S12872546,gnl|UG|Ta#S32538868,gnl|UG|Ta#S13045104	1	3	0	0	0	0	0	0	0	0
chr4	28115565	28115867	-	LOC_Os04g47700.1	Os04g0564700	303	CASSETTE	GC-AG	canonical	CDS	28115243,28115488;28116574,28116955	2	gnl|UG|Hv#S58596767,gnl|UG|Ta#S32659514	2	1	1	0	0	0	0	0	0	0
chr4	29246650	29246733	-	LOC_Os04g49310.1	Os04g0582600	84	RETAIN	-	-	CDS	29246572,29246649;29246734,29246899	2	gnl|UG|Fpr#S53380057,gnl|UG|Sof#S53270397	2	0	0	0	1	0	0	0	1	0
chr4	29310035	29310121	+	LOC_Os04g49430.1	Os04g0583700	87	CASSETTE	GT-AG	canonical	CDS	29309854,29309943;29310221,29310415	2	gnl|UG|Fpr#S53372872,gnl|UG|Fpr#S53372929	1	0	0	0	2	0	0	0	0	0
chr4	29785392	29785595	-	LOC_Os04g50208.1,LOC_Os04g50208.2	Os04g0592500	204	CASSETTE	GT-AG	canonical	CDS	29784987,29785140;29785673,29785861	2	gnl|UG|Hv#S39527625,gnl|UG|Hv#S58590099	1	0	2	0	0	0	0	0	0	0
chr4	29902977	29903048	-	LOC_Os04g50870.1	Os04g0596500	72	RETAIN	-	-	CDS	29902770,29902976;29903049,29903101	2	gnl|UG|Pvr#S49290023,gnl|UG|Sbi#S52512409	2	0	0	0	0	0	0	1	0	1
chr4	30813345	30813440	+	LOC_Os04g52164.2	Os04g0611267,Os04g0611200	96	CASSETTE	GT-AG	canonical	CDS	30813204,30813266;30813603,30813605	2	gnl|UG|Hv#S21606458,gnl|UG|Hv#S21608005	1	0	2	0	0	0	0	0	0	0
chr4	30813345	30813512	+	LOC_Os04g52164.2	Os04g0611267,Os04g0611200	168	CASSETTE	GC-AG	canonical	CDS	30813204,30813266;30813603,30813605	6	gnl|UG|Hv#S21606458,gnl|UG|Hv#S21608005,gnl|UG|Hv#S58588017,gnl|UG|Ta#S58863332,gnl|UG|Ta#S16195258,gnl|UG|Ta#S16217737	2	3	3	0	0	0	0	0	0	0
chr4	31129882	31129953	-	LOC_Os04g52630.1	Os04g0616600	72	CASSETTE	GT-AG	canonical	CDS	31129729,31129800;31130268,31130339	5	gnl|UG|Zm#S11455912,gnl|UG|Zm#S11493939,gnl|UG|Zm#S11494065,gnl|UG|Zm#S31096478,gnl|UG|Sbi#S52512325	2	0	0	0	0	0	4	1	0	0
chr5	858651	858710	-	LOC_Os05g02500.2	Os05g0115800	60	CASSETTE	AT-AC	canonical	3'UTR	858276,858615;858728,858902	3	gnl|UG|Hv#S12573462,gnl|UG|Hv#S42549813,gnl|UG|Hv#S58596615	1	0	3	0	0	0	0	0	0	0
chr5	874179	874253	-	LOC_Os05g02520.3	Os05g0116000	75	CASSETTE	GT-AG	canonical	CDS	873766,874172;875634,876100	1	gnl|UG|Sbi#S16851407	1	0	0	0	0	0	0	1	0	0
chr5	874179	874361	-	LOC_Os05g02520.3	Os05g0116000	183	CASSETTE	GT-AG	canonical	CDS	873766,874172;875634,876100	1	gnl|UG|Sbi#S16859643	1	0	0	0	0	0	0	1	0	0
chr5	874289	874495	-	LOC_Os05g02520.3	Os05g0116000	207	CASSETTE	GT-AG	canonical	CDS	873766,874172;875634,876100	1	gnl|UG|Sbi#S16860034	1	0	0	0	0	0	0	1	0	0
chr5	874404	874490	-	LOC_Os05g02520.3	Os05g0116000	87	CASSETTE	GT-AG	canonical	CDS	873766,874172;875634,876100	1	gnl|UG|Sbi#S16851278	1	0	0	0	0	0	0	1	0	0
chr5	3332130;3332417	3332311;3332516	+	LOC_Os05g06470.1	Os05g0156800	282	CASSETTE	GT-AG;GT-AG	canonical;canonical	CDS	3331180,3331285;3332628,3332759	1	gnl|UG|Fpr#S53386342	1	0	0	0	1	0	0	0	0	0
chr5	10539002	10539196	-	LOC_Os05g18294.1	Os05g0267100	195	CASSETTE	AT-AC	canonical	CDS	10538190,10538435;10546417,10546579	6	gnl|UG|Pvr#S49391884,gnl|UG|Pvr#S49527674,gnl|UG|Pvr#S49544141,gnl|UG|Pvr#S56585569,gnl|UG|Pvr#S56598973,gnl|UG|Pvr#S56650819	1	0	0	0	0	0	0	0	0	6
chr5	10849566	10849616	-	LOC_Os05g18730.1	Os05g0269500	51	CASSETTE	AT-AC	canonical	CDS	10849401,10849494;10849851,10849883	2	gnl|UG|Zm#S27912038,gnl|UG|Zm#S50707250	1	0	0	0	0	0	2	0	0	0
chr5	15555791	15555856	-	LOC_Os05g26890.1	Os05g0333200	66	CASSETTE	GT-AG	canonical	CDS	15555333,15555422;15555962,15556024	1	gnl|UG|Zm#S48217016	1	0	0	0	0	0	1	0	0	0
chr5	16043795	16044109	-	LOC_Os05g27650.1		315	CASSETTE	GT-AG	canonical	CDS	16043368,16043712;16044200,16044237	1	gnl|UG|Hv#S58587562	1	0	1	0	0	0	0	0	0	0
chr5	19766439	19766516	+	LOC_Os05g33690.3	Os05g0406800	78	CASSETTE	GT-AG	canonical	5'UTR	19765898,19766418;19766640,19768335	1	gnl|UG|Ta#S52546319	1	1	0	0	0	0	0	0	0	0
chr5	19766451	19766516	+	LOC_Os05g33690.3	Os05g0406800	66	CASSETTE	GT-AG	canonical	5'UTR	19765898,19766418;19766640,19768335	10	gnl|UG|Zm#S21152181,gnl|UG|Zm#S26224257,gnl|UG|Zm#S26654927,gnl|UG|Zm#S26660706,gnl|UG|Zm#S27402584,gnl|UG|Zm#S27910034,gnl|UG|Zm#S46906147,gnl|UG|Zm#S46907701,gnl|UG|Zm#S50707874,gnl|UG|Zm#S51834946	1	0	0	0	0	0	10	0	0	0
chr5	19766461	19766520	+	LOC_Os05g33690.3	Os05g0406800	60	CASSETTE	GC-AG	canonical	5'UTR	19765898,19766418;19766640,19768335	3	gnl|UG|Zm#S33878022,gnl|UG|Zm#S21151337,gnl|UG|Zm#S30733908	1	0	0	0	0	0	3	0	0	0
chr5	21328046	21328096	+	LOC_Os05g36090.1	Os05g0436900	51	CASSETTE	GT-AG	canonical	CDS	21327072,21327365;21328622,21328855	1	gnl|UG|Hv#S58599151	1	0	1	0	0	0	0	0	0	0
chr5	21833214	21833267	-	LOC_Os05g37410.1	Os05g0446550,Os05g0446600	54	RETAIN	-	-	CDS	21831204,21833213;21833268,21833336	1	gnl|UG|Bdi#S57965206	1	0	0	1	0	0	0	0	0	0
chr5	21893161	21893217	-	LOC_Os05g37500.1	Os05g0447500,Os05g0447620,Os05g0447580	57	CASSETTE	GT-AG	canonical	CDS	21892539,21892616;21893331,21893418	2	gnl|UG|Zm#S50153537,gnl|UG|Zm#S51832474	1	0	0	0	0	0	2	0	0	0
chr5	21893161	21893244	-	LOC_Os05g37500.1	Os05g0447500,Os05g0447620,Os05g0447580	84	CASSETTE	GT-AG	canonical	CDS	21892539,21892616;21893331,21893418	4	gnl|UG|Sbi#S52503749,gnl|UG|Zm#S50153537,gnl|UG|Zm#S51832474,gnl|UG|Ta#S58849167	3	1	0	0	0	0	2	1	0	0
chr5	21893507	21893593	-	LOC_Os05g37500.1	Os05g0447500,Os05g0447620,Os05g0447580	87	CASSETTE	GT-AG	canonical	CDS	21893331,21893418;21893689,21893828	3	gnl|UG|Sbi#S52503749,gnl|UG|Zm#S50153537,gnl|UG|Zm#S51832474	2	0	0	0	0	0	2	1	0	0
chr5	22345455;22345647	22345529;22345726	+	LOC_Os05g38219.1,LOC_Os05g38219.2	Os05g0456100	155	CASSETTE	GT-AG;GC-AG	canonical;canonical	3'UTR	22344263,22345240;22346208,22347333	32	gnl|UG|Zm#S11528036,gnl|UG|Zm#S16319682,gnl|UG|Zm#S26196112,gnl|UG|Zm#S26198360,gnl|UG|Zm#S26227284,gnl|UG|Zm#S26235041,gnl|UG|Zm#S27404226,gnl|UG|Zm#S27404372,gnl|UG|Zm#S27576709,gnl|UG|Zm#S27900776,gnl|UG|Zm#S27919690,gnl|UG|Zm#S27938684,gnl|UG|Zm#S31645680,gnl|UG|Zm#S32014798,gnl|UG|Zm#S46909434,gnl|UG|Zm#S48091519,gnl|UG|Zm#S48091526,gnl|UG|Zm#S48391110,gnl|UG|Zm#S48447064,gnl|UG|Zm#S16355839…	3	1	0	3	0	0	28	0	0	0
chr5	22345455;22345652	22345529;22345726	+	LOC_Os05g38219.1,LOC_Os05g38219.2	Os05g0456100	150	CASSETTE	GT-AG;GC-AG	canonical;canonical	3'UTR	22344263,22345240;22346208,22347333	1	gnl|UG|Zm#S26229451	1	0	0	0	0	0	1	0	0	0
chr5	22345647	22345726	+	LOC_Os05g38219.1,LOC_Os05g38219.2	Os05g0456100	80	CASSETTE	GC-AG	canonical	3'UTR	22344263,22345240;22346208,22347333	1	gnl|UG|Fpr#S53399822	1	0	0	0	1	0	0	0	0	0
chr5	23856228	23856317	+	LOC_Os05g40790.1	Os05g0486300	90	RETAIN	-	-	CDS	23856164,23856227;23856318,23856509	2	gnl|UG|Sbi#S52506775,gnl|UG|Pvr#S49261868	2	0	0	0	0	0	0	1	0	1
chr5	28290778	28290864	-	LOC_Os05g49460.1	Os05g0569700	87	CASSETTE	GT-AG	canonical	CDS	28290650,28290688;28290962,28291024	2	gnl|UG|Ta#S17986207,gnl|UG|Fpr#S53396454	2	1	0	0	1	0	0	0	0	0
chr5	28290778	28290864	-	LOC_Os05g49460.1	Os05g0569700	87	CASSETTE	GT-AG	canonical	CDS	28290650,28290688;28291324,28291393	1	gnl|UG|Ta#S16243545	1	1	0	0	0	0	0	0	0	0
chr5	28741376	28741462	-	LOC_Os05g50260.1	Os05g0578600	87	RETAIN	-	-	5'UTR	28741334,28741375;28741463,28741646	1	gnl|UG|Pvr#S49425887	1	0	0	0	0	0	0	0	0	1
chr5	29190677	29190766	+	LOC_Os05g50980.1	Os05g0587200	90	CASSETTE	GT-AG	canonical	CDS	29190463,29190591;29190841,29190991	18	gnl|UG|Bdi#S57868387,gnl|UG|Hv#S12807846,gnl|UG|Ta#S13117523,gnl|UG|Ta#S16465658,gnl|UG|Ta#S32216065,gnl|UG|Zm#S11331898,gnl|UG|Hv#S58599691,gnl|UG|Sbi#S52506400,gnl|UG|Zm#S34214529,gnl|UG|Zm#S34275966,gnl|UG|Zm#S48295878,gnl|UG|Zm#S48300546,gnl|UG|Zm#S48302924,gnl|UG|Zm#S48304266,gnl|UG|Zm#S50152867,gnl|UG|Zm#S50153949,gnl|UG|Zm#S50153963,gnl|UG|Zm#S51837023	5	3	2	1	0	0	11	1	0	0
chr5	29495118	29495198	-	LOC_Os05g51550.1	Os05g0593300	81	RETAIN	-	-	CDS	29495011,29495117;29495199,29495404	5	gnl|UG|Sbi#S52505128,gnl|UG|Fpr#S53381224,gnl|UG|Pvr#S49360802,gnl|UG|Pvr#S49462204,gnl|UG|Sbi#S14733440	3	0	0	0	1	0	0	2	0	2
chr5	29599310	29599360	-	LOC_Os05g51700.3	Os05g0595400	51	CASSETTE	GT-AG	canonical	CDS	29598588,29598700;29600021,29600071	1	gnl|UG|Ta#S58894941	1	1	0	0	0	0	0	0	0	0
chr6	915324	915374	+	LOC_Os06g02590.1	Os06g0116500	51	CASSETTE	GT-AG	canonical	CDS	915137,915241;915454,915570	8	gnl|UG|Bdi#S57925870,gnl|UG|Fpr#S53360984,gnl|UG|Fpr#S53366126,gnl|UG|Hv#S58579726,gnl|UG|Ta#S12862392,gnl|UG|Zm#S32808815,gnl|UG|Zm#S52560299,gnl|UG|Zm#S55437094	5	1	1	1	2	0	3	0	0	0
chr6	4217055	4217114	-	LOC_Os06g08530.3	Os06g0184300	60	CASSETTE	GT-AG	canonical	5'UTR	4216653,4216767;4217395,4217602	3	gnl|UG|Zm#S47835107,gnl|UG|Zm#S48302669,gnl|UG|Zm#S47835100	1	0	0	0	0	0	3	0	0	0
chr6	4217055	4217144	-	LOC_Os06g08530.3	Os06g0184300	90	CASSETTE	GT-AG	canonical	5'UTR	4216653,4216767;4217395,4217602	2	gnl|UG|Sof#S17305930,gnl|UG|Sof#S17389378	1	0	0	0	0	0	0	0	2	0
chr6	4217055;4217169	4217114;4217333	-	LOC_Os06g08530.3	Os06g0184300	225	CASSETTE	GT-AG;GT-AG	canonical;canonical	5'UTR	4216653,4216767;4217395,4217602	1	gnl|UG|Pvr#S49315808	1	0	0	0	0	0	0	0	0	1
chr6	4217055;4217169	4217144;4217333	-	LOC_Os06g08530.3	Os06g0184300	255	CASSETTE	GT-AG;GT-AG	canonical;canonical	5'UTR	4216653,4216767;4217395,4217602	6	gnl|UG|Zm#S33871165,gnl|UG|Zm#S33976916,gnl|UG|Zm#S47835097,gnl|UG|Zm#S47835101,gnl|UG|Zm#S48302669,gnl|UG|Zm#S47835100	1	0	0	0	0	0	6	0	0	0
chr6	4217055;4217169;4217256	4217144;4217236;4217333	-	LOC_Os06g08530.3	Os06g0184300	236	CASSETTE	GT-AG;GT-AG;GT-AG	canonical;canonical;canonical	5'UTR	4216653,4216767;4217395,4217602	1	gnl|UG|Zm#S47835107	1	0	0	0	0	0	1	0	0	0
chr6	4217169	4217333	-	LOC_Os06g08530.3	Os06g0184300	165	CASSETTE	GT-AG	canonical	5'UTR	4216653,4216767;4217395,4217602	1	gnl|UG|Zm#S47835104	1	0	0	0	0	0	1	0	0	0
chr6	4217169	4217350	-	LOC_Os06g08530.3	Os06g0184300	182	CASSETTE	GT-AG	canonical	5'UTR	4216653,4216767;4217395,4217602	3	gnl|UG|Sof#S17320568,gnl|UG|Sof#S17320583,gnl|UG|Sof#S17389378	1	0	0	0	0	0	0	0	3	0
chr6	4255708	4255818	+	LOC_Os06g08560.1	Os06g0184700,Os06g0184766	111	CASSETTE	GC-AG	canonical	CDS	4255100,4255187;4255930,4256014	1	gnl|UG|Sbi#S52504802	1	0	0	0	0	0	0	1	0	0
chr6	4588150	4588185	-	LOC_Os06g09120.1	Os06g0190700	36	RETAIN	-	-	CDS	4587811,4588149;4588186,4588223	8	gnl|UG|Ta#S58903781,gnl|UG|Ta#S58903782,gnl|UG|Ta#S58903783,gnl|UG|Ta#S58903784,gnl|UG|Hv#S58584027,gnl|UG|Hv#S58589790,gnl|UG|Ta#S58903778,gnl|UG|Ta#S58903780	2	6	2	0	0	0	0	0	0	0
chr6	9275298	9275387	-	LOC_Os06g16280.1	Os06g0274100	90	CASSETTE	GT-AG	canonical	CDS	9275102,9275218;9275474,9275589	1	gnl|UG|Ta#S52544630	1	1	0	0	0	0	0	0	0	0
chr6	12335636	12335698	+	LOC_Os06g21360.1	Os06g0318500	63	CASSETTE	GT-AG	canonical	CDS	12335386,12335527;12335782,12335865	9	gnl|UG|Hv#S12774101,gnl|UG|Hv#S58586080,gnl|UG|Ta#S32729199,gnl|UG|Ta#S40822179,gnl|UG|Ta#S40822180,gnl|UG|Ta#S40822181,gnl|UG|Pvr#S49511216,gnl|UG|Pvr#S49524243,gnl|UG|Zm#S11525589	4	4	2	0	0	0	1	0	0	2
chr6	15733512	15733650	+	LOC_Os06g27790.1	Os06g0472300	139	RETAIN	-	-	5'UTR	15732747,15733511;15733651,15735328	2	gnl|UG|Ta#S52541663,gnl|UG|Hv#S58579442	2	1	1	0	0	0	0	0	0	0
chr6	16763914	16764000	+	LOC_Os06g29340.1	Os06g0488050	87	CASSETTE	GT-AG	canonical	CDS	16762459,16763840;16764105,16764175	3	gnl|UG|Ta#S12965357,gnl|UG|Ta#S37773774,gnl|UG|Ta#S37773909	1	3	0	0	0	0	0	0	0	0
chr6	17491009	17491125	+	LOC_Os06g30310.1	Os06g0498400,Os06g0498450	117	CASSETTE	GT-AG	canonical	CDS	17490789,17490930;17491743,17491834	2	gnl|UG|Sbi#S52502994,gnl|UG|Ta#S55834701	2	1	0	0	0	0	0	1	0	0
chr6	19358633	19358737	+	LOC_Os06g33250.1	Os06g0523900	105	CASSETTE	GC-AG	canonical	CDS	19356759,19357871;19358751,19358850	2	gnl|UG|Ta#S15824309,gnl|UG|Ta#S58843190	1	2	0	0	0	0	0	0	0	0
chr6	21342959	21343016	-	LOC_Os06g36360.1	Os06g0558700,Os06g0558766	58	CASSETTE	AT-AC	canonical	3'UTR	21342400,21342951;21343050,21343086	1	gnl|UG|Ta#S32497324	1	1	0	0	0	0	0	0	0	0
chr6	27257632	27257739	+	LOC_Os06g45050.1	Os06g0661400	108	CASSETTE	GC-AG	canonical	CDS	27257433,27257515;27257800,27257850	1	gnl|UG|Hv#S58584725	1	0	1	0	0	0	0	0	0	0
chr6	28008668	28008775	+	LOC_Os06g46240.1	Os06g0674800	108	CASSETTE	GT-AG	canonical	CDS	28008345,28008618;28008850,28009469	1	gnl|UG|Hv#S58600402	1	0	1	0	0	0	0	0	0	0
chr6	31163194	31163250	-	LOC_Os06g51450.1	Os06g0731100	57	CASSETTE	GT-AG	canonical	CDS	31163012,31163105;31163348,31163412	13	gnl|UG|Hv#S15201269,gnl|UG|Hv#S21608822,gnl|UG|Ta#S13232569,gnl|UG|Pvr#S49373120,gnl|UG|Pvr#S49452849,gnl|UG|Pvr#S56614737,gnl|UG|Pvr#S56618162,gnl|UG|Sbi#S16832315,gnl|UG|Sbi#S52502329,gnl|UG|Sof#S17464518,gnl|UG|Zm#S25107407,gnl|UG|Zm#S48188587,gnl|UG|Zm#S48199085	6	1	2	0	0	0	3	2	1	4
chr6	31164156	31164212	-	LOC_Os06g51450.1	Os06g0731100	57	CASSETTE	GT-AG	canonical	CDS	31163837,31164079;31164345,31164402	1	gnl|UG|Sbi#S52502329	1	0	0	0	0	0	0	1	0	0
chr7	80610	80690	+	LOC_Os07g01130.1	Os07g0101200,Os07g0101300	81	CASSETTE	GC-AG	canonical	CDS	79087,80484;80777,80902	9	gnl|UG|Pvr#S49236188,gnl|UG|Pvr#S49265724,gnl|UG|Pvr#S49413102,gnl|UG|Pvr#S49467122,gnl|UG|Pvr#S49583271,gnl|UG|Pvr#S49583272,gnl|UG|Pvr#S56560145,gnl|UG|Pvr#S56560146,gnl|UG|Pvr#S56592131	1	0	0	0	0	0	0	0	0	9
chr7	6037750	6037848	+	LOC_Os07g11000.1	Os07g0211101,Os07g0211200	99	CASSETTE	GT-AG	canonical	CDS	6036655,6036999;6037879,6038060	1	gnl|UG|Sof#S17318617	1	0	0	0	0	0	0	0	1	0
chr7	13591108	13591239	+	LOC_Os07g23990.1,LOC_Os07g23990.2	Os07g0422000,Os07g0421866	132	CASSETTE	GT-AG	canonical	CDS	13590923,13590990;13591920,13591961	81	gnl|UG|Ta#S58911321,gnl|UG|Ta#S58911322,gnl|UG|Ta#S58911323,gnl|UG|Ta#S58911324,gnl|UG|Ta#S58911325,gnl|UG|Ta#S58911326,gnl|UG|Ta#S58911327,gnl|UG|Ta#S58911328,gnl|UG|Ta#S58911329,gnl|UG|Ta#S58911330,gnl|UG|Ta#S58911331,gnl|UG|Ta#S58911332,gnl|UG|Ta#S58911333,gnl|UG|Ta#S58911334,gnl|UG|Ta#S58911335,gnl|UG|Ta#S58911336,gnl|UG|Ta#S58911337,gnl|UG|Ta#S58911338,gnl|UG|Ta#S58911339,gnl|UG|Ta#S58911340…	2	80	0	0	0	0	0	1	0	0
chr7	15720750	15720809	+	LOC_Os07g27110.1	Os07g0454100	60	CASSETTE	GT-AG	canonical	CDS	15720458,15720665;15720902,15721122	1	gnl|UG|Bdi#S57881672	1	0	0	1	0	0	0	0	0	0
chr7	16654466	16654540	+	LOC_Os07g28460.2	Os07g0467800	75	RETAIN	-	-	3'UTR	16653171,16654465;16654541,16654626	2	gnl|UG|Zm#S46910008,gnl|UG|Zm#S48391303	1	0	0	0	0	0	2	0	0	0
chr7	17872510	17872620	+	LOC_Os07g30240.1	Os07g0486000	111	CASSETTE	GT-AG	canonical	CDS	17871330,17871442;17872836,17872911	1	gnl|UG|Hv#S58600098	1	0	1	0	0	0	0	0	0	0
chr7	17872510	17872620	+	LOC_Os07g30240.1	Os07g0486000	111	CASSETTE	GT-AG	canonical	CDS	17872327,17872373;17872836,17872911	1	gnl|UG|Hv#S58600098	1	0	1	0	0	0	0	0	0	0
chr7	18633208	18633276	-	LOC_Os07g31450.1	Os07g0497000,Os07g0497100	69	RETAIN	-	-	CDS	18631259,18633207;18633277,18633958	2	gnl|UG|Hv#S39523401,gnl|UG|Ta#S58845690	2	1	1	0	0	0	0	0	0	0
chr7	18643224	18643274	+	LOC_Os07g31460.2	Os07g0497400	51	CASSETTE	GT-AG	canonical	CDS	18642475,18642651;18644796,18644897	13	gnl|UG|Zm#S47761643,gnl|UG|Zm#S25129080,gnl|UG|Zm#S26214745,gnl|UG|Zm#S26655446,gnl|UG|Zm#S27410042,gnl|UG|Zm#S27574573,gnl|UG|Zm#S27577833,gnl|UG|Zm#S33094149,gnl|UG|Zm#S48296827,gnl|UG|Sbi#S14723813,gnl|UG|Sbi#S15194127,gnl|UG|Sbi#S16426237,gnl|UG|Sbi#S52526102	2	0	0	0	0	0	9	4	0	0
chr7	20943781;20944019;20944307;20944639	20943927;20944220;20944531;20944773	-	LOC_Os07g34964.1	Os07g0534200	709	CASSETTE	GT-AG;GT-AG;AT-AC;GT-AG	canonical;canonical;canonical;canonical	3'UTR	20943309,20943618;20945071,20945182	1	gnl|UG|Zm#S48279115	1	0	0	0	0	0	1	0	0	0
chr7	21167779	21167859	+	LOC_Os07g35390.1	Os07g0538400	81	CASSETTE	GT-AG	canonical	CDS	21166228,21167153;21167999,21168138	5	gnl|UG|Zm#S46907294,gnl|UG|Zm#S48288162,gnl|UG|Zm#S50706092,gnl|UG|Zm#S51829496,gnl|UG|Zm#S51829884	1	0	0	0	0	0	5	0	0	0
chr7	21167779	21167907	+	LOC_Os07g35390.1	Os07g0538400	129	CASSETTE	GT-AG	canonical	CDS	21166228,21167153;21167999,21168138	2	gnl|UG|Hv#S12779392,gnl|UG|Hv#S12613065	1	0	2	0	0	0	0	0	0	0
chr7	21167787	21167885	+	LOC_Os07g35390.1	Os07g0538400	99	CASSETTE	GT-AG	canonical	CDS	21166228,21167153;21167999,21168138	4	gnl|UG|Hv#S39523782,gnl|UG|Hv#S58578258,gnl|UG|Hv#S58586213,gnl|UG|Hv#S58600836	1	0	4	0	0	0	0	0	0	0
chr7	23391327	23391428	+	LOC_Os07g39010.2	Os07g0578200	102	RETAIN	-	-	CDS	23391178,23391326;23391429,23391504	1	gnl|UG|Ta#S52543924	1	1	0	0	0	0	0	0	0	0
chr7	23837429	23837516	+	LOC_Os07g39780.3	Os07g0586500	88	RETAIN	-	-	3'UTR	23836918,23837428;23837517,23837699	1	gnl|UG|Ta#S13269207	1	1	0	0	0	0	0	0	0	0
chr7	27073730	27073840	+	LOC_Os07g45400.1	Os07g0648266,Os07g0648300	111	CASSETTE	GT-AG	canonical	CDS	27072840,27072911;27074293,27074442	1	gnl|UG|Sbi#S52532501	1	0	0	0	0	0	0	1	0	0
chr7	27073730	27073840	+	LOC_Os07g45400.1	Os07g0648266,Os07g0648300	111	CASSETTE	GT-AG	canonical	CDS	27073594,27073647;27074293,27074442	1	gnl|UG|Sbi#S52532501	1	0	0	0	0	0	0	1	0	0
chr7	27073733	27073840	+	LOC_Os07g45400.1	Os07g0648266,Os07g0648300	108	CASSETTE	GT-AG	canonical	CDS	27073594,27073647;27074293,27074442	3	gnl|UG|Zm#S11464883,gnl|UG|Zm#S31096598,gnl|UG|Zm#S55446521	1	0	0	0	0	0	3	0	0	0
chr7	27077217	27077291	+	LOC_Os07g45400.1	Os07g0648266,Os07g0648300	75	RETAIN	-	-	CDS	27075237,27077216;27077292,27077533	1	gnl|UG|Sbi#S52532501	1	0	0	0	0	0	0	1	0	0
chr7	27078822	27078914	+	LOC_Os07g45400.1	Os07g0648266,Os07g0648300	93	RETAIN	-	-	CDS	27078244,27078821;27078915,27080769	3	gnl|UG|Pvr#S49357122,gnl|UG|Sbi#S52532501,gnl|UG|Sbi#S14662876	2	0	0	0	0	0	0	2	0	1
chr7	27432872	27432976	+	LOC_Os07g45970.1	Os07g0653200,Os07g0653366,Os07g0653151	105	RETAIN	-	-	CDS	27431105,27432871;27432977,27433328	1	gnl|UG|Pvr#S49504292	1	0	0	0	0	0	0	0	0	1
chr7	28264178;28264640	28264411;28264818	+	LOC_Os07g47284.1		413	CASSETTE	GT-AG;GT-AG	canonical;canonical	5'UTR	28263048,28263329;28265056,28265194	1	gnl|UG|Hv#S58580445	1	0	1	0	0	0	0	0	0	0
chr7	28332707	28332769	+	LOC_Os07g47360.1	Os07g0669900,Os07g0669800	63	CASSETTE	GT-AG	canonical	3'UTR	28332412,28332638;28333711,28334086	1	gnl|UG|Ta#S26023526	1	1	0	0	0	0	0	0	0	0
chr8	191404	191694	-	LOC_Os08g01300.1	Os08g0103400	291	CASSETTE	GT-AG	canonical	CDS	191054,191287;192503,192688	2	gnl|UG|Hv#S58586603,gnl|UG|Ta#S52546870	2	1	1	0	0	0	0	0	0	0
chr8	191413	191694	-	LOC_Os08g01300.1	Os08g0103400	282	CASSETTE	GT-AG	canonical	CDS	191054,191287;192503,192688	1	gnl|UG|Pvr#S49429837	1	0	0	0	0	0	0	0	0	1
chr8	893471	893551	-	LOC_Os08g02330.1	Os08g0116400	81	RETAIN	-	-	CDS	893423,893470;893552,893611	1	gnl|UG|Hv#S21601856	1	0	1	0	0	0	0	0	0	0
chr8	1798878	1798907	+	LOC_Os08g03790.1	Os08g0132100	30	RETAIN	-	-	CDS	1798786,1798877;1798908,1798944	7	gnl|UG|Fpr#S53360227,gnl|UG|Bdi#S57887394,gnl|UG|Bdi#S57904473,gnl|UG|Ta#S58851039,gnl|UG|Hv#S39524340,gnl|UG|Hv#S58596441,gnl|UG|Fpr#S53380369	4	1	2	2	2	0	0	0	0	0
chr8	4631785	4631853	+	LOC_Os08g08140.1	Os08g0179000,Os08g0179150	69	CASSETTE	GT-AG	canonical	CDS	4631146,4631313;4636263,4636444	3	gnl|UG|Fpr#S53397454,gnl|UG|Fpr#S53397489,gnl|UG|Fpr#S53398273	1	0	0	0	3	0	0	0	0	0
chr8	5813947	5814022	-	LOC_Os08g10030.2	Os08g0200400	76	RETAIN	-	-	5'UTR	5813801,5813946;5814023,5814384	12	gnl|UG|Hv#S58586171,gnl|UG|Ta#S52542704,gnl|UG|Hv#S12752138,gnl|UG|Bdi#S57868634,gnl|UG|Ta#S58866459,gnl|UG|Ta#S32686852,gnl|UG|Pvr#S49265479,gnl|UG|Pvr#S49355298,gnl|UG|Pvr#S49315053,gnl|UG|Ta#S12890687,gnl|UG|Hv#S12762071,gnl|UG|Ta#S12937348	4	5	3	1	0	0	0	0	0	3
chr8	5889551	5889580	+	LOC_Os08g10150.1	Os08g0201700	30	RETAIN	-	-	CDS	5889266,5889550;5889581,5889645	4	gnl|UG|Hv#S58591592,gnl|UG|Ta#S13044337,gnl|UG|Bdi#S57940470,gnl|UG|Bdi#S57945335	3	1	1	2	0	0	0	0	0	0
chr8	6206893	6206977	+	LOC_Os08g10550.1	Os08g0206400	85	RETAIN	-	-	5'UTR	6206849,6206892;6206978,6207094	3	gnl|UG|Sbi#S52511671,gnl|UG|Sof#S17345792,gnl|UG|Sof#S17345790	2	0	0	0	0	0	0	1	2	0
chr8	6746050	6746121	-	LOC_Os08g11500.1	Os08g0216000	72	CASSETTE	GC-AG	canonical	CDS	6745363,6745857;6746195,6746627	1	gnl|UG|Ta#S52543403	1	1	0	0	0	0	0	0	0	0
chr8	7539646;7540227;7540629;7541109;7541605;7542521;7542746;7542946;7543566;7544085	7539774;7540289;7540725;7541281;7541794;7542643;7542849;7543053;7543652;7544144	-	LOC_Os08g12740.1	Os08g0224000	1134	CASSETTE	AT-AC;GC-AG;GT-AG;GT-AG;GC-AG;AT-AC;GC-AG;GT-AG;GC-AG;GT-AG	canonical;canonical;canonical;canonical;canonical;canonical;canonical;canonical;canonical;canonical	3'UTR	7538946,7539260;7544753,7544796	2	gnl|UG|Zm#S50703619,gnl|UG|Zm#S55444353	1	0	0	0	0	0	2	0	0	0
chr8	9650680	9650721	-	LOC_Os08g15870.1		42	RETAIN	-	-	CDS	9649973,9650679;9650722,9651709	1	gnl|UG|Ta#S58891812	1	1	0	0	0	0	0	0	0	0
chr8	13991288	13991353	+	LOC_Os08g23200.1		66	RETAIN	-	-	CDS	13991105,13991287;13991354,13991534	1	gnl|UG|Sof#S17243273	1	0	0	0	0	0	0	0	1	0
chr8	17449703	17449792	+	LOC_Os08g28570.1	Os08g0373000	90	CASSETTE	GT-AG	canonical	CDS	17449254,17449663;17449799,17450074	3	gnl|UG|Ta#S58909911,gnl|UG|Ta#S58909916,gnl|UG|Ta#S58909920	1	3	0	0	0	0	0	0	0	0
chr8	20553208	20553270	+	LOC_Os08g33076.1	Os08g0427300	63	RETAIN	-	-	CDS	20553053,20553207;20553271,20553514	7	gnl|UG|Hv#S58581832,gnl|UG|Ta#S13019176,gnl|UG|Ta#S37748699,gnl|UG|Ta#S37852611,gnl|UG|Ta#S58869845,gnl|UG|Hv#S12624659,gnl|UG|Hv#S48849295	2	4	3	0	0	0	0	0	0	0
chr8	22187750	22187863	+	LOC_Os08g35190.3	Os08g0453200	114	CASSETTE	GT-AG	canonical	CDS	22187427,22187656;22188330,22188447	2	gnl|UG|Pvr#S49224564,gnl|UG|Pvr#S49406191	1	0	0	0	0	0	0	0	0	2
chr8	22208994	22209056	+	LOC_Os08g35210.1	Os08g0453700,Os08g0453733,Os08g0453766	63	CASSETTE	GT-AG	canonical	CDS	22207968,22208852;22209291,22209404	2	gnl|UG|Hv#S58578850,gnl|UG|Sbi#S52511227	2	0	1	0	0	0	0	1	0	0
chr8	22879710	22879811	-	LOC_Os08g36320.2	Os08g0465800	102	CASSETTE	GT-AG	canonical	CDS	22879404,22879608;22880015,22880235	1	gnl|UG|Hv#S39524865	1	0	1	0	0	0	0	0	0	0
chr8	23754125	23754319	-	LOC_Os08g37520.1	Os08g0481000	195	CASSETTE	GT-AG	canonical	3'UTR	23753459,23754029;23754941,23755151	20	gnl|UG|Ta#S58908774,gnl|UG|Ta#S58908775,gnl|UG|Ta#S58908776,gnl|UG|Ta#S58908777,gnl|UG|Ta#S58908782,gnl|UG|Ta#S58908783,gnl|UG|Ta#S58908788,gnl|UG|Ta#S58908789,gnl|UG|Ta#S58908790,gnl|UG|Ta#S58908791,gnl|UG|Ta#S58908800,gnl|UG|Ta#S58908801,gnl|UG|Ta#S58908804,gnl|UG|Ta#S58908805,gnl|UG|Ta#S58908806,gnl|UG|Ta#S58908807,gnl|UG|Ta#S58908810,gnl|UG|Ta#S58908811,gnl|UG|Ta#S58908812,gnl|UG|Ta#S58908813	1	20	0	0	0	0	0	0	0	0
chr8	25196337	25196441	-	LOC_Os08g39810.1	Os08g0508500	105	CASSETTE	GT-AG	canonical	CDS	25196106,25196249;25197469,25197678	1	gnl|UG|Ta#S22368417	1	1	0	0	0	0	0	0	0	0
chr8	25196337	25196468	-	LOC_Os08g39810.1	Os08g0508500	132	CASSETTE	GT-AG	canonical	CDS	25196106,25196249;25197469,25197678	8	gnl|UG|Bdi#S57940439,gnl|UG|Bdi#S57960051,gnl|UG|Hv#S15201384,gnl|UG|Hv#S58585053,gnl|UG|Pvr#S49190407,gnl|UG|Pvr#S56574371,gnl|UG|Pvr#S56585736,gnl|UG|Zm#S48284302	4	0	2	2	0	0	1	0	0	3
chr8	27725580	27725699	+	LOC_Os08g44040.1	Os08g0554300	120	CASSETTE	GT-AG	canonical	CDS	27725341,27725460;27726122,27726263	1	gnl|UG|Pvr#S49300920	1	0	0	0	0	0	0	0	0	1
chr8	27809082	27809141	+	LOC_Os08g44180.1	Os08g0555800	60	CASSETTE	GT-AG	canonical	CDS	27808705,27808854;27809252,27809334	2	gnl|UG|Hv#S12495633,gnl|UG|Hv#S58600701	1	0	2	0	0	0	0	0	0	0
chr9	18630	18730	+	LOC_Os01g01040.2	Os01g0100500	101	RETAIN	-	-	3'UTR	18531,18629;18731,19323	137	gnl|UG|Zm#S11325592,gnl|UG|Ta#S37855313,gnl|UG|Ta#S13105079,gnl|UG|Ta#S37754926,gnl|UG|Ta#S12926695,gnl|UG|Ta#S12982403,gnl|UG|Ta#S13088924,gnl|UG|Ta#S12925269,gnl|UG|Ta#S12944260,gnl|UG|Ta#S37845616,gnl|UG|Ta#S37758925,gnl|UG|Zm#S22334326,gnl|UG|Ta#S37915233,gnl|UG|Ta#S37932776,gnl|UG|Zm#S17030708,gnl|UG|Zm#S18251418,gnl|UG|Ta#S12935797,gnl|UG|Ta#S37908981,gnl|UG|Ta#S12947520,gnl|UG|Ta#S12980226…	4	121	0	1	0	0	11	0	4	0
chr9	18630	18733	+	LOC_Os01g01040.1	Os01g0100500	104	RETAIN	-	-	3'UTR	18531,18629;18734,19323	137	gnl|UG|Zm#S11325592,gnl|UG|Ta#S37855313,gnl|UG|Ta#S13105079,gnl|UG|Ta#S37754926,gnl|UG|Ta#S12926695,gnl|UG|Ta#S12982403,gnl|UG|Ta#S13088924,gnl|UG|Ta#S12925269,gnl|UG|Ta#S12944260,gnl|UG|Ta#S37845616,gnl|UG|Ta#S37758925,gnl|UG|Zm#S22334326,gnl|UG|Ta#S37915233,gnl|UG|Ta#S37932776,gnl|UG|Zm#S17030708,gnl|UG|Zm#S18251418,gnl|UG|Ta#S12935797,gnl|UG|Ta#S37908981,gnl|UG|Ta#S12947520,gnl|UG|Ta#S12980226…	4	121	0	1	0	0	11	0	4	0
chr9	1136807	1136950	+	LOC_Os09g02630.1		144	RETAIN	-	-	CDS	1136619,1136806;1136951,1137043	1	gnl|UG|Hv#S58588587	1	0	1	0	0	0	0	0	0	0
chr9	7242560	7242676	+	LOC_Os09g12650.1	Os09g0298100	117	CASSETTE	GT-AG	canonical	CDS	7242307,7242411;7242772,7242875	6	gnl|UG|Pvr#S49567371,gnl|UG|Pvr#S56597261,gnl|UG|Pvr#S56624948,gnl|UG|Pvr#S56625305,gnl|UG|Pvr#S56634146,gnl|UG|Sbi#S52528994	2	0	0	0	0	0	0	1	0	5
chr9	8072744	8072878	+	LOC_Os09g13780.1		135	RETAIN	-	-	CDS	8072576,8072743;8072879,8073012	1	gnl|UG|Sof#S29314797	1	0	0	0	0	0	0	0	1	0
chr9	10487738	10487887	-	LOC_Os09g17120.1	Os09g0341200	150	RETAIN	-	-	CDS	10487557,10487737;10487888,10488138	2	gnl|UG|Fpr#S53377790,gnl|UG|Fpr#S53388881	1	0	0	0	2	0	0	0	0	0
chr9	13352597	13352650	+	LOC_Os09g22040.1		54	CASSETTE	GC-AG	canonical	CDS	13351955,13352266;13352754,13352909	1	gnl|UG|Bdi#S57920788	1	0	0	1	0	0	0	0	0	0
chr9	13352603	13352677	+	LOC_Os09g22040.1		75	CASSETTE	AT-AC	canonical	CDS	13351955,13352266;13352754,13352909	1	gnl|UG|Zm#S16375267	1	0	0	0	0	0	1	0	0	0
chr9	15796467	15796544	+	LOC_Os09g26190.1	Os09g0431600	78	CASSETTE	GT-AG	canonical	CDS	15794523,15794755;15797726,15797794	14	gnl|UG|Pvr#S49364877,gnl|UG|Pvr#S49557912,gnl|UG|Pvr#S49561498,gnl|UG|Pvr#S56591701,gnl|UG|Pvr#S56637053,gnl|UG|Pvr#S56647636,gnl|UG|Pvr#S56650007,gnl|UG|Sbi#S52528742,gnl|UG|Zm#S27937263,gnl|UG|Zm#S48276707,gnl|UG|Zm#S50704863,gnl|UG|Zm#S51835600,gnl|UG|Ta#S32539547,gnl|UG|Ta#S32693268	4	2	0	0	0	0	4	1	0	7
chr9	15958778	15958828	+	LOC_Os09g26420.4	Os09g0434500	51	CASSETTE	GT-AG	canonical	5'UTR	15958323,15958760;15960382,15961290	7	gnl|UG|Ta#S12897229,gnl|UG|Ta#S13012457,gnl|UG|Ta#S13025563,gnl|UG|Ta#S16191396,gnl|UG|Ta#S16221448,gnl|UG|Ta#S17978339,gnl|UG|Ta#S33259525	1	7	0	0	0	0	0	0	0	0
chr9	17506268	17506354	-	LOC_Os09g28830.1	Os09g0462875,Os09g0462901	87	CASSETTE	GT-AG	canonical	CDS	17505624,17505729;17506432,17506538	1	gnl|UG|Ta#S32645936	1	1	0	0	0	0	0	0	0	0
chr9	17513074	17513163	-	LOC_Os09g28840.1	Os09g0463100	90	CASSETTE	GT-AG	canonical	CDS	17512877,17512985;17513403,17513512	17	gnl|UG|Zm#S21145301,gnl|UG|Zm#S21150540,gnl|UG|Zm#S22333313,gnl|UG|Zm#S26219330,gnl|UG|Zm#S26319881,gnl|UG|Zm#S26660997,gnl|UG|Zm#S27579434,gnl|UG|Zm#S27580922,gnl|UG|Zm#S27933233,gnl|UG|Zm#S27937345,gnl|UG|Zm#S31646139,gnl|UG|Zm#S32014807,gnl|UG|Zm#S32712014,gnl|UG|Zm#S50705134,gnl|UG|Zm#S50708481,gnl|UG|Zm#S50710373,gnl|UG|Zm#S55443570	1	0	0	0	0	0	17	0	0	0
chr9	18989073	18989132	-	LOC_Os09g31486.2	Os09g0491772	60	CASSETTE	GT-AG	canonical	5'UTR	18988576,18989037;18989965,18990156	1	gnl|UG|Zm#S47815139	1	0	0	0	0	0	1	0	0	0
chr9	22779428	22779607	+	LOC_Os09g39700.1	Os09g0570600	180	CASSETTE	GT-AG	canonical	CDS	22778946,22779134;22780225,22780409	11	gnl|UG|Zm#S11468092,gnl|UG|Zm#S27904434,gnl|UG|Zm#S33095389,gnl|UG|Zm#S50705189,gnl|UG|Zm#S27581223,gnl|UG|Zm#S50705261,gnl|UG|Zm#S51832036,gnl|UG|Pvr#S49260528,gnl|UG|Pvr#S49537502,gnl|UG|Zm#S26327275,gnl|UG|Zm#S50705980	2	0	0	0	0	0	9	0	0	2
chr9	22923053	22923241	+	LOC_Os09g39970.1	Os09g0573000	189	CASSETTE	GT-AG	canonical	CDS	22922168,22922983;22923835,22923943	1	gnl|UG|Pvr#S49532099	1	0	0	0	0	0	0	0	0	1
chr10	1243638	1243679	-	LOC_Os10g02990.1		42	RETAIN	-	-	CDS	1243573,1243637;1243680,1244637	9	gnl|UG|Ta#S58912195,gnl|UG|Ta#S58912208,gnl|UG|Ta#S58912188,gnl|UG|Ta#S58912200,gnl|UG|Ta#S58912214,gnl|UG|Ta#S58912215,gnl|UG|Ta#S58912219,gnl|UG|Ta#S58912223,gnl|UG|Ta#S58912224	1	9	0	0	0	0	0	0	0	0
chr10	9675676	9675800	+	LOC_Os10g19140.1		125	CASSETTE	GC-AG	canonical	3'UTR	9675087,9675192;9676197,9676552	1	gnl|UG|Hv#S58586255	1	0	1	0	0	0	0	0	0	0
chr10	15710388	15710449	+	LOC_Os10g30370.2	Os10g0439600	62	CASSETTE	GT-AG	canonical	5'UTR	15709240,15709891;15710686,15710758	4	gnl|UG|Pvr#S49243711,gnl|UG|Zm#S33966830,gnl|UG|Zm#S46904954,gnl|UG|Zm#S51832428	2	0	0	0	0	0	3	0	0	1
chr10	15906733	15906849	-	LOC_Os10g30680.1	Os10g0443400	117	RETAIN	-	-	CDS	15906139,15906732;15906850,15907433	1	gnl|UG|Ta#S58858263	1	1	0	0	0	0	0	0	0	0
chr10	17275673	17275748	+	LOC_Os10g33104.1	Os10g0469100	76	RETAIN	-	-	5'UTR	17275581,17275672;17275749,17278845	1	gnl|UG|Hv#S58594277	1	0	1	0	0	0	0	0	0	0
chr10	17275673	17275748	+	LOC_Os10g33104.2	Os10g0469100	76	RETAIN	-	-	5'UTR	17275592,17275672;17275749,17278845	1	gnl|UG|Hv#S58594277	1	0	1	0	0	0	0	0	0	0
chr10	17797084	17797161	+	LOC_Os10g33770.1	Os10g0477800	78	CASSETTE	GC-AG	canonical	CDS	17796866,17796989;17797405,17797479	8	gnl|UG|Pvr#S49265287,gnl|UG|Pvr#S49427209,gnl|UG|Pvr#S49244667,gnl|UG|Pvr#S49427635,gnl|UG|Pvr#S49535344,gnl|UG|Pvr#S56584498,gnl|UG|Zm#S50712103,gnl|UG|Zm#S55437511	2	0	0	0	0	0	2	0	0	6
chr10	17879689	17879829	-	LOC_Os10g33830.1	Os10g0478450,Os10g0478500	141	CASSETTE	GT-AG	canonical	CDS	17879491,17879656;17880132,17880298	3	gnl|UG|Pvr#S49345482,gnl|UG|Pvr#S49512493,gnl|UG|Pvr#S56599547	1	0	0	0	0	0	0	0	0	3
chr10	17879689	17879832	-	LOC_Os10g33830.1	Os10g0478450,Os10g0478500	144	CASSETTE	GT-AG	canonical	CDS	17879491,17879656;17880132,17880298	2	gnl|UG|Ta#S52542868,gnl|UG|Ta#S58843861	1	2	0	0	0	0	0	0	0	0
chr10	20720110	20720190	-	LOC_Os10g39010.2	Os10g0534500	81	RETAIN	-	-	3'UTR	20719498,20720109;20720191,20720317	1	gnl|UG|Zm#S48281238	1	0	0	0	0	0	1	0	0	0
chr10	20720121	20720190	-	LOC_Os10g39010.1	Os10g0534500	70	RETAIN	-	-	3'UTR	20719498,20720120;20720191,20720317	1	gnl|UG|Zm#S48281238	1	0	0	0	0	0	1	0	0	0
chr10	20720121	20720190	-	LOC_Os10g39010.3	Os10g0534500	70	RETAIN	-	-	3'UTR	20719498,20720120;20720191,20720496	2	gnl|UG|Zm#S48281238,gnl|UG|Zm#S48281238	1	0	0	0	0	0	2	0	0	0
chr11	1176028;1176248	1176188;1176313	+	LOC_Os11g03230.3	Os11g0125900	227	CASSETTE	GT-AG;GT-AG	canonical;canonical	3'UTR	1175447,1175890;1176600,1176691	1	gnl|UG|Sbi#S52508613	1	0	0	0	0	0	0	1	0	0
chr11	7754965	7755201	-	LOC_Os11g13990.1	Os11g0244300	237	RETAIN	-	-	CDS	7754114,7754964;7755202,7756141	1	gnl|UG|Sbi#S52521801	1	0	0	0	0	0	0	1	0	0
chr11	14371889	14372056	+	LOC_Os11g25980.1,LOC_Os11g25980.2	Os11g0446500	168	CASSETTE	GT-AG	canonical	CDS	14371685,14371794;14372325,14372479	4	gnl|UG|Zm#S16300702,gnl|UG|Zm#S16300831,gnl|UG|Zm#S16303272,gnl|UG|Zm#S16303581	1	0	0	0	0	0	4	0	0	0
chr11	18627982	18628032	+	LOC_Os11g32320.1	Os11g0526200	51	CASSETTE	AT-AC	canonical	CDS	18627650,18627774;18628333,18628485	1	gnl|UG|Pvr#S49409643	1	0	0	0	0	0	0	0	0	1
chr11	19512789	19512902	-	LOC_Os11g34120.1	Os11g0543800	114	CASSETTE	GT-AG	canonical	CDS	19512245,19512324;19513648,19513728	3	gnl|UG|Ta#S52543644,gnl|UG|Ta#S58841540,gnl|UG|Hv#S58584098	2	2	1	0	0	0	0	0	0	0
chr11	19515364	19515420	-	LOC_Os11g34120.1	Os11g0543800	57	CASSETTE	GT-AG	canonical	CDS	19514592,19514712;19515559,19515620	5	gnl|UG|Hv#S58584098,gnl|UG|Ta#S52543644,gnl|UG|Zm#S11463621,gnl|UG|Zm#S11495037,gnl|UG|Zm#S31095141	3	1	1	0	0	0	3	0	0	0
chr11	20179055	20179219	+	LOC_Os11g35210.1	Os11g0555300	165	RETAIN	-	-	CDS	20178707,20179054;20179220,20180183	3	gnl|UG|Sbi#S52508586,gnl|UG|Ta#S52543489,gnl|UG|Sbi#S52508585	2	1	0	0	0	0	0	2	0	0
chr11	21695638	21695772	+	LOC_Os11g37540.1	Os11g0586001,Os11g0586100	135	CASSETTE	GT-AG	canonical	CDS	21695449,21695558;21696742,21696973	1	gnl|UG|Hv#S58591430	1	0	1	0	0	0	0	0	0	0
chr11	21758173	21758229	-	LOC_Os11g37660.1	Os11g0587100	57	CASSETTE	AT-AC	canonical	3'UTR	21757522,21757931;21758831,21758931	2	gnl|UG|Zm#S48281508,gnl|UG|Zm#S51836353	1	0	0	0	0	0	2	0	0	0
chr11	21815617	21815679	-	LOC_Os11g37700.1	Os11g0587600	63	CASSETTE	GT-AG	canonical	CDS	21813397,21813481;21815691,21816309	2	gnl|UG|Hv#S58579929,gnl|UG|Hv#S58585483	1	0	2	0	0	0	0	0	0	0
chr11	23478433	23478522	+	LOC_Os11g40150.1	Os11g0615800	90	RETAIN	-	-	CDS	23478322,23478432;23478523,23478614	1	gnl|UG|Zm#S15882788	1	0	0	0	0	0	1	0	0	0
chr11	23709022	23709075	-	LOC_Os11g40510.2	Os11g0620100	54	CASSETTE	GT-AG	canonical	CDS	23708143,23708204;23709136,23709491	9	gnl|UG|Pvr#S49363390,gnl|UG|Zm#S11459939,gnl|UG|Sbi#S22992640,gnl|UG|Hv#S12500116,gnl|UG|Hv#S12543780,gnl|UG|Hv#S12557432,gnl|UG|Hv#S12770488,gnl|UG|Hv#S12784647,gnl|UG|Hv#S58579237	4	0	6	0	0	0	1	1	0	1
chr11	23709022	23709084	-	LOC_Os11g40510.2	Os11g0620100	63	CASSETTE	GT-AG	canonical	CDS	23708143,23708204;23709136,23709491	39	gnl|UG|Pvr#S49214293,gnl|UG|Pvr#S49311232,gnl|UG|Zm#S11350548,gnl|UG|Zm#S11528558,gnl|UG|Zm#S15897554,gnl|UG|Zm#S15940720,gnl|UG|Zm#S15971733,gnl|UG|Zm#S22335766,gnl|UG|Zm#S23897437,gnl|UG|Zm#S26332332,gnl|UG|Zm#S32289703,gnl|UG|Zm#S47802576,gnl|UG|Zm#S47802577,gnl|UG|Zm#S47802580,gnl|UG|Zm#S47802584,gnl|UG|Zm#S47802586,gnl|UG|Zm#S47802587,gnl|UG|Zm#S47802588,gnl|UG|Zm#S47802592,gnl|UG|Zm#S482871…	3	0	0	0	0	0	19	13	0	7
chr11	23837487	23837519	+	LOC_Os11g40690.1	Os11g0622800	33	RETAIN	-	-	CDS	23837420,23837486;23837520,23837647	39	gnl|UG|Pvr#S56632915,gnl|UG|Fpr#S53342533,gnl|UG|Fpr#S53342676,gnl|UG|Fpr#S53356802,gnl|UG|Fpr#S53367949,gnl|UG|Fpr#S53369952,gnl|UG|Fpr#S53370564,gnl|UG|Fpr#S53382201,gnl|UG|Fpr#S53383177,gnl|UG|Fpr#S53383247,gnl|UG|Fpr#S53395317,gnl|UG|Fpr#S53395376,gnl|UG|Fpr#S53400671,gnl|UG|Pvr#S49374287,gnl|UG|Sof#S17279485,gnl|UG|Ta#S22385099,gnl|UG|Sof#S17287125,gnl|UG|Sof#S17352561,gnl|UG|Sof#S17417593,g…	6	2	0	0	14	0	4	2	8	9
chr11	24683166	24683249	-	LOC_Os11g41820.1	Os11g0636900	84	CASSETTE	AT-AC	canonical	CDS	24683006,24683073;24683397,24683538	26	gnl|UG|Hv#S39523291,gnl|UG|Pvr#S49317727,gnl|UG|Pvr#S49243424,gnl|UG|Pvr#S49314019,gnl|UG|Pvr#S49315799,gnl|UG|Pvr#S49322274,gnl|UG|Pvr#S49323201,gnl|UG|Pvr#S49403774,gnl|UG|Pvr#S49404335,gnl|UG|Pvr#S49411190,gnl|UG|Pvr#S49419851,gnl|UG|Pvr#S49422689,gnl|UG|Pvr#S49429199,gnl|UG|Pvr#S49446295,gnl|UG|Pvr#S49446296,gnl|UG|Pvr#S49466984,gnl|UG|Pvr#S49523898,gnl|UG|Pvr#S49552468,gnl|UG|Pvr#S49552469,g…	2	0	1	0	0	0	0	0	0	25
chr11	24683172	24683249	-	LOC_Os11g41820.1	Os11g0636900	78	CASSETTE	AT-AC	canonical	CDS	24683006,24683073;24683397,24683538	13	gnl|UG|Bdi#S57914745,gnl|UG|Bdi#S57969301,gnl|UG|Ta#S30065901,gnl|UG|Zm#S23885690,gnl|UG|Zm#S33968270,gnl|UG|Zm#S50709349,gnl|UG|Sbi#S16424955,gnl|UG|Sof#S17445152,gnl|UG|Zm#S11529066,gnl|UG|Zm#S26192482,gnl|UG|Zm#S26202374,gnl|UG|Zm#S27901624,gnl|UG|Zm#S34213112	5	1	0	2	0	0	8	1	1	0
chr11	24683190	24683255	-	LOC_Os11g41820.1	Os11g0636900	66	CASSETTE	GC-AG	canonical	CDS	24683006,24683073;24683397,24683538	11	gnl|UG|Ta#S30065901,gnl|UG|Zm#S11529066,gnl|UG|Zm#S23885690,gnl|UG|Zm#S26192482,gnl|UG|Zm#S26202374,gnl|UG|Zm#S27901624,gnl|UG|Zm#S34213112,gnl|UG|Zm#S50709349,gnl|UG|Hv#S12648357,gnl|UG|Hv#S39525851,gnl|UG|Hv#S48838663	3	1	3	0	0	0	7	0	0	0
chr11	25044536	25044613	+	LOC_Os11g42390.1	Os11g0643400	78	CASSETTE	AT-AC	canonical	CDS	25043426,25044073;25047292,25047393	9	gnl|UG|Fpr#S53371210,gnl|UG|Fpr#S53395691,gnl|UG|Fpr#S53395719,gnl|UG|Fpr#S53396667,gnl|UG|Fpr#S53400261,gnl|UG|Fpr#S53400277,gnl|UG|Fpr#S53400347,gnl|UG|Fpr#S53400367,gnl|UG|Pvr#S49427676	2	0	0	0	8	0	0	0	0	1
chr11	26088695	26088787	-	LOC_Os11g43970.1	Os11g0661400	93	RETAIN	-	-	CDS	26088541,26088694;26088788,26089235	7	gnl|UG|Sbi#S52514966,gnl|UG|Zm#S25119747,gnl|UG|Sbi#S14661693,gnl|UG|Pvr#S49351171,gnl|UG|Pvr#S49244245,gnl|UG|Ta#S13028249,gnl|UG|Ta#S12915235	4	2	0	0	0	0	1	2	0	2
chr11	26933330	26933398	+	LOC_Os11g45280.1	Os11g0678000	69	CASSETTE	GT-AG	canonical	CDS	26932501,26932579;26934232,26934326	1	gnl|UG|Hv#S12678121	1	0	1	0	0	0	0	0	0	0
chr11	26933330	26933398	+	LOC_Os11g45280.1	Os11g0678000	69	CASSETTE	GT-AG	canonical	CDS	26933156,26933254;26934232,26934326	9	gnl|UG|Hv#S12678121,gnl|UG|Hv#S39525133,gnl|UG|Pvr#S49568015,gnl|UG|Ta#S37809921,gnl|UG|Ta#S37818324,gnl|UG|Sof#S17236693,gnl|UG|Ta#S37919634,gnl|UG|Ta#S37919938,gnl|UG|Hv#S58580211	4	4	3	0	0	0	0	0	1	1
chr11	26933330	26933398	+	LOC_Os11g45280.1	Os11g0678000	69	CASSETTE	GT-AG	canonical	CDS	26933156,26933254;26934456,26934995	1	gnl|UG|Hv#S58580211	1	0	1	0	0	0	0	0	0	0
chr11	27821081	27821221	+	LOC_Os11g47130.1	Os11g0693900	141	CASSETTE	GT-AG	canonical	CDS	27820964,27821003;27821361,27821480	4	gnl|UG|Bdi#S57898775,gnl|UG|Bdi#S57934896,gnl|UG|Hv#S12777634,gnl|UG|Hv#S58579812	2	0	2	2	0	0	0	0	0	0
chr12	1131090	1131182	+	LOC_Os12g03030.1	Os12g0123600	93	CASSETTE	GT-AG	canonical	CDS	1130953,1131009;1131209,1131388	1	gnl|UG|Ta#S12867493	1	1	0	0	0	0	0	0	0	0
chr12	1131637	1131714	+	LOC_Os12g03030.1	Os12g0123600	78	CASSETTE	GC-AG	canonical	CDS	1131209,1131388;1132272,1132356	1	gnl|UG|Ta#S32217659	1	1	0	0	0	0	0	0	0	0
chr12	1596994	1597047	-	LOC_Os12g03870.1	Os12g0133000	54	CASSETTE	GT-AG	canonical	CDS	1596835,1596897;1597153,1597255	11	gnl|UG|Hv#S39525821,gnl|UG|Zm#S33882355,gnl|UG|Zm#S34001368,gnl|UG|Zm#S48282282,gnl|UG|Zm#S50706745,gnl|UG|Zm#S33888566,gnl|UG|Zm#S34020393,gnl|UG|Zm#S34284559,gnl|UG|Zm#S46904570,gnl|UG|Zm#S50153278,gnl|UG|Zm#S51835247	2	0	1	0	0	0	10	0	0	0
chr12	2370002	2370061	-	LOC_Os12g05310.1	Os12g0148400,Os12g0148301	60	RETAIN	-	-	CDS	2369619,2370001;2370062,2370212	1	gnl|UG|Hv#S12493843	1	0	1	0	0	0	0	0	0	0
chr12	3363555	3363665	+	LOC_Os12g06910.1,LOC_Os12g06910.2	Os12g0166500	111	CASSETTE	GT-AG	canonical	CDS	3363311,3363485;3363760,3363838	2	gnl|UG|Sbi#S52509467,gnl|UG|Ta#S32581858	2	1	0	0	0	0	0	1	0	0
chr12	5065250	5065321	+	LOC_Os12g09610.1	Os12g0197900	72	CASSETTE	GT-AG	canonical	CDS	5064866,5065003;5065429,5065502	33	gnl|UG|Hv#S12530642,gnl|UG|Hv#S12658775,gnl|UG|Hv#S12838563,gnl|UG|Hv#S39525329,gnl|UG|Pvr#S49344054,gnl|UG|Pvr#S49413827,gnl|UG|Pvr#S49442453,gnl|UG|Pvr#S49456816,gnl|UG|Pvr#S56573923,gnl|UG|Pvr#S56633165,gnl|UG|Sbi#S15900395,gnl|UG|Sbi#S22997127,gnl|UG|Ta#S22386126,gnl|UG|Ta#S37830435,gnl|UG|Ta#S37853124,gnl|UG|Ta#S52546140,gnl|UG|Ta#S52547045,gnl|UG|Ta#S58869236,gnl|UG|Ta#S58891578,gnl|UG|Zm#S…	5	7	5	0	0	0	10	2	0	9
chr12	5614360	5614467	+	LOC_Os12g10580.1	Os12g0207600	108	RETAIN	-	-	CDS	5614224,5614359;5614468,5614538	105	gnl|UG|Sbi#S14657647,gnl|UG|Sbi#S14731785,gnl|UG|Hv#S12604480,gnl|UG|Sbi#S14660087,gnl|UG|Sbi#S14735606,gnl|UG|Ta#S13184166,gnl|UG|Ta#S13191124,gnl|UG|Ta#S13265726,gnl|UG|Zm#S48169709,gnl|UG|Sbi#S14705889,gnl|UG|Sbi#S14703878,gnl|UG|Sbi#S14664683,gnl|UG|Sof#S17433083,gnl|UG|Sof#S17439264,gnl|UG|Hv#S12824849,gnl|UG|Ta#S13187149,gnl|UG|Ta#S13191308,gnl|UG|Ta#S13183580,gnl|UG|Zm#S16328163,gnl|UG|Ta#…	5	32	7	0	0	0	33	27	6	0
chr12	5651494	5651748	+	LOC_Os12g10604.1		255	RETAIN	-	-	CDS	5651367,5651493;5651749,5651903	1	gnl|UG|Fpr#S53372884	1	0	0	0	1	0	0	0	0	0
chr12	5733698	5733763	+	LOC_Os12g10700.1	Os12g0209700	66	CASSETTE	GT-AG	canonical	CDS	5733491,5733600;5733926,5734446	1	gnl|UG|Ta#S58883840	1	1	0	0	0	0	0	0	0	0
chr12	6811496	6811642	+	LOC_Os12g12370.1	Os12g0225200	147	CASSETTE	GT-AG	canonical	CDS	6810108,6810530;6812364,6812453	3	gnl|UG|Zm#S27579862,gnl|UG|Zm#S46913670,gnl|UG|Zm#S50084367	1	0	0	0	0	0	3	0	0	0
chr12	9396303	9396401	-	LOC_Os12g16410.3	Os12g0265100	99	CASSETTE	GC-AG	canonical	CDS	9394443,9394875;9397444,9397820	1	gnl|UG|Ta#S17987310	1	1	0	0	0	0	0	0	0	0
chr12	10057061	10057657	-	LOC_Os12g17550.1	Os12g0273900,Os12g0273980	597	RETAIN	-	-	CDS	10056804,10057060;10057658,10059025	15	gnl|UG|Ta#S58910563,gnl|UG|Ta#S58910567,gnl|UG|Ta#S58910572,gnl|UG|Ta#S58910575,gnl|UG|Ta#S58910564,gnl|UG|Ta#S58910565,gnl|UG|Ta#S58910566,gnl|UG|Ta#S58910568,gnl|UG|Ta#S58910569,gnl|UG|Ta#S58910570,gnl|UG|Ta#S58910571,gnl|UG|Ta#S58910573,gnl|UG|Ta#S58910574,gnl|UG|Ta#S58910576,gnl|UG|Ta#S58910577	1	15	0	0	0	0	0	0	0	0
chr12	11253937	11254050	+	LOC_Os12g19370.1	Os12g0291033,Os12g0291000	114	CASSETTE	GT-AG	canonical	CDS	11253633,11253822;11254134,11254486	2	gnl|UG|Sof#S17471928,gnl|UG|Sof#S17473854	1	0	0	0	0	0	0	0	2	0
chr12	13814489	13814653	-	LOC_Os12g24250.1	Os12g0430000	165	CASSETTE	GT-AG	canonical	CDS	13814253,13814398;13815208,13815346	44	gnl|UG|Bdi#S57980782,gnl|UG|Fpr#S53342669,gnl|UG|Fpr#S53347491,gnl|UG|Fpr#S53352746,gnl|UG|Fpr#S53353905,gnl|UG|Fpr#S53363622,gnl|UG|Fpr#S53367252,gnl|UG|Fpr#S53370892,gnl|UG|Fpr#S53378175,gnl|UG|Fpr#S53383086,gnl|UG|Fpr#S53383138,gnl|UG|Fpr#S53389142,gnl|UG|Fpr#S53395886,gnl|UG|Fpr#S53398644,gnl|UG|Fpr#S53398657,gnl|UG|Pvr#S49199696,gnl|UG|Pvr#S49279566,gnl|UG|Pvr#S49474112,gnl|UG|Pvr#S49531345,…	5	16	7	1	14	0	0	0	0	6
chr12	16386486	16386698	-	LOC_Os12g27800.1		213	RETAIN	-	-	CDS	16386301,16386485;16386699,16386750	3	gnl|UG|Zm#S35718718,gnl|UG|Zm#S48288197,gnl|UG|Zm#S51840628	1	0	0	0	0	0	3	0	0	0
chr12	24076493	24076570	-	LOC_Os12g39170.1	Os12g0581400	78	CASSETTE	GT-AG	canonical	CDS	24076272,24076393;24077408,24077491	1	gnl|UG|Ta#S12970849	1	1	0	0	0	0	0	0	0	0
chr12	25135581	25135793	+	LOC_Os12g40650.1		213	RETAIN	-	-	CDS	25135529,25135580;25135794,25135978	4	gnl|UG|Fpr#S53346854,gnl|UG|Zm#S35718718,gnl|UG|Zm#S48288197,gnl|UG|Zm#S51840628	2	0	0	0	1	0	3	0	0	0
chr12	26403225	26403278	-	LOC_Os12g42570.1	Os12g0620600	54	CASSETTE	AT-AC	canonical	CDS	26402101,26402247;26403774,26404411	1	gnl|UG|Ta#S52544883	1	1	0	0	0	0	0	0	0	0
chr12	26426485	26426772	+	LOC_Os12g42600.1	Os12g0621000	288	RETAIN	-	-	CDS	26426373,26426484;26426773,26426930	3	gnl|UG|Pvr#S49548107,gnl|UG|Hv#S58578408,gnl|UG|Hv#S58594697	2	0	2	0	0	0	0	0	0	1
chr12	27363795	27363872	+	LOC_Os12g44160.1,LOC_Os12g44160.2,LOC_Os12g44160.3	Os12g0638800	78	CASSETTE	GT-AG	canonical	CDS	27363385,27363467;27363952,27364050	9	gnl|UG|Hv#S12662740,gnl|UG|Hv#S58585989,gnl|UG|Hv#S58589413,gnl|UG|Pvr#S56560504,gnl|UG|Ta#S58851889,gnl|UG|Zm#S46911140,gnl|UG|Zm#S48293001,gnl|UG|Zm#S48379561,gnl|UG|Pvr#S56567298	4	1	3	0	0	0	3	0	0	2

## Sheet: Maize
chr	start	end	strand	transcript ID	novel exonic length	AS type	splicing sites motif	splicing sites motif type	genomic type	flanking exons (+: upstream;downstream -: downstream;upstream)	# supporting ESTs	supporting ESTs	# supporting species	Ta	Hv	Bd	Fp	Os	Zm	Sb	Sof	Pv
chr1	2221093	2221146	+	GRMZM2G410990_T03	54	CASSETTE	GT-AG	canonical	CDS	2219873,2220931;2221302,2221406	1	gnl|UG|Os#S55937945	1	0	0	0	0	1	0	0	0	0
chr1	2782019	2782120	+	GRMZM2G042552_T01	102	RETAIN	-	-	5'UTR	2781765,2782018;2782121,2782197	1	gnl|UG|Sof#S17361516	1	0	0	0	0	0	0	0	1	0
chr1	3026402	3026461	+	GRMZM2G436226_T01	60	CASSETTE	GT-AG	canonical	CDS	3025989,3026116;3026561,3026596	2	gnl|UG|Os#S40836026,gnl|UG|Ta#S58887178	2	1	0	0	0	1	0	0	0	0
chr1	3276249	3276299	-	GRMZM2G077780_T01,GRMZM2G077780_T02,GRMZM2G077780_T03	51	CASSETTE	AT-AC	canonical	CDS	3275497,3276191;3276393,3277385	1	gnl|UG|Sof#S17350382	1	0	0	0	0	0	0	0	1	0
chr1	3359621	3359701	-	GRMZM2G426802_T01	81	CASSETTE	AT-AC	canonical	CDS	3359068,3359147;3359799,3359850	1	gnl|UG|Hv#S58594732	1	0	1	0	0	0	0	0	0	0
chr1	3548786	3548851	-	GRMZM2G062210_T02	66	CASSETTE	GC-AG	canonical	3'UTR	3548080,3548543;3555591,3555884	1	gnl|UG|Os#S15048837	1	0	0	0	0	1	0	0	0	0
chr1	4037801	4037904	+	GRMZM2G013751_T02	104	RETAIN	-	-	3'UTR	4037704,4037800;4037905,4038312	3	gnl|UG|Hv#S58578318,gnl|UG|Os#S16408486,gnl|UG|Os#S35142869	2	0	1	0	0	2	0	0	0	0
chr1	4037801	4037912	+	GRMZM2G013751_T01	112	RETAIN	-	-	5'UTR	4037652,4037800;4037913,4039563	3	gnl|UG|Hv#S58578318,gnl|UG|Os#S16408486,gnl|UG|Os#S35142869	2	0	1	0	0	2	0	0	0	0
chr1	4302136	4302282	-	GRMZM2G049031_T01,GRMZM2G049031_T02,GRMZM2G049031_T03,GRMZM2G049031_T04	147	CASSETTE	GT-AG	canonical	3'UTR	4299822,4300269;4304517,4304610	1	gnl|UG|Sbi#S16854194	1	0	0	0	0	0	0	1	0	0
chr1	5081877;5082354;5082483	5081957;5082428;5082635	+	GRMZM2G327059_T01	309	CASSETTE	GT-AG;GT-AG;GT-AG	canonical;canonical;canonical	5'UTR	5080780,5080992;5083844,5084061	1	gnl|UG|Hv#S58582785	1	0	1	0	0	0	0	0	0	0
chr1	13643069	13643122	-	GRMZM2G004641_T02	54	CASSETTE	GT-AG	canonical	5'UTR	13641918,13642762;13643520,13643872	8	gnl|UG|Sbi#S16424019,gnl|UG|Sbi#S19498170,gnl|UG|Sbi#S19502120,gnl|UG|Sof#S17275598,gnl|UG|Sof#S17314656,gnl|UG|Sof#S17419034,gnl|UG|Sof#S17478196,gnl|UG|Sof#S17479396	2	0	0	0	0	0	0	3	5	0
chr1	13643069	13643122	-	GRMZM2G004641_T03	54	CASSETTE	GT-AG	canonical	5'UTR	13641918,13642758;13643520,13643872	6	gnl|UG|Sbi#S19498170,gnl|UG|Sbi#S19502120,gnl|UG|Sof#S17275598,gnl|UG|Sof#S17314656,gnl|UG|Sof#S17419034,gnl|UG|Sof#S17478196	2	0	0	0	0	0	0	2	4	0
chr1	17673133	17673237	+	GRMZM2G410623_T01	105	RETAIN	-	-	CDS	17671929,17673132;17673238,17674871	1	gnl|UG|Os#S35134099	1	0	0	0	0	1	0	0	0	0
chr1	17881105	17881161	+	GRMZM2G093197_T01	57	CASSETTE	GC-AG	canonical	CDS	17880696,17880987;17881522,17881609	1	gnl|UG|Sof#S17468625	1	0	0	0	0	0	0	0	1	0
chr1	19944272	19944387	-	GRMZM2G006781_T03	116	RETAIN	-	-	3'UTR	19944087,19944271;19944388,19944526	1	gnl|UG|Sof#S17361005	1	0	0	0	0	0	0	0	1	0
chr1	19945075	19945182	-	GRMZM2G006781_T03	108	RETAIN	-	-	3'UTR	19944871,19945074;19945183,19945465	4	gnl|UG|Sof#S17468197,gnl|UG|Sof#S17471743,gnl|UG|Sof#S17468197,gnl|UG|Sof#S17471743	1	0	0	0	0	0	0	0	4	0
chr1	21218376	21218451	+	GRMZM2G064841_T03	76	RETAIN	-	-	3'UTR	21218013,21218375;21218452,21218599	2	gnl|UG|Sof#S17376784,gnl|UG|Sof#S17377115	1	0	0	0	0	0	0	0	2	0
chr1	21684344	21684418	+	GRMZM2G114234_T02	75	CASSETTE	GT-AG	canonical	3'UTR	21683488,21684254;21684556,21685130	1	gnl|UG|Pvr#S56606888	1	0	0	0	0	0	0	0	0	1
chr1	22247749	22247820	+	GRMZM5G880508_T01	72	CASSETTE	GT-AG	canonical	CDS	22247535,22247595;22247926,22248020	5	gnl|UG|Os#S15007292,gnl|UG|Os#S16408563,gnl|UG|Os#S25069314,gnl|UG|Os#S35142334,gnl|UG|Hv#S58594473	2	0	1	0	0	4	0	0	0	0
chr1	22737548	22737647	+	GRMZM2G007486_T01	100	RETAIN	-	-	3'UTR	22737291,22737547;22737648,22737936	1	gnl|UG|Sof#S17383024	1	0	0	0	0	0	0	0	1	0
chr1	25638360	25638494	-	GRMZM2G091511_T02	135	RETAIN	-	-	3'UTR	25637970,25638359;25638495,25638850	1	gnl|UG|Sof#S17356604	1	0	0	0	0	0	0	0	1	0
chr1	25638360	25638494	-	GRMZM2G091511_T03	135	RETAIN	-	-	3'UTR	25637970,25638359;25638495,25638592	1	gnl|UG|Sof#S17356604	1	0	0	0	0	0	0	0	1	0
chr1	26200759	26200824	+	GRMZM2G079823_T01	66	CASSETTE	GT-AG	canonical	CDS	26200549,26200635;26200837,26200930	1	gnl|UG|Hv#S58601193	1	0	1	0	0	0	0	0	0	0
chr1	26438502	26438576	-	GRMZM2G173067_T02	75	CASSETTE	GT-AG	canonical	5'UTR	26434984,26436358;26439070,26439513	1	gnl|UG|Pvr#S49216936	1	0	0	0	0	0	0	0	0	1
chr1	34404986	34405036	-	GRMZM2G102483_T03	51	CASSETTE	GT-AG	canonical	5'UTR	34404648,34404939;34405042,34405141	2	gnl|UG|Sof#S17454062,gnl|UG|Sof#S17455187	1	0	0	0	0	0	0	0	2	0
chr1	35582612	35582693	-	GRMZM2G127123_T02	82	RETAIN	-	-	3'UTR	35582245,35582611;35582694,35583027	1	gnl|UG|Sbi#S17491931	1	0	0	0	0	0	0	1	0	0
chr1	36160576	36160791	+	AC214040.3_FGT009	216	RETAIN	-	-	CDS	36160208,36160575;36160792,36161585	6	gnl|UG|Os#S16402706,gnl|UG|Os#S35142041,gnl|UG|Os#S16395376,gnl|UG|Os#S35142040,gnl|UG|Ta#S58907447,gnl|UG|Ta#S58907445	2	2	0	0	0	4	0	0	0	0
chr1	39057853	39057943	-	GRMZM2G160324_T02	91	RETAIN	-	-	3'UTR	39057682,39057852;39057944,39058210	1	gnl|UG|Pvr#S56578334	1	0	0	0	0	0	0	0	0	1
chr1	39409422	39409475	-	GRMZM2G057646_T01	54	CASSETTE	GC-AG	canonical	5'UTR	39409202,39409318;39409537,39409614	3	gnl|UG|Ta#S37751283,gnl|UG|Ta#S52546537,gnl|UG|Ta#S58883191	1	3	0	0	0	0	0	0	0	0
chr1	41968259	41968333	-	GRMZM2G044237_T04	75	RETAIN	-	-	5'UTR	41968178,41968258;41968334,41968403	1	gnl|UG|Sof#S17476428	1	0	0	0	0	0	0	0	1	0
chr1	42182849	42182925	+	GRMZM2G471904_T01,GRMZM2G471904_T02	77	RETAIN	-	-	5'UTR	42182779,42182848;42182926,42183002	1	gnl|UG|Os#S48377641	1	0	0	0	0	1	0	0	0	0
chr1	42184079	42184240	+	GRMZM2G471904_T01	162	CASSETTE	GT-AG	canonical	5'UTR	42183820,42183995;42184338,42184445	1	gnl|UG|Ta#S24513565	1	1	0	0	0	0	0	0	0	0
chr1	42184079	42184240	+	GRMZM2G471904_T01,GRMZM2G471904_T02	162	CASSETTE	GT-AG	canonical	5'UTR	42183428,42183539;42184338,42184445	1	gnl|UG|Ta#S17987865	1	1	0	0	0	0	0	0	0	0
chr1	42184079	42184240	+	GRMZM2G471904_T03,GRMZM2G471904_T04,GRMZM2G471904_T05	162	CASSETTE	GT-AG	canonical	CDS	42183820,42183995;42184338,42184445	1	gnl|UG|Ta#S24513565	1	1	0	0	0	0	0	0	0	0
chr1	42184099	42184152	+	GRMZM2G471904_T01	54	CASSETTE	GC-AG	canonical	5'UTR	42183428,42183539;42184338,42184445	1	gnl|UG|Ta#S24513565	1	1	0	0	0	0	0	0	0	0
chr1	43116119	43116169	-	GRMZM2G043291_T01,GRMZM2G043291_T04,GRMZM2G043291_T05	51	CASSETTE	GT-AG	canonical	CDS	43115979,43116065;43116183,43116243	1	gnl|UG|Pvr#S49285133	1	0	0	0	0	0	0	0	0	1
chr1	43116119	43116169	-	GRMZM2G043291_T02	51	CASSETTE	GT-AG	canonical	CDS	43115979,43116056;43116183,43116243	1	gnl|UG|Pvr#S49285133	1	0	0	0	0	0	0	0	0	1
chr1	43142206;43142291;43142472	43142259;43142368;43142648	-	GRMZM2G338037_T02	309	CASSETTE	AT-AC;GT-AG;GC-AG	canonical;canonical;canonical	3'UTR	43141249,43141777;43142787,43142898	1	gnl|UG|Os#S16413333	1	0	0	0	0	1	0	0	0	0
chr1	43142279;43142427	43142330;43142648	-	GRMZM2G338037_T02	274	CASSETTE	AT-AC;GT-AG	canonical;canonical	3'UTR	43141249,43141777;43142787,43142898	2	gnl|UG|Pvr#S49400849,gnl|UG|Pvr#S49320873	1	0	0	0	0	0	0	0	0	2
chr1	43349627;43349802;43349984;43350356	43349710;43349888;43350199;43350475	+	GRMZM2G154883_T03	507	CASSETTE	GT-AG;GT-AG;GT-AG;GT-AG	canonical;canonical;canonical;canonical	CDS	43349468,43349537;43350570,43350749	2	gnl|UG|Os#S16405127,gnl|UG|Os#S35141889	1	0	0	0	0	2	0	0	0	0
chr1	44339822	44339887	+	GRMZM2G158261_T01,GRMZM2G158261_T02,GRMZM2G158261_T03	66	RETAIN	-	-	CDS	44339652,44339821;44339888,44339957	1	gnl|UG|Sbi#S15650907	1	0	0	0	0	0	0	1	0	0
chr1	45518223	45518325	-	GRMZM2G087186_T03	103	RETAIN	-	-	3'UTR	45518034,45518222;45518326,45518424	1	gnl|UG|Sof#S53275280	1	0	0	0	0	0	0	0	1	0
chr1	45518223	45518325	-	GRMZM2G087186_T04	103	RETAIN	-	-	3'UTR	45518034,45518222;45518326,45519184	1	gnl|UG|Sof#S53275280	1	0	0	0	0	0	0	0	1	0
chr1	45642297	45642380	+	GRMZM5G824405_T02	84	CASSETTE	GT-AG	canonical	5'UTR	45641610,45641813;45644293,45644433	1	gnl|UG|Hv#S39527188	1	0	1	0	0	0	0	0	0	0
chr1	47479622	47479925	+	GRMZM2G000632_T04	304	RETAIN	-	-	5'UTR	47479167,47479621;47479926,47480052	1	gnl|UG|Sof#S17452874	1	0	0	0	0	0	0	0	1	0
chr1	47479684	47479925	+	GRMZM2G000632_T01,GRMZM2G000632_T02	242	RETAIN	-	-	5'UTR	47479167,47479683;47479926,47480052	1	gnl|UG|Sof#S17452874	1	0	0	0	0	0	0	0	1	0
chr1	47479684	47479925	+	GRMZM2G000632_T03	242	RETAIN	-	-	5'UTR	47479570,47479683;47479926,47480052	1	gnl|UG|Sof#S17452874	1	0	0	0	0	0	0	0	1	0
chr1	49775610	49775660	-	GRMZM2G121960_T01	51	CASSETTE	GC-AG	canonical	CDS	49771976,49772086;49775860,49776105	1	gnl|UG|Os#S16411214	1	0	0	0	0	1	0	0	0	0
chr1	51758220	51758330	-	GRMZM2G174284_T01	111	CASSETTE	GT-AG	canonical	5'UTR	51757893,51758102;51759152,51759590	3	gnl|UG|Sbi#S19492714,gnl|UG|Sbi#S19495370,gnl|UG|Sbi#S22998133	1	0	0	0	0	0	0	3	0	0
chr1	51758220	51758345	-	GRMZM2G174284_T01	126	CASSETTE	GT-AG	canonical	5'UTR	51757893,51758102;51759152,51759590	1	gnl|UG|Sbi#S19519793	1	0	0	0	0	0	0	1	0	0
chr1	52219889	52219961	-	GRMZM2G180889_T01	73	RETAIN	-	-	5'UTR	52219632,52219888;52219962,52220023	1	gnl|UG|Pvr#S56587602	1	0	0	0	0	0	0	0	0	1
chr1	52394234	52394314	-	GRMZM2G009060_T01	81	RETAIN	-	-	CDS	52394146,52394233;52394315,52394372	1	gnl|UG|Pvr#S49354155	1	0	0	0	0	0	0	0	0	1
chr1	52779986	52780101	+	GRMZM2G145065_T01	116	RETAIN	-	-	3'UTR	52779920,52779985;52780102,52780129	3	gnl|UG|Sof#S17425440,gnl|UG|Sof#S17428487,gnl|UG|Sof#S17430723	1	0	0	0	0	0	0	0	3	0
chr1	53619198	53619263	-	GRMZM2G020940_T01	66	CASSETTE	AT-AC	canonical	3'UTR	53618695,53619118;53619360,53620110	1	gnl|UG|Sof#S17401744	1	0	0	0	0	0	0	0	1	0
chr1	53619198	53619263	-	GRMZM2G020940_T02	66	CASSETTE	AT-AC	canonical	3'UTR	53618695,53619118;53619360,53619845	1	gnl|UG|Sof#S17401744	1	0	0	0	0	0	0	0	1	0
chr1	53619850	53620110	-	GRMZM2G020940_T02	261	CASSETTE	GC-AG	canonical	CDS	53619360,53619845;53620360,53620570	3	gnl|UG|Bdi#S57863368,gnl|UG|Bdi#S57869970,gnl|UG|Bdi#S57874073	1	0	0	3	0	0	0	0	0	0
chr1	53619865	53620110	-	GRMZM2G020940_T02	246	CASSETTE	GC-AG	canonical	CDS	53619360,53619845;53620360,53620570	21	gnl|UG|Pvr#S49224712,gnl|UG|Ta#S26026463,gnl|UG|Pvr#S49182857,gnl|UG|Pvr#S49204881,gnl|UG|Pvr#S49246135,gnl|UG|Pvr#S49247572,gnl|UG|Pvr#S49252393,gnl|UG|Pvr#S49255325,gnl|UG|Pvr#S49257718,gnl|UG|Pvr#S49261982,gnl|UG|Pvr#S49264339,gnl|UG|Pvr#S49290812,gnl|UG|Pvr#S49292970,gnl|UG|Pvr#S49350922,gnl|UG|Pvr#S49351935,gnl|UG|Pvr#S49410593,gnl|UG|Pvr#S49418246,gnl|UG|Pvr#S49456710,gnl|UG|Ta#S13106150,gn…	3	3	0	0	0	1	0	0	0	17
chr1	53619874	53620110	-	GRMZM2G020940_T02	237	CASSETTE	GC-AG	canonical	CDS	53619360,53619845;53620360,53620570	6	gnl|UG|Ta#S32653370,gnl|UG|Pvr#S49307476,gnl|UG|Ta#S32645839,gnl|UG|Pvr#S49252497,gnl|UG|Pvr#S49259158,gnl|UG|Ta#S13059659	2	3	0	0	0	0	0	0	0	3
chr1	53619988	53620110	-	GRMZM2G020940_T02	123	CASSETTE	GC-AG	canonical	CDS	53619360,53619845;53620360,53620570	2	gnl|UG|Sof#S17401045,gnl|UG|Ta#S50381943	2	1	0	0	0	0	0	0	1	0
chr1	53619988;53619874	53620104;53619924	-	GRMZM2G020940_T02	168	CASSETTE	GC-AG;GC-AG	canonical;canonical	CDS	53619360,53619845;53620360,53620570	1	gnl|UG|Sbi#S15676478	1	0	0	0	0	0	0	1	0	0
chr1	53620214	53620342	-	GRMZM2G020940_T02	129	CASSETTE	GT-AG	canonical	CDS	53619360,53619845;53620360,53620570	1	gnl|UG|Sof#S17453645	1	0	0	0	0	0	0	0	1	0
chr1	59508600	59508734	-	GRMZM5G882821_T01	135	RETAIN	-	-	3'UTR	59508405,59508599;59508735,59508859	1	gnl|UG|Sof#S17302092	1	0	0	0	0	0	0	0	1	0
chr1	59508600	59508734	-	GRMZM5G882821_T02	135	RETAIN	-	-	3'UTR	59508405,59508599;59508735,59508847	1	gnl|UG|Sof#S17302092	1	0	0	0	0	0	0	0	1	0
chr1	61941454	61941510	+	GRMZM2G081322_T01	57	CASSETTE	GC-AG	canonical	CDS	61940546,61940658;61941590,61941688	1	gnl|UG|Ta#S16267498	1	1	0	0	0	0	0	0	0	0
chr1	61941454	61941510	+	GRMZM2G081322_T01	57	CASSETTE	GC-AG	canonical	CDS	61940748,61940873;61941590,61941688	16	gnl|UG|Os#S15035933,gnl|UG|Os#S16398910,gnl|UG|Os#S16636900,gnl|UG|Os#S17521481,gnl|UG|Os#S23265708,gnl|UG|Os#S23279569,gnl|UG|Os#S23316030,gnl|UG|Os#S23324783,gnl|UG|Os#S23336972,gnl|UG|Os#S23340614,gnl|UG|Os#S31617700,gnl|UG|Os#S35141506,gnl|UG|Ta#S21611904,gnl|UG|Ta#S32673424,gnl|UG|Ta#S37768238,gnl|UG|Sof#S17427929	3	3	0	0	0	12	0	0	1	0
chr1	63012467	63012535	-	GRMZM2G109221_T01	69	CASSETTE	AT-AC	canonical	CDS	63012196,63012255;63026057,63026116	1	gnl|UG|Os#S16411493	1	0	0	0	0	1	0	0	0	0
chr1	63155220	63155354	-	GRMZM2G043346_T01	135	CASSETTE	GT-AG	canonical	CDS	63155007,63155123;63155381,63155411	2	gnl|UG|Pvr#S49239746,gnl|UG|Pvr#S49260684	1	0	0	0	0	0	0	0	0	2
chr1	65348929	65348985	+	GRMZM5G883601_T01,GRMZM5G883601_T02	57	CASSETTE	GT-AG	canonical	CDS	65348525,65348734;65349481,65349543	1	gnl|UG|Bdi#S57985630	1	0	0	1	0	0	0	0	0	0
chr1	65592668	65592727	+	GRMZM2G012355_T01	60	CASSETTE	GT-AG	canonical	3'UTR	65592319,65592576;65592746,65592979	3	gnl|UG|Pvr#S49364593,gnl|UG|Pvr#S56620918,gnl|UG|Pvr#S56620919	1	0	0	0	0	0	0	0	0	3
chr1	67654385	67654460	+	GRMZM2G051879_T04	76	RETAIN	-	-	5'UTR	67654123,67654384;67654461,67654551	1	gnl|UG|Sof#S17459276	1	0	0	0	0	0	0	0	1	0
chr1	68888659	68888756	+	GRMZM2G022061_T01	98	RETAIN	-	-	3'UTR	68888528,68888658;68888757,68888886	1	gnl|UG|Pvr#S49365198	1	0	0	0	0	0	0	0	0	1
chr1	68888659	68888756	+	GRMZM2G022061_T02	98	RETAIN	-	-	3'UTR	68887729,68888658;68888757,68888886	1	gnl|UG|Pvr#S49365198	1	0	0	0	0	0	0	0	0	1
chr1	70255067	70255285	+	GRMZM2G117222_T02	219	CASSETTE	GC-AG	canonical	5'UTR	70254923,70255009;70255414,70255517	1	gnl|UG|Bdi#S57869456	1	0	0	1	0	0	0	0	0	0
chr1	70255080	70255301	+	GRMZM2G117222_T02	222	CASSETTE	AT-AC	canonical	5'UTR	70254923,70255009;70255414,70255517	3	gnl|UG|Os#S16394196,gnl|UG|Os#S35141318,gnl|UG|Os#S35442814	1	0	0	0	0	3	0	0	0	0
chr1	70255119	70255295	+	GRMZM2G117222_T02	177	CASSETTE	GT-AG	canonical	5'UTR	70254923,70255009;70255414,70255517	1	gnl|UG|Bdi#S57869456	1	0	0	1	0	0	0	0	0	0
chr1	70255172	70255301	+	GRMZM2G117222_T02	130	CASSETTE	AT-AC	canonical	5'UTR	70254923,70255009;70255414,70255517	18	gnl|UG|Hv#S12543892,gnl|UG|Hv#S12558242,gnl|UG|Hv#S12654860,gnl|UG|Hv#S32742792,gnl|UG|Hv#S32753597,gnl|UG|Hv#S48847802,gnl|UG|Hv#S58591160,gnl|UG|Hv#S58595283,gnl|UG|Ta#S12887131,gnl|UG|Ta#S12894485,gnl|UG|Ta#S22370349,gnl|UG|Ta#S32531437,gnl|UG|Ta#S32538959,gnl|UG|Ta#S32679945,gnl|UG|Ta#S32681325,gnl|UG|Ta#S32683625,gnl|UG|Ta#S37916674,gnl|UG|Ta#S52544635	2	10	8	0	0	0	0	0	0	0
chr1	77249934	77250029	-	GRMZM2G057412_T01	96	RETAIN	-	-	3'UTR	77249505,77249933;77250030,77250098	1	gnl|UG|Sbi#S15657939	1	0	0	0	0	0	0	1	0	0
chr1	83837775	83837872	+	GRMZM2G003076_T02	98	RETAIN	-	-	3'UTR	83837721,83837774;83837873,83837950	1	gnl|UG|Pvr#S49304975	1	0	0	0	0	0	0	0	0	1
chr1	88906952	88907005	-	GRMZM2G107741_T03,GRMZM2G107741_T04,GRMZM2G107741_T05	54	CASSETTE	GC-AG	canonical	CDS	88906848,88906931;88907025,88907104	1	gnl|UG|Pvr#S56638856	1	0	0	0	0	0	0	0	0	1
chr1	90562976	90563038	-	GRMZM2G033478_T01,GRMZM2G033478_T02	63	CASSETTE	GT-AG	canonical	CDS	90561954,90562390;90563083,90565213	1	gnl|UG|Pvr#S49299829	1	0	0	0	0	0	0	0	0	1
chr1	98771874	98771942	+	GRMZM2G094168_T02	69	CASSETTE	AT-AC	canonical	3'UTR	98771056,98771831;98771939,98772310	2	gnl|UG|Sbi#S15676655,gnl|UG|Sbi#S15878915	1	0	0	0	0	0	0	2	0	0
chr1	99859124	99859217	+	GRMZM2G033876_T01	94	RETAIN	-	-	3'UTR	99857007,99859123;99859218,99859703	1	gnl|UG|Sbi#S16828254	1	0	0	0	0	0	0	1	0	0
chr1	115412674	115412754	+	GRMZM2G110198_T02	81	RETAIN	-	-	5'UTR	115412522,115412673;115412755,115412962	1	gnl|UG|Pvr#S49459496	1	0	0	0	0	0	0	0	0	1
chr1	115412674	115412754	+	GRMZM2G110198_T03	81	RETAIN	-	-	5'UTR	115412522,115412673;115412755,115413512	1	gnl|UG|Pvr#S49459496	1	0	0	0	0	0	0	0	0	1
chr1	125615448	125615588	-	GRMZM2G167394_T01	141	CASSETTE	GT-AG	canonical	CDS	125615197,125615316;125615682,125615721	1	gnl|UG|Bdi#S57934896	1	0	0	1	0	0	0	0	0	0
chr1	137963940	137964002	-	GRMZM5G876022_T01	63	CASSETTE	GT-AG	canonical	CDS	137963695,137963811;137964128,137964300	2	gnl|UG|Sof#S17347934,gnl|UG|Sof#S53269113	1	0	0	0	0	0	0	0	2	0
chr1	145309363	145309458	+	GRMZM2G118743_T02,GRMZM2G118743_T04	96	CASSETTE	AT-AC	canonical	CDS	145309260,145309350;145320513,145320564	7	gnl|UG|Hv#S12609379,gnl|UG|Hv#S12609576,gnl|UG|Hv#S12674963,gnl|UG|Hv#S12835513,gnl|UG|Hv#S12837029,gnl|UG|Hv#S58590923,gnl|UG|Os#S14996988	2	0	6	0	0	1	0	0	0	0
chr1	159969345	159969419	-	GRMZM2G137786_T01	75	CASSETTE	GT-AG	canonical	CDS	159968946,159969029;159971208,159971385	2	gnl|UG|Sbi#S15676751,gnl|UG|Sof#S17351817	2	0	0	0	0	0	0	1	1	0
chr1	160471554	160471628	+	GRMZM2G081151_T01	75	CASSETTE	GT-AG	canonical	CDS	160467303,160467480;160472068,160472151	2	gnl|UG|Sbi#S15676751,gnl|UG|Sbi#S52507920	1	0	0	0	0	0	0	2	0	0
chr1	160471554	160471628	+	GRMZM2G081151_T01	75	CASSETTE	GT-AG	canonical	CDS	160467303,160467480;160473023,160473130	1	gnl|UG|Pvr#S49404440	1	0	0	0	0	0	0	0	0	1
chr1	160607405	160607497	-	GRMZM2G100060_T01	93	CASSETTE	GT-AG	canonical	CDS	160606316,160606400;160607578,160607667	1	gnl|UG|Os#S15006040	1	0	0	0	0	1	0	0	0	0
chr1	170840907	170840972	+	GRMZM2G052619_T01	66	CASSETTE	GT-AG	canonical	CDS	170840743,170840806;170841097,170841144	1	gnl|UG|Pvr#S49376068	1	0	0	0	0	0	0	0	0	1
chr1	173234035	173234091	+	GRMZM2G003656_T04,GRMZM2G003656_T05	57	CASSETTE	AT-AC	canonical	5'UTR	173233596,173233820;173234114,173234529	1	gnl|UG|Pvr#S49517207	1	0	0	0	0	0	0	0	0	1
chr1	173234035	173234091	+	GRMZM2G003656_T09	57	CASSETTE	AT-AC	canonical	5'UTR	173233014,173233820;173234114,173234676	1	gnl|UG|Pvr#S49517207	1	0	0	0	0	0	0	0	0	1
chr1	175323520	175323569	+	GRMZM2G023054_T01	50	CASSETTE	GC-AG	canonical	3'UTR	175322983,175323399;175323781,175324602	2	gnl|UG|Sof#S17293190,gnl|UG|Sof#S17379183	1	0	0	0	0	0	0	0	2	0
chr1	175323607	175323684	+	GRMZM2G023054_T01	78	CASSETTE	GC-AG	canonical	3'UTR	175322983,175323399;175323781,175324602	2	gnl|UG|Sof#S17427247,gnl|UG|Sof#S17300372	1	0	0	0	0	0	0	0	2	0
chr1	175323667	175323732	+	GRMZM2G023054_T01	66	CASSETTE	GC-AG	canonical	3'UTR	175322983,175323399;175323781,175324602	2	gnl|UG|Sof#S17315247,gnl|UG|Sof#S17362962	1	0	0	0	0	0	0	0	2	0
chr1	175323667	175323756	+	GRMZM2G023054_T01	90	CASSETTE	GC-AG	canonical	3'UTR	175322983,175323399;175323781,175324602	2	gnl|UG|Sof#S17315247,gnl|UG|Sof#S17362962	1	0	0	0	0	0	0	0	2	0
chr1	175323700	175323780	+	GRMZM2G023054_T01	81	CASSETTE	GC-AG	canonical	3'UTR	175322983,175323399;175323781,175324602	1	gnl|UG|Bdi#S57982919	1	0	0	1	0	0	0	0	0	0
chr1	180862323	180862379	-	GRMZM2G151236_T01,GRMZM2G151236_T03,GRMZM2G151236_T04,GRMZM2G151236_T05,GRMZM2G151236_T06	57	CASSETTE	GT-AG	canonical	CDS	180861858,180861930;180862462,180862694	7	gnl|UG|Ta#S37908364,gnl|UG|Ta#S58839527,gnl|UG|Ta#S58866363,gnl|UG|Fpr#S53386236,gnl|UG|Fpr#S53395764,gnl|UG|Fpr#S53395793,gnl|UG|Ta#S58888235	2	4	0	0	3	0	0	0	0	0
chr1	182114490	182114612	+	GRMZM2G023906_T01	123	CASSETTE	GT-AG	canonical	CDS	182114146,182114280;182115031,182115201	6	gnl|UG|Pvr#S49291123,gnl|UG|Pvr#S49382487,gnl|UG|Pvr#S56622070,gnl|UG|Sbi#S52510843,gnl|UG|Sof#S17386858,gnl|UG|Sof#S53265242	3	0	0	0	0	0	0	1	2	3
chr1	182114562	182114612	+	GRMZM2G023906_T01	51	CASSETTE	GT-AG	canonical	CDS	182114146,182114280;182115031,182115201	33	gnl|UG|Hv#S12718539,gnl|UG|Hv#S39525960,gnl|UG|Os#S15020490,gnl|UG|Os#S16411574,gnl|UG|Os#S16412100,gnl|UG|Os#S21409316,gnl|UG|Os#S23359202,gnl|UG|Os#S30979771,gnl|UG|Os#S35129500,gnl|UG|Ta#S37864579,gnl|UG|Ta#S37864633,gnl|UG|Ta#S37864878,gnl|UG|Ta#S52543060,gnl|UG|Ta#S58863239,gnl|UG|Ta#S58907917,gnl|UG|Ta#S58907918,gnl|UG|Ta#S58907919,gnl|UG|Ta#S58907920,gnl|UG|Ta#S58907921,gnl|UG|Ta#S58907922…	5	21	2	0	2	7	0	0	0	1
chr1	182565407	182565493	-	GRMZM2G110143_T03,GRMZM2G110143_T04	87	CASSETTE	AT-AC	canonical	3'UTR	182565084,182565339;182565727,182565889	1	gnl|UG|Pvr#S49230075	1	0	0	0	0	0	0	0	0	1
chr1	182565417	182565472	-	GRMZM2G110143_T03,GRMZM2G110143_T04,GRMZM2G110143_T05	56	CASSETTE	GT-AG	canonical	3'UTR	182565084,182565339;182565727,182565889	4	gnl|UG|Os#S12486467,gnl|UG|Os#S25065753,gnl|UG|Os#S31039371,gnl|UG|Os#S31511594	1	0	0	0	0	4	0	0	0	0
chr1	183328879	183328908	+	GRMZM2G179351_T01	30	RETAIN	-	-	CDS	183327944,183328878;183328909,183329317	8	gnl|UG|Fpr#S53399567,gnl|UG|Os#S35129447,gnl|UG|Os#S35187737,gnl|UG|Ta#S52541993,gnl|UG|Hv#S39523981,gnl|UG|Hv#S58598986,gnl|UG|Hv#S12765771,gnl|UG|Pvr#S49508952	5	1	3	0	1	2	0	0	0	1
chr1	187094172;187093228	187094225;187093380	-	GRMZM2G059012_T01	207	CASSETTE	AT-AC;GT-AG	canonical;canonical	CDS	187091922,187093159;187094370,187094672	2	gnl|UG|Os#S35144142,gnl|UG|Os#S35193639	1	0	0	0	0	2	0	0	0	0
chr1	188805154	188805234	+	GRMZM2G007681_T01,GRMZM2G007681_T02	81	CASSETTE	GT-AG	canonical	CDS	188781662,188781804;188806061,188806287	1	gnl|UG|Ta#S58860176	1	1	0	0	0	0	0	0	0	0
chr1	194770327	194770380	+	GRMZM2G436319_T02	54	CASSETTE	AT-AC	canonical	5'UTR	194769540,194769607;194770469,194770541	1	gnl|UG|Os#S55935507	1	0	0	0	0	1	0	0	0	0
chr1	195523648	195523736	+	GRMZM2G138425_T04	89	RETAIN	-	-	5'UTR	195523438,195523647;195523737,195524173	1	gnl|UG|Sof#S17269252	1	0	0	0	0	0	0	0	1	0
chr1	196278904	196278957	+	GRMZM2G153823_T01	54	CASSETTE	GT-AG	canonical	5'UTR	196277684,196277898;196279105,196279523	1	gnl|UG|Sof#S53263359	1	0	0	0	0	0	0	0	1	0
chr1	196278904	196278957	+	GRMZM2G153823_T02	54	CASSETTE	GT-AG	canonical	5'UTR	196277756,196277898;196279105,196279390	1	gnl|UG|Sof#S53263359	1	0	0	0	0	0	0	0	1	0
chr1	196278904	196278957	+	GRMZM2G153823_T03	54	CASSETTE	GT-AG	canonical	5'UTR	196277756,196277898;196279105,196279351	1	gnl|UG|Sof#S53263359	1	0	0	0	0	0	0	0	1	0
chr1	202016807	202016848	+	GRMZM5G852533_T01	42	RETAIN	-	-	CDS	202016615,202016806;202016849,202017817	1	gnl|UG|Pvr#S49477485	1	0	0	0	0	0	0	0	0	1
chr1	203370183	203370245	+	GRMZM2G139683_T01,GRMZM2G139683_T02	63	CASSETTE	GT-AG	canonical	5'UTR	203369935,203370155;203370279,203370440	1	gnl|UG|Sof#S17477616	1	0	0	0	0	0	0	0	1	0
chr1	204475322	204475390	+	GRMZM2G103258_T08	69	CASSETTE	GT-AG	canonical	5'UTR	204475117,204475316;204476124,204476985	1	gnl|UG|Sbi#S19500146	1	0	0	0	0	0	0	1	0	0
chr1	205458877	205458967	-	GRMZM2G158437_T01	91	RETAIN	-	-	3'UTR	205458507,205458876;205458968,205459010	1	gnl|UG|Pvr#S49384618	1	0	0	0	0	0	0	0	0	1
chr1	205458877	205458967	-	GRMZM2G158437_T03	91	RETAIN	-	-	3'UTR	205458640,205458876;205458968,205459010	1	gnl|UG|Pvr#S49384618	1	0	0	0	0	0	0	0	0	1
chr1	205458877	205458967	-	GRMZM2G158437_T04,GRMZM2G158437_T05	91	RETAIN	-	-	3'UTR	205458645,205458876;205458968,205459022	1	gnl|UG|Pvr#S49384618	1	0	0	0	0	0	0	0	0	1
chr1	209207381	209207431	-	GRMZM2G454170_T01	51	CASSETTE	GT-AG	canonical	CDS	209206845,209207114;209207557,209207760	4	gnl|UG|Os#S15047189,gnl|UG|Os#S15047254,gnl|UG|Os#S16409496,gnl|UG|Os#S35136721	1	0	0	0	0	4	0	0	0	0
chr1	209274566	209274679	-	GRMZM2G400126_T01	114	CASSETTE	GT-AG	canonical	CDS	209274252,209274352;209274782,209274853	1	gnl|UG|Hv#S12802406	1	0	1	0	0	0	0	0	0	0
chr1	212535435	212535555	+	GRMZM2G139360_T03	121	RETAIN	-	-	3'UTR	212535330,212535434;212535556,212535636	1	gnl|UG|Sof#S17388589	1	0	0	0	0	0	0	0	1	0
chr1	212535460	212535555	+	GRMZM2G139360_T02	96	RETAIN	-	-	3'UTR	212535330,212535459;212535556,212535636	1	gnl|UG|Sof#S17388589	1	0	0	0	0	0	0	0	1	0
chr1	216104778	216104870	-	GRMZM2G016189_T01	93	CASSETTE	GT-AG	canonical	CDS	216104582,216104705;216106472,216106620	32	gnl|UG|Os#S15019604,gnl|UG|Os#S15622025,gnl|UG|Os#S16406785,gnl|UG|Os#S16417542,gnl|UG|Os#S35035725,gnl|UG|Os#S35129734,gnl|UG|Os#S46612076,gnl|UG|Os#S46612079,gnl|UG|Os#S46612080,gnl|UG|Os#S49923282,gnl|UG|Pvr#S49186110,gnl|UG|Sbi#S14742508,gnl|UG|Hv#S12569069,gnl|UG|Hv#S39524246,gnl|UG|Hv#S58582383,gnl|UG|Ta#S13048874,gnl|UG|Ta#S17889370,gnl|UG|Ta#S58861211,gnl|UG|Ta#S58896012,gnl|UG|Ta#S588960…	5	14	6	0	0	10	0	1	0	1
chr1	219429841	219429897	-	GRMZM2G146278_T03	57	CASSETTE	GT-AG	canonical	5'UTR	219427652,219429390;219430126,219430454	1	gnl|UG|Sof#S17478349	1	0	0	0	0	0	0	0	1	0
chr1	219800685	219800759	+	GRMZM2G008663_T01	75	CASSETTE	GT-AG	canonical	CDS	219799223,219799366;219810275,219810427	1	gnl|UG|Sbi#S52510250	1	0	0	0	0	0	0	1	0	0
chr1	221793551	221793631	-	GRMZM2G450163_T01,GRMZM2G450163_T02	81	RETAIN	-	-	CDS	221793494,221793550;221793632,221793676	1	gnl|UG|Sof#S17278707	1	0	0	0	0	0	0	0	1	0
chr1	223626619	223626672	+	GRMZM6G332242_T01	54	RETAIN	-	-	CDS	223626526,223626618;223626673,223626899	1	gnl|UG|Pvr#S49496856	1	0	0	0	0	0	0	0	0	1
chr1	225551062	225551117	+	GRMZM2G056357_T04	56	CASSETTE	GT-AG	canonical	3'UTR	225550122,225550256;225551525,225552236	1	gnl|UG|Os#S16410034	1	0	0	0	0	1	0	0	0	0
chr1	225551062	225551155	+	GRMZM2G056357_T04	94	CASSETTE	GT-AG	canonical	3'UTR	225550122,225550256;225551525,225552236	2	gnl|UG|Os#S16410034,gnl|UG|Os#S35126536	1	0	0	0	0	2	0	0	0	0
chr1	225551062	225551199	+	GRMZM2G056357_T02,GRMZM2G056357_T03	138	CASSETTE	GT-AG	canonical	CDS	225550122,225550256;225551525,225551680	2	gnl|UG|Fpr#S53379609,gnl|UG|Ta#S12879628	2	1	0	0	1	0	0	0	0	0
chr1	225551062	225551199	+	GRMZM2G056357_T04	138	CASSETTE	GT-AG	canonical	3'UTR	225550122,225550256;225551525,225552236	2	gnl|UG|Fpr#S53379609,gnl|UG|Ta#S12879628	2	1	0	0	1	0	0	0	0	0
chr1	225927483	225927580	+	GRMZM2G129007_T01	98	RETAIN	-	-	3'UTR	225927316,225927482;225927581,225927967	1	gnl|UG|Sof#S17251032	1	0	0	0	0	0	0	0	1	0
chr1	225927483	225927580	+	GRMZM2G129007_T02	98	RETAIN	-	-	3'UTR	225927316,225927482;225927581,225927949	1	gnl|UG|Sof#S17251032	1	0	0	0	0	0	0	0	1	0
chr1	227508889	227508972	-	AC208440.3_FGT003	84	CASSETTE	GT-AG	canonical	CDS	227507915,227508570;227509071,227509164	3	gnl|UG|Sof#S17255076,gnl|UG|Sof#S17387053,gnl|UG|Sof#S17428506	1	0	0	0	0	0	0	0	3	0
chr1	227992420;227992225;227992113;227991820	227992506;227992340;227992204;227992076	-	GRMZM5G871419_T03	552	CASSETTE	GC-AG;GT-AG;GT-AG;GT-AG	canonical;canonical;canonical;canonical	CDS	227991389,227991444;227992617,227992862	1	gnl|UG|Ta#S52541704	1	1	0	0	0	0	0	0	0	0
chr1	228307057	228307110	-	GRMZM2G346455_T06	54	CASSETTE	GT-AG	canonical	CDS	228306823,228306963;228313790,228313880	95	gnl|UG|Pvr#S49173966,gnl|UG|Pvr#S49203257,gnl|UG|Pvr#S49246121,gnl|UG|Pvr#S49249835,gnl|UG|Pvr#S49260418,gnl|UG|Pvr#S49287454,gnl|UG|Pvr#S49302429,gnl|UG|Pvr#S49305885,gnl|UG|Pvr#S49309157,gnl|UG|Pvr#S49309158,gnl|UG|Pvr#S49318743,gnl|UG|Pvr#S49340733,gnl|UG|Pvr#S49397313,gnl|UG|Pvr#S49404042,gnl|UG|Pvr#S49407928,gnl|UG|Pvr#S49411409,gnl|UG|Pvr#S49417697,gnl|UG|Pvr#S49435899,gnl|UG|Pvr#S49449848,…	3	0	0	0	0	58	0	0	2	35
chr1	228468051	228468119	-	GRMZM2G404571_T01	69	CASSETTE	GT-AG	canonical	CDS	228467912,228467975;228468194,228468336	1	gnl|UG|Sof#S17307670	1	0	0	0	0	0	0	0	1	0
chr1	229814873	229815025	-	GRMZM2G413853_T01,GRMZM2G413853_T02	153	CASSETTE	GT-AG	canonical	CDS	229813717,229813852;229815164,229815295	2	gnl|UG|Os#S29966055,gnl|UG|Os#S35126651	1	0	0	0	0	2	0	0	0	0
chr1	230607545	230607601	-	GRMZM2G469551_T01,GRMZM2G469551_T02	57	CASSETTE	GC-AG	canonical	5'UTR	230607284,230607506;230608301,230608346	3	gnl|UG|Sbi#S15674544,gnl|UG|Sbi#S15677824,gnl|UG|Sbi#S52531458	1	0	0	0	0	0	0	3	0	0
chr1	230942743	230942796	-	GRMZM2G048434_T02,GRMZM2G048434_T03,GRMZM2G048434_T04,GRMZM2G048434_T05	54	CASSETTE	GC-AG	canonical	5'UTR	230942554,230942727;230942841,230942914	2	gnl|UG|Sbi#S16859406,gnl|UG|Sbi#S52531455	1	0	0	0	0	0	0	2	0	0
chr1	231399713	231399775	-	GRMZM2G415359_T03	63	CASSETTE	GT-AG	canonical	5'UTR	231399457,231399592;231399796,231399940	1	gnl|UG|Ta#S13224708	1	1	0	0	0	0	0	0	0	0
chr1	234717281	234717383	-	GRMZM2G450773_T01	103	RETAIN	-	-	5'UTR	234715605,234717280;234717384,234717400	3	gnl|UG|Sbi#S14723858,gnl|UG|Ta#S13196873,gnl|UG|Hv#S12717671	3	1	1	0	0	0	0	1	0	0
chr1	236187270	236187362	-	GRMZM2G053764_T03	93	RETAIN	-	-	CDS	236187190,236187269;236187363,236187902	1	gnl|UG|Sof#S53273709	1	0	0	0	0	0	0	0	1	0
chr1	236187270	236187385	-	GRMZM2G053764_T06	116	RETAIN	-	-	5'UTR	236186808,236187269;236187386,236187902	1	gnl|UG|Sof#S53273709	1	0	0	0	0	0	0	0	1	0
chr1	237519091	237519184	+	GRMZM2G003724_T01	94	RETAIN	-	-	5'UTR	237518992,237519090;237519185,237519271	3	gnl|UG|Sbi#S15856460,gnl|UG|Sbi#S52533958,gnl|UG|Os#S14998576	2	0	0	0	0	1	0	2	0	0
chr1	242088811	242088888	+	GRMZM2G326677_T01	78	CASSETTE	GT-AG	canonical	CDS	242088558,242088668;242089018,242089114	2	gnl|UG|Os#S12492836,gnl|UG|Os#S12492869	1	0	0	0	0	2	0	0	0	0
chr1	242217171	242217227	-	GRMZM2G382077_T01	57	CASSETTE	GC-AG	canonical	CDS	242216751,242216834;242227220,242227276	1	gnl|UG|Pvr#S49252784	1	0	0	0	0	0	0	0	0	1
chr1	248482232	248482318	-	GRMZM2G153928_T03	87	CASSETTE	GC-AG	canonical	3'UTR	248481744,248482175;248482467,248482763	7	gnl|UG|Os#S12736143,gnl|UG|Os#S14991652,gnl|UG|Os#S15012318,gnl|UG|Os#S30752969,gnl|UG|Os#S31731451,gnl|UG|Os#S35432008,gnl|UG|Os#S40813666	1	0	0	0	0	7	0	0	0	0
chr1	248482262	248482318	-	GRMZM2G153928_T02	57	CASSETTE	GT-AG	canonical	3'UTR	248481744,248482230;248482467,248482763	6	gnl|UG|Os#S12736143,gnl|UG|Os#S14991652,gnl|UG|Os#S15012318,gnl|UG|Os#S30752969,gnl|UG|Os#S35432008,gnl|UG|Os#S40813666	1	0	0	0	0	6	0	0	0	0
chr1	248482262	248482318	-	GRMZM2G153928_T03	57	CASSETTE	GT-AG	canonical	3'UTR	248481744,248482175;248482467,248482763	6	gnl|UG|Os#S12736143,gnl|UG|Os#S14991652,gnl|UG|Os#S15012318,gnl|UG|Os#S30752969,gnl|UG|Os#S35432008,gnl|UG|Os#S40813666	1	0	0	0	0	6	0	0	0	0
chr1	253670820	253670900	-	GRMZM2G112596_T01	81	RETAIN	-	-	CDS	253670734,253670819;253670901,253671027	3	gnl|UG|Sbi#S14733853,gnl|UG|Sbi#S14733847,gnl|UG|Sbi#S19494500	1	0	0	0	0	0	0	3	0	0
chr1	256351836	256352005	+	GRMZM2G003607_T02	170	CASSETTE	AT-AC	canonical	5'UTR	256351507,256351756;256352073,256352626	1	gnl|UG|Pvr#S56635172	1	0	0	0	0	0	0	0	0	1
chr1	258445623	258445727	-	GRMZM2G369130_T01	105	CASSETTE	GT-AG	canonical	CDS	258445048,258445521;258445830,258445917	2	gnl|UG|Hv#S12615829,gnl|UG|Hv#S58592810	1	0	2	0	0	0	0	0	0	0
chr1	258981963	258982041	+	GRMZM2G303426_T01	79	CASSETTE	GT-AG	canonical	3'UTR	258981726,258981821;258982330,258982459	2	gnl|UG|Pvr#S49244783,gnl|UG|Pvr#S49338752	1	0	0	0	0	0	0	0	0	2
chr1	258981963;258982148	258982041;258982252	+	GRMZM2G303426_T01	184	CASSETTE	GT-AG;GT-AG	canonical;canonical	3'UTR	258981726,258981821;258982330,258982459	14	gnl|UG|Pvr#S49248177,gnl|UG|Pvr#S49264049,gnl|UG|Pvr#S49276182,gnl|UG|Pvr#S49280393,gnl|UG|Pvr#S49291638,gnl|UG|Pvr#S49291639,gnl|UG|Pvr#S49326553,gnl|UG|Pvr#S49332559,gnl|UG|Pvr#S49332560,gnl|UG|Pvr#S49358248,gnl|UG|Pvr#S49374386,gnl|UG|Pvr#S49452285,gnl|UG|Pvr#S49452286,gnl|UG|Pvr#S49362591	1	0	0	0	0	0	0	0	0	14
chr1	262357075	262357163	+	GRMZM2G147145_T02	89	RETAIN	-	-	5'UTR	262356250,262357074;262357164,262357281	1	gnl|UG|Sof#S17439538	1	0	0	0	0	0	0	0	1	0
chr1	267069775	267069854	-	GRMZM2G042398_T02	80	RETAIN	-	-	3'UTR	267069254,267069774;267069855,267069916	1	gnl|UG|Pvr#S49595543	1	0	0	0	0	0	0	0	0	1
chr1	271175675	271175794	+	GRMZM2G153292_T03	120	CASSETTE	GT-AG	canonical	CDS	271175347,271175581;271179519,271179889	1	gnl|UG|Hv#S12560298	1	0	1	0	0	0	0	0	0	0
chr1	271175675	271175794	+	GRMZM2G153292_T05	120	CASSETTE	GT-AG	canonical	CDS	271175347,271175533;271179519,271179889	1	gnl|UG|Hv#S12560298	1	0	1	0	0	0	0	0	0	0
chr1	271176118	271176174	+	GRMZM2G153292_T09	57	CASSETTE	GT-AG	canonical	CDS	271175675,271175941;271176190,271176314	1	gnl|UG|Ta#S12915667	1	1	0	0	0	0	0	0	0	0
chr1	271178219	271178332	+	GRMZM2G153292_T02	114	CASSETTE	AT-AC	canonical	CDS	271173291,271173602;271179191,271179425	21	gnl|UG|Sof#S17362839,gnl|UG|Sbi#S14660329,gnl|UG|Sbi#S14663849,gnl|UG|Sbi#S14693425,gnl|UG|Sbi#S19496094,gnl|UG|Sbi#S19503006,gnl|UG|Sof#S17253664,gnl|UG|Sof#S17273822,gnl|UG|Sof#S17275693,gnl|UG|Sof#S17316348,gnl|UG|Sof#S17320444,gnl|UG|Sof#S17347950,gnl|UG|Sof#S17353081,gnl|UG|Sof#S17361060,gnl|UG|Sof#S17368464,gnl|UG|Sof#S17406277,gnl|UG|Sof#S17422307,gnl|UG|Sof#S17423167,gnl|UG|Sof#S17442989,…	2	0	0	0	0	0	0	5	16	0
chr1	271288900	271289040	-	GRMZM2G149576_T01,GRMZM2G149576_T02	141	RETAIN	-	-	CDS	271288740,271288899;271289041,271289468	5	gnl|UG|Sof#S17234560,gnl|UG|Sof#S17290010,gnl|UG|Sof#S17372567,gnl|UG|Sof#S17315064,gnl|UG|Sof#S17346539	1	0	0	0	0	0	0	0	5	0
chr1	273936537	273936589	-	GRMZM2G416388_T01	53	CASSETTE	GT-AG	canonical	5'UTR	273934342,273934605;273936870,273937255	1	gnl|UG|Sof#S17416865	1	0	0	0	0	0	0	0	1	0
chr1	273936537	273936589	-	GRMZM2G416388_T02	53	CASSETTE	GT-AG	canonical	5'UTR	273934342,273934602;273936870,273937255	1	gnl|UG|Sof#S17416865	1	0	0	0	0	0	0	0	1	0
chr1	273936537	273936589	-	GRMZM2G416388_T07	53	CASSETTE	GT-AG	canonical	5'UTR	273934342,273934605;273936870,273937442	1	gnl|UG|Sof#S17416865	1	0	0	0	0	0	0	0	1	0
chr1	274346684	274346815	+	GRMZM2G135283_T02,GRMZM2G135283_T04	132	RETAIN	-	-	3'UTR	274346520,274346683;274346816,274347177	2	gnl|UG|Sbi#S16828179,gnl|UG|Sbi#S19500646	1	0	0	0	0	0	0	2	0	0
chr1	274346684	274346818	+	GRMZM2G135283_T03	135	RETAIN	-	-	3'UTR	274346520,274346683;274346819,274347177	2	gnl|UG|Sbi#S16828179,gnl|UG|Sbi#S19500646	1	0	0	0	0	0	0	2	0	0
chr1	274346741	274346811	+	GRMZM2G135283_T02,GRMZM2G135283_T04	71	CASSETTE	GC-AG	canonical	3'UTR	274346520,274346683;274346816,274347177	2	gnl|UG|Sbi#S16828179,gnl|UG|Sbi#S19500646	1	0	0	0	0	0	0	2	0	0
chr1	274346741	274346811	+	GRMZM2G135283_T03	71	CASSETTE	GC-AG	canonical	3'UTR	274346520,274346683;274346819,274347177	2	gnl|UG|Sbi#S16828179,gnl|UG|Sbi#S19500646	1	0	0	0	0	0	0	2	0	0
chr1	275897223	275897461	+	GRMZM2G025906_T04	239	RETAIN	-	-	5'UTR	275896908,275897222;275897462,275897521	1	gnl|UG|Sof#S17244051	1	0	0	0	0	0	0	0	1	0
chr1	275897223	275897461	+	GRMZM2G025906_T05	239	RETAIN	-	-	5'UTR	275897089,275897222;275897462,275897521	1	gnl|UG|Sof#S17244051	1	0	0	0	0	0	0	0	1	0
chr1	275897280	275897461	+	GRMZM2G025906_T03	182	RETAIN	-	-	5'UTR	275896908,275897279;275897462,275897521	1	gnl|UG|Sof#S17244051	1	0	0	0	0	0	0	0	1	0
chr1	280605457	280605516	-	GRMZM2G353114_T01	60	CASSETTE	GT-AG	canonical	CDS	280605278,280605354;280605624,280605726	1	gnl|UG|Hv#S12803519	1	0	1	0	0	0	0	0	0	0
chr1	283935234	283935401	-	GRMZM2G152921_T01	168	CASSETTE	GT-AG	canonical	5'UTR	283934535,283934736;283935555,283935765	1	gnl|UG|Sof#S17266842	1	0	0	0	0	0	0	0	1	0
chr1	287959870	287959947	+	GRMZM2G078200_T01	78	RETAIN	-	-	CDS	287959555,287959869;287959948,287960245	3	gnl|UG|Sbi#S52532227,gnl|UG|Sbi#S23003150,gnl|UG|Sbi#S15655335	1	0	0	0	0	0	0	3	0	0
chr1	291175598	291175675	+	GRMZM2G138340_T01	78	CASSETTE	GT-AG	canonical	CDS	291173937,291174347;291176970,291177095	2	gnl|UG|Hv#S58592930,gnl|UG|Ta#S12922861	2	1	1	0	0	0	0	0	0	0
chr1	291962774	291962872	+	GRMZM2G087753_T01	99	CASSETTE	GT-AG	canonical	CDS	291962581,291962619;291963067,291963198	1	gnl|UG|Hv#S32301669	1	0	1	0	0	0	0	0	0	0
chr1	292225728	292225799	-	GRMZM2G160304_T02	72	CASSETTE	GT-AG	canonical	CDS	292225559,292225688;292226290,292226420	2	gnl|UG|Sbi#S19493107,gnl|UG|Sbi#S52534879	1	0	0	0	0	0	0	2	0	0
chr1	292424737	292424799	+	GRMZM2G450920_T01	63	RETAIN	-	-	CDS	292423955,292424736;292424800,292425069	1	gnl|UG|Sbi#S52532314	1	0	0	0	0	0	0	1	0	0
chr1	293102452	293102535	-	GRMZM2G457467_T01	84	CASSETTE	GT-AG	canonical	CDS	293102271,293102374;293103886,293103970	1	gnl|UG|Pvr#S49246383	1	0	0	0	0	0	0	0	0	1
chr1	293222511	293222591	+	GRMZM2G061662_T01,GRMZM2G061662_T02	81	CASSETTE	GT-AG	canonical	CDS	293222318,293222428;293222698,293222777	1	gnl|UG|Sof#S17298310	1	0	0	0	0	0	0	0	1	0
chr1	295959406	295959477	+	GRMZM2G057973_T04	72	CASSETTE	GC-AG	canonical	CDS	295958523,295958737;295959507,295959634	4	gnl|UG|Hv#S58591339,gnl|UG|Ta#S16247716,gnl|UG|Ta#S37907363,gnl|UG|Ta#S37918755	2	3	1	0	0	0	0	0	0	0
chr1	296853577;296853692	296853672;296853772	-	GRMZM2G170137_T02	177	CASSETTE	GT-AG;GT-AG	canonical;canonical	5'UTR	296852214,296852315;296854732,296855068	3	gnl|UG|Bdi#S57867750,gnl|UG|Bdi#S57880965,gnl|UG|Fpr#S53340949	2	0	0	2	1	0	0	0	0	0
chr1	296853581	296853664	-	GRMZM2G170137_T02	84	CASSETTE	GT-AG	canonical	5'UTR	296852214,296852315;296854732,296855068	1	gnl|UG|Ta#S13030614	1	1	0	0	0	0	0	0	0	0
chr1	296853581;296853692	296853664;296853772	-	GRMZM2G170137_T02	165	CASSETTE	GT-AG;GT-AG	canonical;canonical	5'UTR	296852214,296852315;296854732,296855068	19	gnl|UG|Ta#S12879999,gnl|UG|Ta#S12926893,gnl|UG|Ta#S12965911,gnl|UG|Ta#S12975310,gnl|UG|Ta#S13049399,gnl|UG|Ta#S16207584,gnl|UG|Ta#S16267947,gnl|UG|Ta#S22372598,gnl|UG|Ta#S52544328,gnl|UG|Hv#S12761917,gnl|UG|Hv#S12807454,gnl|UG|Hv#S12811402,gnl|UG|Ta#S12933633,gnl|UG|Ta#S12966237,gnl|UG|Ta#S13030590,gnl|UG|Ta#S13041542,gnl|UG|Ta#S16258409,gnl|UG|Ta#S37806299,gnl|UG|Ta#S37809879	2	16	3	0	0	0	0	0	0	0
chr1	296853692	296853772	-	GRMZM2G170137_T02	81	CASSETTE	GT-AG	canonical	5'UTR	296852214,296852315;296854732,296855068	10	gnl|UG|Fpr#S53340949,gnl|UG|Os#S14991416,gnl|UG|Os#S16407890,gnl|UG|Os#S16645014,gnl|UG|Os#S16653129,gnl|UG|Os#S16669417,gnl|UG|Os#S35139807,gnl|UG|Os#S35348178,gnl|UG|Os#S35451129,gnl|UG|Ta#S58842198	3	1	0	0	1	8	0	0	0	0
chr1	297129382	297129468	-	GRMZM2G118014_T04	87	CASSETTE	AT-AC	canonical	3'UTR	297128698,297128925;297129652,297129716	4	gnl|UG|Os#S15014275,gnl|UG|Os#S15014277,gnl|UG|Os#S16401159,gnl|UG|Os#S35139782	1	0	0	0	0	4	0	0	0	0
chr1	297548110	297548189	-	GRMZM2G426200_T02	80	RETAIN	-	-	3'UTR	297548017,297548109;297548190,297548334	1	gnl|UG|Sof#S17236375	1	0	0	0	0	0	0	0	1	0
chr1	297548121	297548189	-	GRMZM2G426200_T03	69	RETAIN	-	-	3'UTR	297548017,297548120;297548190,297548334	1	gnl|UG|Sof#S17236375	1	0	0	0	0	0	0	0	1	0
chr1	297870149	297870220	-	GRMZM2G016774_T01	72	CASSETTE	GC-AG	canonical	CDS	297869599,297869643;297871323,297871472	2	gnl|UG|Os#S16404565,gnl|UG|Os#S35139768	1	0	0	0	0	2	0	0	0	0
chr1	297870616;297870131	297870677;297870236	-	GRMZM2G016774_T01	168	CASSETTE	GT-AG;GT-AG	canonical;canonical	CDS	297869599,297869643;297871323,297871472	2	gnl|UG|Pvr#S49509756,gnl|UG|Pvr#S49567671	1	0	0	0	0	0	0	0	0	2
chr1	297993278;297993676	297993603;297994155	+	GRMZM2G301805_T02	806	CASSETTE	GC-AG;GT-AG	canonical;canonical	5'UTR	297993087,297993144;297994487,297994899	1	gnl|UG|Hv#S58597014	1	0	1	0	0	0	0	0	0	0
chr1	297994166	297994275	-	GRMZM2G301868_T01	110	CASSETTE	GC-AG	canonical	5'UTR	297993085,297994074;297994453,297995840	1	gnl|UG|Ta#S58883175	1	1	0	0	0	0	0	0	0	0
chr1	297994180	297994275	-	GRMZM2G301868_T01	96	CASSETTE	GT-AG	canonical	5'UTR	297993085,297994074;297994453,297995840	1	gnl|UG|Bdi#S57865238	1	0	0	1	0	0	0	0	0	0
chr1	297994201	297994275	-	GRMZM2G301868_T01	75	CASSETTE	GT-AG	canonical	5'UTR	297993085,297994074;297994453,297995840	1	gnl|UG|Fpr#S53387781	1	0	0	0	1	0	0	0	0	0
chr1	297994225	297994275	-	GRMZM2G301868_T01	51	CASSETTE	GT-AG	canonical	5'UTR	297993085,297994074;297994453,297995840	3	gnl|UG|Pvr#S49322651,gnl|UG|Ta#S58841157,gnl|UG|Ta#S58883175	2	2	0	0	0	0	0	0	0	1
chr1	297994327	297994401	-	GRMZM2G301868_T01	75	CASSETTE	GT-AG	canonical	5'UTR	297993085,297994074;297994453,297995840	1	gnl|UG|Fpr#S53387781	1	0	0	0	1	0	0	0	0	0
chr1	298513775	298513837	+	GRMZM2G021742_T01	63	CASSETTE	GC-AG	canonical	CDS	298512847,298513052;298514007,298514177	1	gnl|UG|Os#S35394929	1	0	0	0	0	1	0	0	0	0
chr2	963979	964045	-	GRMZM2G165535_T02	67	CASSETTE	AT-AC	canonical	5'UTR	963850,963958;964059,964346	2	gnl|UG|Sof#S17289520,gnl|UG|Sof#S17392737	1	0	0	0	0	0	0	0	2	0
chr2	963979	964045	-	GRMZM2G165535_T03	67	CASSETTE	AT-AC	canonical	5'UTR	963850,963958;964063,964346	2	gnl|UG|Sof#S17289520,gnl|UG|Sof#S17392737	1	0	0	0	0	0	0	0	2	0
chr2	963979	964045	-	GRMZM2G165535_T04	67	CASSETTE	AT-AC	canonical	5'UTR	963850,963949;964059,964346	2	gnl|UG|Sof#S17289520,gnl|UG|Sof#S17392737	1	0	0	0	0	0	0	0	2	0
chr2	963979	964045	-	GRMZM2G165535_T05	67	CASSETTE	AT-AC	canonical	5'UTR	963850,963949;964063,964346	2	gnl|UG|Sof#S17289520,gnl|UG|Sof#S17392737	1	0	0	0	0	0	0	0	2	0
chr2	1561763	1561837	+	GRMZM2G160702_T01	75	CASSETTE	GT-AG	canonical	CDS	1561612,1561668;1562347,1562469	4	gnl|UG|Bdi#S57956044,gnl|UG|Bdi#S57965973,gnl|UG|Os#S15026754,gnl|UG|Os#S23357629	2	0	0	2	0	2	0	0	0	0
chr2	1561763	1561858	+	GRMZM2G160702_T01	96	CASSETTE	GC-AG	canonical	CDS	1561612,1561668;1562347,1562469	2	gnl|UG|Bdi#S57956044,gnl|UG|Bdi#S57965973	1	0	0	2	0	0	0	0	0	0
chr2	1561763	1561879	+	GRMZM2G160702_T01	117	CASSETTE	GT-AG	canonical	CDS	1561612,1561668;1562347,1562469	9	gnl|UG|Pvr#S49536134,gnl|UG|Sof#S17252533,gnl|UG|Sof#S17323422,gnl|UG|Sof#S17474570,gnl|UG|Pvr#S49221921,gnl|UG|Pvr#S49242700,gnl|UG|Pvr#S49299233,gnl|UG|Pvr#S49375443,gnl|UG|Pvr#S49174934	2	0	0	0	0	0	0	0	3	6
chr2	4183543	4183593	-	GRMZM2G039588_T01,GRMZM2G039588_T02,GRMZM2G039588_T03	51	CASSETTE	GT-AG	canonical	CDS	4183091,4183165;4184229,4184562	1	gnl|UG|Sof#S17340977	1	0	0	0	0	0	0	0	1	0
chr2	4369807	4369953	-	GRMZM2G063328_T01	147	CASSETTE	AT-AC	canonical	CDS	4358668,4358872;4370091,4370454	5	gnl|UG|Pvr#S49405688,gnl|UG|Pvr#S49517733,gnl|UG|Pvr#S49535548,gnl|UG|Pvr#S49208381,gnl|UG|Pvr#S49250955	1	0	0	0	0	0	0	0	0	5
chr2	4369834	4369953	-	GRMZM2G063328_T01	120	CASSETTE	AT-AC	canonical	CDS	4358668,4358872;4370091,4370454	3	gnl|UG|Os#S15030783,gnl|UG|Os#S16401809,gnl|UG|Os#S35137488	1	0	0	0	0	3	0	0	0	0
chr2	6485365	6485460	-	GRMZM2G004590_T01,GRMZM2G004590_T02,GRMZM2G004590_T03	96	CASSETTE	GC-AG	canonical	CDS	6485157,6485239;6485492,6485579	1	gnl|UG|Pvr#S49515570	1	0	0	0	0	0	0	0	0	1
chr2	6722400	6722495	+	GRMZM2G131961_T03	96	CASSETTE	GC-AG	canonical	5'UTR	6719980,6720103;6722653,6722727	3	gnl|UG|Pvr#S49237602,gnl|UG|Pvr#S49404286,gnl|UG|Pvr#S49416918	1	0	0	0	0	0	0	0	0	3
chr2	6722400	6722495	+	GRMZM2G131961_T04	96	CASSETTE	GC-AG	canonical	5'UTR	6719980,6720103;6722967,6723026	2	gnl|UG|Pvr#S49404286,gnl|UG|Pvr#S49416918	1	0	0	0	0	0	0	0	0	2
chr2	6722507	6722566	+	GRMZM2G131961_T03	60	CASSETTE	GC-AG	canonical	5'UTR	6719980,6720103;6722653,6722727	1	gnl|UG|Sbi#S15677798	1	0	0	0	0	0	0	1	0	0
chr2	6722507	6722566	+	GRMZM2G131961_T04	60	CASSETTE	GC-AG	canonical	5'UTR	6719980,6720103;6722967,6723026	1	gnl|UG|Sbi#S15677798	1	0	0	0	0	0	0	1	0	0
chr2	9931034	9931108	+	GRMZM2G337532_T01	75	CASSETTE	GT-AG	canonical	CDS	9930728,9930799;9931235,9931306	7	gnl|UG|Os#S15029894,gnl|UG|Os#S15036517,gnl|UG|Os#S17522519,gnl|UG|Os#S15035636,gnl|UG|Os#S16393219,gnl|UG|Os#S31285744,gnl|UG|Os#S35130350	1	0	0	0	0	7	0	0	0	0
chr2	11653993	11654050	+	GRMZM2G140328_T01	58	CASSETTE	AT-AC	canonical	3'UTR	11653672,11653769;11654067,11654242	1	gnl|UG|Pvr#S49269138	1	0	0	0	0	0	0	0	0	1
chr2	12110919	12111053	-	GRMZM2G156227_T01	135	RETAIN	-	-	CDS	12110781,12110918;12111054,12111160	1	gnl|UG|Sbi#S19517945	1	0	0	0	0	0	0	1	0	0
chr2	12110919	12111053	-	GRMZM2G156227_T02	135	RETAIN	-	-	3'UTR	12110781,12110918;12111054,12111160	1	gnl|UG|Sbi#S19517945	1	0	0	0	0	0	0	1	0	0
chr2	14726846	14726998	+	GRMZM2G421275_T01	153	CASSETTE	GT-AG	canonical	5'UTR	14726620,14726644;14727863,14727924	2	gnl|UG|Os#S16401611,gnl|UG|Os#S35137939	1	0	0	0	0	2	0	0	0	0
chr2	14726846	14726998	+	GRMZM2G421275_T02	153	CASSETTE	GT-AG	canonical	5'UTR	14726620,14726644;14727288,14728088	2	gnl|UG|Os#S16401611,gnl|UG|Os#S35137939	1	0	0	0	0	2	0	0	0	0
chr2	14726846;14727040	14726998;14727105	+	GRMZM2G421275_T01	219	CASSETTE	GT-AG;GC-AG	canonical;canonical	5'UTR	14726620,14726644;14727288,14727674	2	gnl|UG|Os#S16401611,gnl|UG|Os#S35137939	1	0	0	0	0	2	0	0	0	0
chr2	14726846;14727040	14726998;14727105	+	GRMZM2G421275_T02	219	CASSETTE	GT-AG;GC-AG	canonical;canonical	5'UTR	14726620,14726644;14727288,14728088	2	gnl|UG|Os#S16401611,gnl|UG|Os#S35137939	1	0	0	0	0	2	0	0	0	0
chr2	15981203	15981271	+	GRMZM2G114131_T03	69	RETAIN	-	-	3'UTR	15981049,15981202;15981272,15981460	2	gnl|UG|Pvr#S49341831,gnl|UG|Pvr#S49341832	1	0	0	0	0	0	0	0	0	2
chr2	16037790	16037948	-	GRMZM2G080156_T01	159	CASSETTE	GT-AG	canonical	CDS	16037590,16037678;16042853,16043158	2	gnl|UG|Ta#S13253191,gnl|UG|Ta#S52543107	1	2	0	0	0	0	0	0	0	0
chr2	16859535	16859783	-	GRMZM2G482337_T01	249	CASSETTE	GT-AG	canonical	3'UTR	16859250,16859398;16861178,16861777	1	gnl|UG|Ta#S52543252	1	1	0	0	0	0	0	0	0	0
chr2	16859535	16859796	+	GRMZM2G095892_T01	262	CASSETTE	AT-AC	canonical	5'UTR	16859225,16859495;16860368,16860487	3	gnl|UG|Os#S16402428,gnl|UG|Os#S35138007,gnl|UG|Ta#S52543252	2	1	0	0	0	2	0	0	0	0
chr2	16859559	16859796	+	GRMZM2G095892_T01	238	CASSETTE	AT-AC	canonical	5'UTR	16859225,16859495;16860368,16860487	3	gnl|UG|Os#S16402428,gnl|UG|Os#S35138007,gnl|UG|Os#S35448300	1	0	0	0	0	3	0	0	0	0
chr2	16859577;16860708	16859783;16860875	-	GRMZM2G482337_T01	375	CASSETTE	GC-AG;AT-AC	canonical;canonical	3'UTR	16859250,16859398;16861178,16861777	1	gnl|UG|Hv#S58585973	1	0	1	0	0	0	0	0	0	0
chr2	16859583	16859783	-	GRMZM2G482337_T01	201	CASSETTE	GC-AG	canonical	3'UTR	16859250,16859398;16861178,16861777	1	gnl|UG|Ta#S52543252	1	1	0	0	0	0	0	0	0	0
chr2	16859593	16859790	+	GRMZM2G095892_T01	198	CASSETTE	GT-AG	canonical	5'UTR	16859225,16859495;16860368,16860487	1	gnl|UG|Ta#S52543252	1	1	0	0	0	0	0	0	0	0
chr2	16859593	16859790	+	GRMZM2G095892_T03	198	CASSETTE	GT-AG	canonical	CDS	16859225,16859496;16860368,16860487	1	gnl|UG|Ta#S52543252	1	1	0	0	0	0	0	0	0	0
chr2	17970658	17970731	+	GRMZM2G176647_T02	74	RETAIN	-	-	5'UTR	17970390,17970657;17970732,17970924	1	gnl|UG|Sbi#S17499358	1	0	0	0	0	0	0	1	0	0
chr2	18758819	18758908	-	GRMZM2G174807_T03	90	CASSETTE	GC-AG	canonical	CDS	18757671,18758028;18759085,18759669	1	gnl|UG|Ta#S12900018	1	1	0	0	0	0	0	0	0	0
chr2	19386708	19386789	+	GRMZM2G171556_T04	82	RETAIN	-	-	5'UTR	19386571,19386707;19386790,19386982	3	gnl|UG|Sof#S17273720,gnl|UG|Sof#S17445682,gnl|UG|Sof#S17268000	1	0	0	0	0	0	0	0	3	0
chr2	21886464	21886531	+	GRMZM2G019919_T03	68	CASSETTE	GT-AG	canonical	3'UTR	21886201,21886300;21886538,21886736	2	gnl|UG|Pvr#S49566051,gnl|UG|Pvr#S49476272	1	0	0	0	0	0	0	0	0	2
chr2	22418391	22418480	+	GRMZM2G016649_T01	90	CASSETTE	GT-AG	canonical	3'UTR	22418021,22418318;22418663,22418920	1	gnl|UG|Pvr#S49299683	1	0	0	0	0	0	0	0	0	1
chr2	24163734	24163831	+	GRMZM2G078440_T02	98	RETAIN	-	-	3'UTR	24163692,24163733;24163832,24163942	1	gnl|UG|Sof#S17276644	1	0	0	0	0	0	0	0	1	0
chr2	25925154	25925252	+	GRMZM5G827171_T01	99	CASSETTE	GC-AG	canonical	CDS	25924989,25925146;25925667,25925803	2	gnl|UG|Bdi#S57946783,gnl|UG|Bdi#S57961549	1	0	0	2	0	0	0	0	0	0
chr2	25925169	25925246	+	GRMZM5G827171_T01	78	CASSETTE	AT-AC	canonical	CDS	25924989,25925146;25925667,25925803	4	gnl|UG|Os#S35137255,gnl|UG|Os#S35449556,gnl|UG|Os#S35451054,gnl|UG|Os#S40812052	1	0	0	0	0	4	0	0	0	0
chr2	27057137	27057333	+	GRMZM2G176677_T01	197	CASSETTE	GC-AG	canonical	5'UTR	27056209,27056506;27057365,27057540	1	gnl|UG|Pvr#S49265213	1	0	0	0	0	0	0	0	0	1
chr2	27325065	27325181	-	GRMZM2G113990_T01	117	RETAIN	-	-	CDS	27324939,27325064;27325182,27325216	1	gnl|UG|Sof#S17346982	1	0	0	0	0	0	0	0	1	0
chr2	27342668	27342764	-	GRMZM2G113990_T02	97	RETAIN	-	-	5'UTR	27342600,27342667;27342765,27342861	2	gnl|UG|Pvr#S56619353,gnl|UG|Pvr#S56619353	1	0	0	0	0	0	0	0	0	2
chr2	27518279	27518405	-	GRMZM2G062412_T04	127	RETAIN	-	-	5'UTR	27518022,27518278;27518406,27518721	1	gnl|UG|Sof#S17352916	1	0	0	0	0	0	0	0	1	0
chr2	27518285	27518405	-	GRMZM2G062412_T05	121	RETAIN	-	-	5'UTR	27518022,27518284;27518406,27518721	1	gnl|UG|Sof#S17352916	1	0	0	0	0	0	0	0	1	0
chr2	28433424	28433582	-	GRMZM5G831795_T03	159	CASSETTE	GT-AG	canonical	CDS	28432570,28432972;28433995,28434123	4	gnl|UG|Os#S15018506,gnl|UG|Os#S16416467,gnl|UG|Os#S35138266,gnl|UG|Os#S49925250	1	0	0	0	0	4	0	0	0	0
chr2	29894574	29894669	-	GRMZM2G147268_T02	96	RETAIN	-	-	3'UTR	29894168,29894573;29894670,29894736	2	gnl|UG|Sof#S17430761,gnl|UG|Sof#S17426340	1	0	0	0	0	0	0	0	2	0
chr2	30297922	30298119	-	GRMZM2G049608_T01	198	RETAIN	-	-	CDS	30297742,30297921;30298120,30298774	1	gnl|UG|Hv#S23879317	1	0	1	0	0	0	0	0	0	0
chr2	30973552	30973635	-	GRMZM2G375487_T02	84	CASSETTE	GT-AG	canonical	3'UTR	30973357,30973435;30973719,30973790	1	gnl|UG|Ta#S13051587	1	1	0	0	0	0	0	0	0	0
chr2	30989512	30989609	-	GRMZM2G111954_T01	98	RETAIN	-	-	3'UTR	30989046,30989511;30989610,30989672	5	gnl|UG|Pvr#S49201918,gnl|UG|Pvr#S49201919,gnl|UG|Pvr#S49522210,gnl|UG|Pvr#S49522211,gnl|UG|Pvr#S49362925	1	0	0	0	0	0	0	0	0	5
chr2	30989673	30989792	-	GRMZM2G111954_T01	120	RETAIN	-	-	3'UTR	30989610,30989672;30989793,30989875	2	gnl|UG|Sbi#S14737739,gnl|UG|Sbi#S14732780	1	0	0	0	0	0	0	2	0	0
chr2	33393021	33393113	+	GRMZM2G160801_T01	93	CASSETTE	GT-AG	canonical	CDS	33392869,33392957;33393632,33393758	5	gnl|UG|Os#S16409222,gnl|UG|Os#S35138404,gnl|UG|Pvr#S56554235,gnl|UG|Hv#S58595355,gnl|UG|Os#S12395873	3	0	1	0	0	3	0	0	0	1
chr2	37092784	37092894	-	GRMZM2G130230_T01	111	CASSETTE	GC-AG	canonical	5'UTR	37092186,37092381;37093431,37093582	1	gnl|UG|Sof#S53262113	1	0	0	0	0	0	0	0	1	0
chr2	37092786	37092871	-	GRMZM2G130230_T01	86	CASSETTE	AT-AC	canonical	5'UTR	37092186,37092381;37093431,37093582	1	gnl|UG|Sof#S53262113	1	0	0	0	0	0	0	0	1	0
chr2	41646043;41646318	41646162;41646527	-	GRMZM2G029356_T01	330	CASSETTE	GT-AG;GT-AG	canonical;canonical	5'UTR	41639718,41639790;41648027,41648232	1	gnl|UG|Sof#S17443597	1	0	0	0	0	0	0	0	1	0
chr2	49689339	49689455	-	GRMZM2G003565_T02	117	CASSETTE	GT-AG	canonical	3'UTR	49689137,49689243;49689651,49689732	1	gnl|UG|Pvr#S49359530	1	0	0	0	0	0	0	0	0	1
chr2	49689339	49689455	-	GRMZM2G003565_T03	117	CASSETTE	GT-AG	canonical	CDS	49689137,49689292;49689651,49689732	2	gnl|UG|Pvr#S49314553,gnl|UG|Pvr#S49359530	1	0	0	0	0	0	0	0	0	2
chr2	50555275	50555346	+	GRMZM2G057006_T01	72	CASSETTE	GT-AG	canonical	CDS	50555098,50555248;50555683,50555786	2	gnl|UG|Ta#S37895090,gnl|UG|Ta#S58852463	1	2	0	0	0	0	0	0	0	0
chr2	50555291	50555341	+	GRMZM2G057006_T01	51	CASSETTE	GT-AG	canonical	CDS	50555098,50555248;50555683,50555786	1	gnl|UG|Ta#S37895090	1	1	0	0	0	0	0	0	0	0
chr2	50610470	50610588	-	GRMZM2G047705_T04	119	RETAIN	-	-	3'UTR	50610387,50610469;50610589,50610674	1	gnl|UG|Sof#S17351043	1	0	0	0	0	0	0	0	1	0
chr2	52445071	52445142	-	GRMZM2G147667_T03	72	CASSETTE	GC-AG	canonical	3'UTR	52444568,52444849;52445227,52445289	3	gnl|UG|Fpr#S53355562,gnl|UG|Fpr#S53369015,gnl|UG|Fpr#S53369021	1	0	0	0	3	0	0	0	0	0
chr2	54720057	54720119	+	GRMZM2G421835_T01	63	CASSETTE	GT-AG	canonical	CDS	54719693,54719895;54721973,54722399	3	gnl|UG|Os#S16402856,gnl|UG|Os#S35138851,gnl|UG|Pvr#S49604969	2	0	0	0	0	2	0	0	0	1
chr2	56306937	56307011	+	AC214168.3_FGT001	75	CASSETTE	GT-AG	canonical	CDS	56306765,56306830;56307042,56307326	2	gnl|UG|Pvr#S49377595,gnl|UG|Pvr#S49520667	1	0	0	0	0	0	0	0	0	2
chr2	57553829	57553918	+	GRMZM2G388539_T02	90	CASSETTE	GC-AG	canonical	CDS	57552628,57553352;57553993,57554100	1	gnl|UG|Os#S35138897	1	0	0	0	0	1	0	0	0	0
chr2	57553829	57553918	+	GRMZM2G388539_T02	90	CASSETTE	GC-AG	canonical	CDS	57552628,57553352;57554199,57554465	1	gnl|UG|Os#S35138897	1	0	0	0	0	1	0	0	0	0
chr2	60262086	60262157	+	GRMZM2G180612_T01,GRMZM2G180612_T02,GRMZM2G180612_T03,GRMZM2G180612_T04,GRMZM2G180612_T08	72	CASSETTE	GT-AG	canonical	3'UTR	60261686,60261835;60262240,60262410	1	gnl|UG|Pvr#S49254587	1	0	0	0	0	0	0	0	0	1
chr2	69323286	69323368	-	GRMZM2G358051_T02,GRMZM2G358051_T03	83	RETAIN	-	-	5'UTR	69323230,69323285;69323369,69325284	19	gnl|UG|Pvr#S49515105,gnl|UG|Sbi#S15661691,gnl|UG|Sbi#S52514546,gnl|UG|Pvr#S49189330,gnl|UG|Pvr#S49180907,gnl|UG|Pvr#S49192505,gnl|UG|Sbi#S14694837,gnl|UG|Sbi#S14694997,gnl|UG|Pvr#S49543102,gnl|UG|Ta#S16232064,gnl|UG|Pvr#S49193398,gnl|UG|Os#S16395559,gnl|UG|Os#S35139000,gnl|UG|Hv#S12508944,gnl|UG|Hv#S39526445,gnl|UG|Hv#S48845843,gnl|UG|Os#S49934503,gnl|UG|Os#S49932976,gnl|UG|Hv#S12510697	5	1	4	0	0	4	0	4	0	6
chr2	77203128	77203196	+	GRMZM2G351023_T01	69	RETAIN	-	-	CDS	77203033,77203127;77203197,77203229	1	gnl|UG|Sof#S17366360	1	0	0	0	0	0	0	0	1	0
chr2	95401824	95401955	-	GRMZM2G101250_T01,GRMZM2G101250_T02,GRMZM2G101250_T03	132	CASSETTE	GT-AG	canonical	CDS	95394693,95394782;95425631,95425681	12	gnl|UG|Os#S12435376,gnl|UG|Os#S16392924,gnl|UG|Os#S16397535,gnl|UG|Os#S35139476,gnl|UG|Os#S35192416,gnl|UG|Pvr#S49566538,gnl|UG|Pvr#S49266294,gnl|UG|Bdi#S57881752,gnl|UG|Fpr#S53364681,gnl|UG|Hv#S12800721,gnl|UG|Hv#S39524394,gnl|UG|Ta#S58863675	6	1	2	1	1	5	0	0	0	2
chr2	112606551	112606667	-	GRMZM2G075551_T01	117	RETAIN	-	-	3'UTR	112606156,112606550;112606668,112606774	1	gnl|UG|Sof#S53262068	1	0	0	0	0	0	0	0	1	0
chr2	112606551	112606667	-	GRMZM2G075551_T02	117	RETAIN	-	-	3'UTR	112606199,112606550;112606668,112606774	1	gnl|UG|Sof#S53262068	1	0	0	0	0	0	0	0	1	0
chr2	112606551	112606667	-	GRMZM2G075551_T04	117	RETAIN	-	-	3'UTR	112606406,112606550;112606668,112606774	1	gnl|UG|Sof#S53262068	1	0	0	0	0	0	0	0	1	0
chr2	129202863	129202934	-	GRMZM2G395736_T01	72	CASSETTE	GT-AG	canonical	5'UTR	129202303,129202452;129213135,129213285	2	gnl|UG|Os#S16401539,gnl|UG|Os#S35125686	1	0	0	0	0	2	0	0	0	0
chr2	129202863	129202945	-	GRMZM2G395736_T01	83	CASSETTE	GT-AG	canonical	5'UTR	129201740,129202061;129213135,129213285	1	gnl|UG|Hv#S58596486	1	0	1	0	0	0	0	0	0	0
chr2	129202863	129202945	-	GRMZM2G395736_T01	83	CASSETTE	GT-AG	canonical	5'UTR	129202303,129202452;129213135,129213285	2	gnl|UG|Hv#S58596486,gnl|UG|Os#S16407725	2	0	1	0	0	1	0	0	0	0
chr2	129935321;129935455	129935379;129935535	-	GRMZM2G046498_T01	140	CASSETTE	GT-AG;GT-AG	canonical;canonical	5'UTR	129934696,129934770;129935857,129935978	1	gnl|UG|Os#S23355706	1	0	0	0	0	1	0	0	0	0
chr2	129936898	129937727	-	GRMZM2G046498_T01	830	CASSETTE	GT-AG	canonical	5'UTR	129935857,129935978;129939157,129939543	2	gnl|UG|Os#S16412788,gnl|UG|Os#S35125685	1	0	0	0	0	2	0	0	0	0
chr2	129936898;129937235	129937209;129937774	-	GRMZM2G046498_T01	852	CASSETTE	GT-AG;AT-AC	canonical;canonical	5'UTR	129935857,129935978;129939157,129939543	1	gnl|UG|Hv#S58590133	1	0	1	0	0	0	0	0	0	0
chr2	140068298	140068456	-	GRMZM2G348151_T02	159	CASSETTE	GT-AG	canonical	5'UTR	140066578,140068202;140068747,140068856	1	gnl|UG|Os#S35125778	1	0	0	0	0	1	0	0	0	0
chr2	141520366	141520522	-	GRMZM2G135446_T01	157	CASSETTE	GT-AG	canonical	5'UTR	141519861,141520245;141520847,141520960	7	gnl|UG|Sbi#S14700333,gnl|UG|Os#S12427863,gnl|UG|Os#S15005626,gnl|UG|Os#S15013552,gnl|UG|Os#S17522811,gnl|UG|Os#S35125816,gnl|UG|Os#S52560771	2	0	0	0	0	6	0	1	0	0
chr2	141520447	141520522	-	GRMZM2G135446_T01	76	CASSETTE	GC-AG	canonical	5'UTR	141519861,141520245;141520847,141520960	4	gnl|UG|Ta#S12950381,gnl|UG|Ta#S13000015,gnl|UG|Ta#S17978155,gnl|UG|Ta#S32634503	1	4	0	0	0	0	0	0	0	0
chr2	141520465	141520522	-	GRMZM2G135446_T01	58	CASSETTE	GT-AG	canonical	5'UTR	141519861,141520245;141520847,141520960	5	gnl|UG|Ta#S12950381,gnl|UG|Ta#S13000015,gnl|UG|Ta#S13050968,gnl|UG|Ta#S17978155,gnl|UG|Ta#S32634503	1	5	0	0	0	0	0	0	0	0
chr2	169559762	169559863	+	GRMZM2G105922_T01	102	CASSETTE	GC-AG	canonical	5'UTR	169559659,169559697;169559935,169560076	1	gnl|UG|Pvr#S49320825	1	0	0	0	0	0	0	0	0	1
chr2	171868575	171868754	-	GRMZM2G029632_T01	180	RETAIN	-	-	CDS	171868320,171868574;171868755,171868892	11	gnl|UG|Hv#S39525686,gnl|UG|Hv#S58593502,gnl|UG|Os#S34487899,gnl|UG|Os#S35192197,gnl|UG|Sbi#S52527166,gnl|UG|Ta#S32686206,gnl|UG|Ta#S58900611,gnl|UG|Os#S55936044,gnl|UG|Bdi#S57877586,gnl|UG|Hv#S12597714,gnl|UG|Hv#S12597721	5	2	4	1	0	3	0	1	0	0
chr2	173893928	173894029	+	GRMZM2G047095_T03	102	CASSETTE	GT-AG	canonical	3'UTR	173893595,173893918;173894213,173894291	1	gnl|UG|Sbi#S52529001	1	0	0	0	0	0	0	1	0	0
chr2	182330990	182331025	+	GRMZM2G336456_T01	36	RETAIN	-	-	CDS	182329248,182330989;182331026,182331643	3	gnl|UG|Pvr#S49301346,gnl|UG|Sbi#S14733141,gnl|UG|Pvr#S49321539	2	0	0	0	0	0	0	1	0	2
chr2	185408323	185408568	+	GRMZM2G066672_T02	246	RETAIN	-	-	5'UTR	185408151,185408322;185408569,185408701	1	gnl|UG|Sof#S17306427	1	0	0	0	0	0	0	0	1	0
chr2	186251442	186251534	-	GRMZM2G376542_T01	93	RETAIN	-	-	5'UTR	186251283,186251441;186251535,186251607	2	gnl|UG|Sbi#S14709205,gnl|UG|Sbi#S23004764	1	0	0	0	0	0	0	2	0	0
chr2	186291817	186291885	-	GRMZM2G335419_T02	69	CASSETTE	GC-AG	canonical	5'UTR	186290984,186291812;186291886,186292347	1	gnl|UG|Os#S35348551	1	0	0	0	0	1	0	0	0	0
chr2	188713075	188713152	+	GRMZM2G041127_T04	78	CASSETTE	GC-AG	canonical	5'UTR	188712774,188713064;188713213,188713667	1	gnl|UG|Pvr#S49218227	1	0	0	0	0	0	0	0	0	1
chr2	188713075	188713174	+	GRMZM2G041127_T04	100	CASSETTE	GT-AG	canonical	5'UTR	188712774,188713064;188713213,188713667	3	gnl|UG|Pvr#S49194440,gnl|UG|Pvr#S49324334,gnl|UG|Pvr#S49402663	1	0	0	0	0	0	0	0	0	3
chr2	192312452	192312565	-	GRMZM2G013892_T05	114	CASSETTE	GT-AG	canonical	5'UTR	192310577,192311327;192312593,192312715	1	gnl|UG|Pvr#S49452391	1	0	0	0	0	0	0	0	0	1
chr2	192312452	192312565	-	GRMZM2G013892_T05	114	CASSETTE	GT-AG	canonical	5'UTR	192312155,192312236;192312593,192312715	8	gnl|UG|Pvr#S49349140,gnl|UG|Pvr#S49452391,gnl|UG|Pvr#S49470201,gnl|UG|Pvr#S49512713,gnl|UG|Pvr#S49526261,gnl|UG|Pvr#S49530183,gnl|UG|Pvr#S56582693,gnl|UG|Pvr#S56599879	1	0	0	0	0	0	0	0	0	8
chr2	192312461	192312565	-	GRMZM2G013892_T05	105	CASSETTE	GC-AG	canonical	5'UTR	192310577,192311327;192312593,192312715	6	gnl|UG|Ta#S13056331,gnl|UG|Ta#S32532956,gnl|UG|Ta#S32607979,gnl|UG|Ta#S32622571,gnl|UG|Ta#S32668526,gnl|UG|Ta#S37893787	1	6	0	0	0	0	0	0	0	0
chr2	192312461	192312565	-	GRMZM2G013892_T05	105	CASSETTE	GC-AG	canonical	5'UTR	192312155,192312236;192312593,192312715	20	gnl|UG|Hv#S12514189,gnl|UG|Hv#S12519072,gnl|UG|Hv#S12526656,gnl|UG|Hv#S12624770,gnl|UG|Hv#S12682301,gnl|UG|Hv#S12760502,gnl|UG|Hv#S12762094,gnl|UG|Hv#S12765465,gnl|UG|Hv#S12767368,gnl|UG|Hv#S12768228,gnl|UG|Hv#S12770493,gnl|UG|Hv#S12781306,gnl|UG|Hv#S12781372,gnl|UG|Hv#S12785612,gnl|UG|Hv#S12804267,gnl|UG|Hv#S19016901,gnl|UG|Hv#S58578731,gnl|UG|Hv#S58582366,gnl|UG|Hv#S58590352,gnl|UG|Hv#S15348824	1	0	20	0	0	0	0	0	0	0
chr2	192776165	192776304	+	GRMZM2G125688_T01	140	RETAIN	-	-	3'UTR	192776113,192776164;192776305,192776672	2	gnl|UG|Sof#S17246368,gnl|UG|Sof#S17348104	1	0	0	0	0	0	0	0	2	0
chr2	195275168	195275251	-	GRMZM2G035098_T01	84	CASSETTE	GT-AG	canonical	CDS	195274980,195275072;195276041,195276117	13	gnl|UG|Fpr#S53381295,gnl|UG|Os#S16411547,gnl|UG|Os#S35132622,gnl|UG|Pvr#S49328772,gnl|UG|Pvr#S49543347,gnl|UG|Pvr#S56566822,gnl|UG|Pvr#S56576691,gnl|UG|Pvr#S56601390,gnl|UG|Pvr#S56601611,gnl|UG|Ta#S13020954,gnl|UG|Ta#S17985390,gnl|UG|Ta#S50379479,gnl|UG|Ta#S58895535	4	4	0	0	1	2	0	0	0	6
chr2	196173841	196173907	+	GRMZM2G073942_T02	67	CASSETTE	GT-AG	canonical	3'UTR	196173545,196173840;196173944,196174188	1	gnl|UG|Sof#S17345868	1	0	0	0	0	0	0	0	1	0
chr2	198410615	198410692	+	GRMZM6G729818_T01	78	CASSETTE	GT-AG	canonical	5'UTR	198410457,198410511;198411416,198411488	13	gnl|UG|Hv#S12519303,gnl|UG|Hv#S12679703,gnl|UG|Hv#S12685526,gnl|UG|Os#S12437897,gnl|UG|Os#S17806244,gnl|UG|Os#S31316630,gnl|UG|Os#S31523990,gnl|UG|Ta#S16216442,gnl|UG|Ta#S32607929,gnl|UG|Ta#S32670698,gnl|UG|Ta#S32802961,gnl|UG|Fpr#S53375300,gnl|UG|Fpr#S53387873	4	4	3	0	2	4	0	0	0	0
chr2	198418093	198418312	-	GRMZM5G819999_T02	220	RETAIN	-	-	3'UTR	198417346,198418092;198418313,198418371	1	gnl|UG|Sbi#S19497379	1	0	0	0	0	0	0	1	0	0
chr2	198418618	198418704	-	GRMZM5G819999_T02	87	RETAIN	-	-	3'UTR	198418474,198418617;198418705,198418840	1	gnl|UG|Sof#S17271092	1	0	0	0	0	0	0	0	1	0
chr2	199154946	199155054	+	GRMZM2G037807_T01,GRMZM2G037807_T02	109	RETAIN	-	-	3'UTR	199154831,199154945;199155055,199155099	1	gnl|UG|Sbi#S15859386	1	0	0	0	0	0	0	1	0	0
chr2	200542949	200543037	+	GRMZM2G034794_T02	89	RETAIN	-	-	5'UTR	200542832,200542948;200543038,200543204	1	gnl|UG|Sbi#S19519901	1	0	0	0	0	0	0	1	0	0
chr2	203957889	203958008	-	GRMZM2G125935_T03	120	CASSETTE	GT-AG	canonical	5'UTR	203957456,203957779;203958014,203958164	2	gnl|UG|Hv#S58592649,gnl|UG|Ta#S32606796	2	1	1	0	0	0	0	0	0	0
chr2	203957903	203958008	-	GRMZM2G125935_T03	106	CASSETTE	GT-AG	canonical	5'UTR	203957456,203957779;203958014,203958164	1	gnl|UG|Hv#S12538587	1	0	1	0	0	0	0	0	0	0
chr2	204252139	204252378	-	GRMZM2G426556_T01	240	CASSETTE	GT-AG	canonical	CDS	204251893,204252078;204252473,204252626	1	gnl|UG|Sbi#S52526052	1	0	0	0	0	0	0	1	0	0
chr2	204663910	204664011	+	GRMZM2G365282_T01	102	CASSETTE	GT-AG	canonical	CDS	204662756,204663533;204664106,204664287	2	gnl|UG|Os#S16405442,gnl|UG|Os#S35131704	1	0	0	0	0	2	0	0	0	0
chr2	206570173	206570232	+	GRMZM2G099622_T02	60	CASSETTE	GT-AG	canonical	3'UTR	206568926,206570142;206570241,206570488	5	gnl|UG|Ta#S32644675,gnl|UG|Hv#S12696853,gnl|UG|Hv#S12752771,gnl|UG|Hv#S12755023,gnl|UG|Hv#S12782966	2	1	4	0	0	0	0	0	0	0
chr2	208620305;208620486	208620391;208620569	+	GRMZM2G014400_T01	171	CASSETTE	GT-AG;GT-AG	canonical;canonical	5'UTR	208620101,208620184;208620661,208620777	1	gnl|UG|Ta#S58849682	1	1	0	0	0	0	0	0	0	0
chr2	208743383;208743447	208743439;208743524	+	GRMZM2G034764_T01	135	CASSETTE	GT-AG;GC-AG	canonical;canonical	5'UTR	208743159,208743252;208743715,208745513	1	gnl|UG|Sbi#S16422753	1	0	0	0	0	0	0	1	0	0
chr2	210017123	210017220	-	GRMZM2G146416_T01	98	RETAIN	-	-	5'UTR	210016526,210017122;210017221,210017323	2	gnl|UG|Sof#S17441204,gnl|UG|Sof#S17393638	1	0	0	0	0	0	0	0	2	0
chr2	210017324	210017450	-	GRMZM2G146416_T01	127	RETAIN	-	-	5'UTR	210017221,210017323;210017451,210017525	1	gnl|UG|Pvr#S49316698	1	0	0	0	0	0	0	0	0	1
chr2	212402683	212402742	-	GRMZM2G056612_T01	60	CASSETTE	GT-AG	canonical	CDS	212402454,212402584;212403087,212403878	1	gnl|UG|Sof#S17325083	1	0	0	0	0	0	0	0	1	0
chr2	212803367	212803426	+	GRMZM5G851698_T01	60	CASSETTE	GT-AG	canonical	CDS	212803172,212803208;212803438,212803639	2	gnl|UG|Hv#S12563306,gnl|UG|Ta#S12902095	2	1	1	0	0	0	0	0	0	0
chr2	214255475	214255591	-	GRMZM2G422576_T03	117	CASSETTE	GT-AG	canonical	5'UTR	214254834,214255392;214255694,214256002	1	gnl|UG|Pvr#S49317277	1	0	0	0	0	0	0	0	0	1
chr2	215790055	215790165	-	GRMZM2G141258_T01	111	CASSETTE	GT-AG	canonical	CDS	215789891,215789980;215790273,215790515	3	gnl|UG|Os#S16410672,gnl|UG|Os#S35131038,gnl|UG|Ta#S58883728	2	1	0	0	0	2	0	0	0	0
chr2	216005864	216005955	-	GRMZM2G137707_T02	92	RETAIN	-	-	3'UTR	216005743,216005863;216005956,216005996	1	gnl|UG|Pvr#S49247399	1	0	0	0	0	0	0	0	0	1
chr2	216299015	216299071	-	GRMZM2G070563_T01	57	CASSETTE	GC-AG	canonical	CDS	216298718,216298893;216299170,216299270	2	gnl|UG|Pvr#S49175154,gnl|UG|Pvr#S49450961	1	0	0	0	0	0	0	0	0	2
chr2	217763688	217763738	-	GRMZM2G030646_T01,GRMZM2G030646_T02	51	CASSETTE	GT-AG	canonical	CDS	217763517,217763602;217763775,217763917	1	gnl|UG|Pvr#S49514934	1	0	0	0	0	0	0	0	0	1
chr2	222037403;222037587	222037570;222037733	+	GRMZM2G057159_T01,GRMZM2G057159_T04	315	CASSETTE	GT-AG;GC-AG	canonical;canonical	CDS	222037130,222037241;222039472,222039586	2	gnl|UG|Os#S16415734,gnl|UG|Os#S35139564	1	0	0	0	0	2	0	0	0	0
chr2	222037485	222037733	+	GRMZM2G057159_T01,GRMZM2G057159_T04	249	CASSETTE	GC-AG	canonical	CDS	222037130,222037241;222039472,222039586	1	gnl|UG|Os#S35145129	1	0	0	0	0	1	0	0	0	0
chr2	222037485;222037587	222037556;222037733	+	GRMZM2G057159_T01,GRMZM2G057159_T04	219	CASSETTE	GC-AG;GC-AG	canonical;canonical	CDS	222037130,222037241;222039472,222039586	1	gnl|UG|Hv#S58587809	1	0	1	0	0	0	0	0	0	0
chr2	222037587	222037733	+	GRMZM2G057159_T01,GRMZM2G057159_T04	147	CASSETTE	GC-AG	canonical	CDS	222037130,222037241;222039472,222039586	1	gnl|UG|Os#S35145123	1	0	0	0	0	1	0	0	0	0
chr2	222866360	222866479	-	GRMZM2G154716_T01	120	CASSETTE	GC-AG	canonical	CDS	222866171,222866266;222866653,222866782	1	gnl|UG|Ta#S37854528	1	1	0	0	0	0	0	0	0	0
chr2	226985124	226985207	+	GRMZM2G457381_T01	84	RETAIN	-	-	CDS	226985062,226985123;226985208,226985359	1	gnl|UG|Sbi#S15656793	1	0	0	0	0	0	0	1	0	0
chr2	227635587	227635688	+	GRMZM2G053713_T01	102	CASSETTE	GC-AG	canonical	CDS	227635390,227635499;227644279,227644510	1	gnl|UG|Hv#S58591430	1	0	1	0	0	0	0	0	0	0
chr2	228698359	228698409	+	GRMZM2G135218_T01	51	CASSETTE	AT-AC	canonical	5'UTR	228697253,228697525;228698465,228698526	1	gnl|UG|Os#S31361239	1	0	0	0	0	1	0	0	0	0
chr2	232479322	232479390	-	GRMZM2G141333_T01	69	CASSETTE	GT-AG	canonical	CDS	232479183,232479246;232500910,232501052	1	gnl|UG|Pvr#S49365573	1	0	0	0	0	0	0	0	0	1
chr2	232501192	232501332	-	GRMZM2G141333_T01	141	CASSETTE	GT-AG	canonical	CDS	232500910,232501052;232501419,232501540	4	gnl|UG|Pvr#S49365573,gnl|UG|Os#S16662366,gnl|UG|Os#S23280151,gnl|UG|Os#S23321735	2	0	0	0	0	3	0	0	0	1
chr2	233789362	233789421	-	GRMZM2G414496_T07	60	CASSETTE	GT-AG	canonical	3'UTR	233789129,233789189;233789580,233789641	1	gnl|UG|Sof#S53271666	1	0	0	0	0	0	0	0	1	0
chr2	234139167	234139256	+	GRMZM2G117226_T01,GRMZM2G117226_T02	90	CASSETTE	GT-AG	canonical	5'UTR	234138805,234138983;234141030,234141402	2	gnl|UG|Sbi#S14728084,gnl|UG|Sbi#S14728085	1	0	0	0	0	0	0	2	0	0
chr2	234139167	234139256	+	GRMZM2G117226_T03	90	CASSETTE	GT-AG	canonical	5'UTR	234138817,234138983;234141030,234141402	2	gnl|UG|Sbi#S14728084,gnl|UG|Sbi#S14728085	1	0	0	0	0	0	0	2	0	0
chr2	234139940	234140004	+	GRMZM2G117226_T03	65	CASSETTE	GC-AG	canonical	5'UTR	234139788,234139902;234141030,234141402	1	gnl|UG|Sbi#S22996381	1	0	0	0	0	0	0	1	0	0
chr2	234152169	234152252	-	GRMZM2G367206_T01,GRMZM2G367206_T02	84	CASSETTE	AT-AC	canonical	5'UTR	234151723,234152067;234152893,234152967	1	gnl|UG|Pvr#S49321517	1	0	0	0	0	0	0	0	0	1
chr2	234152169;234152275	234152252;234152340	-	GRMZM2G367206_T01	150	CASSETTE	AT-AC;GT-AG	canonical;canonical	5'UTR	234151723,234152067;234152893,234152967	1	gnl|UG|Pvr#S49394251	1	0	0	0	0	0	0	0	0	1
chr2	234154609	234154723	-	GRMZM2G367206_T02	115	RETAIN	-	-	5'UTR	234154201,234154608;234154724,234154997	1	gnl|UG|Sof#S17258915	1	0	0	0	0	0	0	0	1	0
chr2	234154609	234154723	-	GRMZM2G367206_T04	115	RETAIN	-	-	5'UTR	234154520,234154608;234154724,234154778	1	gnl|UG|Sof#S17258915	1	0	0	0	0	0	0	0	1	0
chr2	234418618	234418703	+	GRMZM2G037614_T02	86	RETAIN	-	-	3'UTR	234418377,234418617;234418704,234418793	1	gnl|UG|Sof#S17254595	1	0	0	0	0	0	0	0	1	0
chr2	234418968	234419041	+	GRMZM2G037614_T02	74	RETAIN	-	-	3'UTR	234418899,234418967;234419042,234419128	1	gnl|UG|Sof#S17389177	1	0	0	0	0	0	0	0	1	0
chr2	234879395	234879499	+	GRMZM2G012326_T01	105	RETAIN	-	-	CDS	234879251,234879394;234879500,234879652	6	gnl|UG|Sof#S17307319,gnl|UG|Sof#S17297210,gnl|UG|Sof#S17298915,gnl|UG|Sof#S17469053,gnl|UG|Sof#S17473216,gnl|UG|Sof#S17477135	1	0	0	0	0	0	0	0	6	0
chr2	235322158	235322214	-	GRMZM2G446224_T01	57	CASSETTE	GT-AG	canonical	CDS	235322017,235322065;235322659,235322759	1	gnl|UG|Pvr#S49474451	1	0	0	0	0	0	0	0	0	1
chr2	237568824	237568952	-	GRMZM2G396357_T01	129	RETAIN	-	-	CDS	237568671,237568823;237568953,237569325	6	gnl|UG|Os#S16400974,gnl|UG|Os#S17520960,gnl|UG|Os#S35133805,gnl|UG|Ta#S58909776,gnl|UG|Ta#S58909782,gnl|UG|Ta#S58909783	2	3	0	0	0	3	0	0	0	0
chr3	1855760	1855852	-	GRMZM2G093104_T03,GRMZM2G093104_T04	93	CASSETTE	GT-AG	canonical	5'UTR	1855439,1855583;1856318,1856569	1	gnl|UG|Sof#S53262120	1	0	0	0	0	0	0	0	1	0
chr3	1885805	1885889	-	GRMZM2G156035_T01	85	RETAIN	-	-	3'UTR	1885469,1885804;1885890,1886087	2	gnl|UG|Pvr#S56647750,gnl|UG|Pvr#S56647751	1	0	0	0	0	0	0	0	0	2
chr3	1967328	1967432	+	GRMZM2G083497_T02	105	CASSETTE	GC-AG	canonical	5'UTR	1967135,1967250;1968284,1968648	1	gnl|UG|Sof#S17371767	1	0	0	0	0	0	0	0	1	0
chr3	2447647	2447718	-	GRMZM2G097959_T01	72	RETAIN	-	-	CDS	2447519,2447646;2447719,2447760	1	gnl|UG|Os#S35190736	1	0	0	0	0	1	0	0	0	0
chr3	3844205	3844258	-	GRMZM2G093300_T01	54	CASSETTE	AT-AC	canonical	5'UTR	3843363,3843958;3844739,3844838	3	gnl|UG|Os#S16412065,gnl|UG|Os#S35149276,gnl|UG|Os#S56463259	1	0	0	0	0	3	0	0	0	0
chr3	5852377	5852457	+	GRMZM2G470914_T01	81	CASSETTE	GT-AG	canonical	CDS	5852197,5852295;5852537,5852662	1	gnl|UG|Sof#S17427528	1	0	0	0	0	0	0	0	1	0
chr3	8200663	8200728	+	GRMZM2G176506_T02	66	CASSETTE	GC-AG	canonical	3'UTR	8200533,8200636;8200851,8200914	1	gnl|UG|Hv#S58582484	1	0	1	0	0	0	0	0	0	0
chr3	8200663	8200728	+	GRMZM2G176506_T05	66	CASSETTE	GC-AG	canonical	3'UTR	8200533,8200636;8200851,8200935	1	gnl|UG|Hv#S58582484	1	0	1	0	0	0	0	0	0	0
chr3	8200663	8200728	+	GRMZM2G176506_T06,GRMZM2G176506_T07,GRMZM2G176506_T09	66	CASSETTE	GC-AG	canonical	3'UTR	8200533,8200612;8200851,8200914	1	gnl|UG|Hv#S58582484	1	0	1	0	0	0	0	0	0	0
chr3	8595523	8595624	+	GRMZM2G048012_T01	102	CASSETTE	GT-AG	canonical	CDS	8595102,8595201;8595774,8595835	1	gnl|UG|Os#S23335451	1	0	0	0	0	1	0	0	0	0
chr3	9799203	9799373	-	GRMZM2G083374_T01,GRMZM2G083374_T02	171	CASSETTE	GT-AG	canonical	CDS	9799023,9799082;9800019,9800544	3	gnl|UG|Os#S16414496,gnl|UG|Os#S30997982,gnl|UG|Os#S35149447	1	0	0	0	0	3	0	0	0	0
chr3	12195951	12196010	+	GRMZM2G054559_T01,GRMZM2G054559_T03,GRMZM2G054559_T05,GRMZM2G054559_T06	60	CASSETTE	GT-AG	canonical	5'UTR	12195404,12195760;12196066,12196225	2	gnl|UG|Sof#S17327120,gnl|UG|Sof#S17329718	1	0	0	0	0	0	0	0	2	0
chr3	12195951	12196010	+	GRMZM2G054559_T07	60	CASSETTE	GT-AG	canonical	5'UTR	12195790,12195912;12196066,12196225	1	gnl|UG|Sof#S17327120	1	0	0	0	0	0	0	0	1	0
chr3	13926989	13927039	-	GRMZM2G129482_T01	51	CASSETTE	GT-AG	canonical	CDS	13926809,13926904;13927135,13927379	11	gnl|UG|Pvr#S49491113,gnl|UG|Ta#S13014819,gnl|UG|Ta#S13169656,gnl|UG|Ta#S22377954,gnl|UG|Fpr#S53380537,gnl|UG|Fpr#S53397188,gnl|UG|Pvr#S49280546,gnl|UG|Ta#S12943071,gnl|UG|Ta#S16197322,gnl|UG|Ta#S32640102,gnl|UG|Ta#S37851815	3	7	0	0	2	0	0	0	0	2
chr3	14344983	14345086	+	GRMZM2G003096_T02	104	RETAIN	-	-	3'UTR	14344717,14344982;14345087,14345166	1	gnl|UG|Pvr#S49356334	1	0	0	0	0	0	0	0	0	1
chr3	14346223	14346301	+	GRMZM2G003096_T02	79	RETAIN	-	-	3'UTR	14346099,14346222;14346302,14346384	3	gnl|UG|Pvr#S49493592,gnl|UG|Pvr#S49539175,gnl|UG|Pvr#S49539176	1	0	0	0	0	0	0	0	0	3
chr3	14346385	14346474	+	GRMZM2G003096_T02	90	RETAIN	-	-	3'UTR	14346302,14346384;14346475,14346523	1	gnl|UG|Sbi#S15860611	1	0	0	0	0	0	0	1	0	0
chr3	14346524	14346613	+	GRMZM2G003096_T02	90	RETAIN	-	-	3'UTR	14346475,14346523;14346614,14346681	5	gnl|UG|Pvr#S49403079,gnl|UG|Pvr#S49403080,gnl|UG|Pvr#S56645047,gnl|UG|Pvr#S49539175,gnl|UG|Pvr#S49539176	1	0	0	0	0	0	0	0	0	5
chr3	17268359	17268436	-	GRMZM5G871336_T01	78	RETAIN	-	-	CDS	17268258,17268358;17268437,17268491	1	gnl|UG|Bdi#S57862479	1	0	0	1	0	0	0	0	0	0
chr3	19447278	19447387	-	GRMZM2G089149_T01	110	RETAIN	-	-	3'UTR	19447217,19447277;19447388,19447506	1	gnl|UG|Sof#S17283210	1	0	0	0	0	0	0	0	1	0
chr3	24449800	24449901	+	GRMZM2G317835_T01	102	RETAIN	-	-	CDS	24449396,24449799;24449902,24450465	6	gnl|UG|Os#S15002332,gnl|UG|Fpr#S53367928,gnl|UG|Ta#S32607632,gnl|UG|Hv#S12497223,gnl|UG|Os#S15005873,gnl|UG|Ta#S13113972	4	2	1	0	1	2	0	0	0	0
chr3	32949750	32949866	-	GRMZM2G132936_T01	117	CASSETTE	GT-AG	canonical	3'UTR	32949193,32949627;32949914,32949977	1	gnl|UG|Sbi#S22996693	1	0	0	0	0	0	0	1	0	0
chr3	35796277	35796423	-	GRMZM2G316967_T01	147	CASSETTE	GT-AG	canonical	CDS	35796039,35796196;35796581,35796676	2	gnl|UG|Fpr#S53361686,gnl|UG|Fpr#S53398867	1	0	0	0	2	0	0	0	0	0
chr3	37669517	37669606	-	GRMZM2G121404_T01	90	RETAIN	-	-	3'UTR	37669476,37669516;37669607,37669683	1	gnl|UG|Sbi#S15663111	1	0	0	0	0	0	0	1	0	0
chr3	37770200;37770671	37770385;37771021	-	GRMZM2G018951_T01	537	CASSETTE	GC-AG;GT-AG	canonical;canonical	3'UTR	37769096,37769489;37771537,37771664	2	gnl|UG|Os#S16407692,gnl|UG|Os#S55938907	1	0	0	0	0	2	0	0	0	0
chr3	37770219;37770316;37770671	37770314;37770377;37771186	-	GRMZM2G018951_T01	674	CASSETTE	GC-AG;GT-AG;GT-AG	canonical;canonical;canonical	3'UTR	37769096,37769489;37771537,37771664	2	gnl|UG|Os#S16407692,gnl|UG|Os#S55938907	1	0	0	0	0	2	0	0	0	0
chr3	37770642	37771021	-	GRMZM2G018951_T01	380	CASSETTE	GC-AG	canonical	3'UTR	37769096,37769489;37771537,37771664	1	gnl|UG|Hv#S58578385	1	0	1	0	0	0	0	0	0	0
chr3	38534851	38534964	-	GRMZM2G067648_T01	114	CASSETTE	AT-AC	canonical	CDS	38534658,38534767;38535023,38535117	2	gnl|UG|Ta#S37935236,gnl|UG|Ta#S37946684	1	2	0	0	0	0	0	0	0	0
chr3	38534854	38534961	-	GRMZM2G067648_T01	108	CASSETTE	GT-AG	canonical	CDS	38534658,38534767;38535023,38535117	11	gnl|UG|Bdi#S57956691,gnl|UG|Hv#S12816250,gnl|UG|Hv#S12830703,gnl|UG|Ta#S32498698,gnl|UG|Ta#S32701013,gnl|UG|Bdi#S57913315,gnl|UG|Hv#S12619320,gnl|UG|Hv#S12812768,gnl|UG|Hv#S12816257,gnl|UG|Hv#S41571749,gnl|UG|Ta#S12878549	3	3	6	2	0	0	0	0	0	0
chr3	39218252	39218308	+	GRMZM2G024733_T01	57	CASSETTE	GC-AG	canonical	3'UTR	39218056,39218164;39218351,39218699	1	gnl|UG|Sof#S17263328	1	0	0	0	0	0	0	0	1	0
chr3	47564976	47565029	-	GRMZM2G311401_T01	54	CASSETTE	GT-AG	canonical	CDS	47564820,47564882;47565111,47565213	4	gnl|UG|Os#S12489258,gnl|UG|Os#S16412955,gnl|UG|Os#S35148898,gnl|UG|Sbi#S15899283	2	0	0	0	0	3	0	1	0	0
chr3	49865526	49865618	+	GRMZM2G060647_T05	93	CASSETTE	GT-AG	canonical	5'UTR	49865405,49865520;49865630,49866190	8	gnl|UG|Sof#S17417919,gnl|UG|Sof#S17420599,gnl|UG|Sof#S17420850,gnl|UG|Sof#S42948140,gnl|UG|Sof#S53259675,gnl|UG|Sof#S53261404,gnl|UG|Sof#S53262504,gnl|UG|Sof#S53262514	1	0	0	0	0	0	0	0	8	0
chr3	49865548	49865598	+	GRMZM2G060647_T05	51	CASSETTE	GC-AG	canonical	5'UTR	49865405,49865520;49865630,49866190	1	gnl|UG|Sbi#S22991552	1	0	0	0	0	0	0	1	0	0
chr3	49865548	49865618	+	GRMZM2G060647_T05	71	CASSETTE	GT-AG	canonical	5'UTR	49865405,49865520;49865630,49866190	41	gnl|UG|Sbi#S15192207,gnl|UG|Sbi#S15650700,gnl|UG|Sbi#S15650905,gnl|UG|Sbi#S15651286,gnl|UG|Sbi#S15651322,gnl|UG|Sbi#S15651529,gnl|UG|Sbi#S15651705,gnl|UG|Sbi#S15652419,gnl|UG|Sbi#S15652756,gnl|UG|Sbi#S15653894,gnl|UG|Sbi#S15655115,gnl|UG|Sbi#S15656180,gnl|UG|Sbi#S15656351,gnl|UG|Sbi#S15658081,gnl|UG|Sbi#S15658712,gnl|UG|Sbi#S15659285,gnl|UG|Sbi#S15659558,gnl|UG|Sbi#S15660165,gnl|UG|Sbi#S15671429,…	1	0	0	0	0	0	0	41	0	0
chr3	54841680	54841753	-	GRMZM2G073180_T01	74	RETAIN	-	-	3'UTR	54841588,54841679;54841754,54841839	1	gnl|UG|Os#S35348468	1	0	0	0	0	1	0	0	0	0
chr3	57212753	57212824	-	GRMZM2G331811_T02,GRMZM2G331811_T03,GRMZM2G331811_T04,GRMZM2G331811_T05,GRMZM2G331811_T06,GRMZM2G331811_T07	72	RETAIN	-	-	CDS	57212717,57212752;57212825,57212913	4	gnl|UG|Pvr#S56635004,gnl|UG|Sbi#S52524842,gnl|UG|Pvr#S49265475,gnl|UG|Sof#S17254097	3	0	0	0	0	0	0	1	1	2
chr3	66281175	66281255	-	GRMZM2G055458_T02	81	CASSETTE	AT-AC	canonical	5'UTR	66273500,66273572;66282615,66282748	1	gnl|UG|Sof#S17467905	1	0	0	0	0	0	0	0	1	0
chr3	71785622	71785693	+	GRMZM2G047919_T02	72	CASSETTE	GT-AG	canonical	5'UTR	71784403,71784845;71785698,71785840	1	gnl|UG|Os#S31328824	1	0	0	0	0	1	0	0	0	0
chr3	95282009	95282204	+	GRMZM2G017835_T03	196	CASSETTE	GT-AG	canonical	5'UTR	95281807,95281961;95282259,95282364	3	gnl|UG|Sof#S17345041,gnl|UG|Sof#S17439568,gnl|UG|Sof#S17475752	1	0	0	0	0	0	0	0	3	0
chr3	108883576	108883767	+	GRMZM2G319465_T01	192	CASSETTE	GT-AG	canonical	CDS	108882516,108882672;108885859,108885961	11	gnl|UG|Fpr#S53378841,gnl|UG|Fpr#S53391397,gnl|UG|Fpr#S53391431,gnl|UG|Fpr#S53391446,gnl|UG|Fpr#S53397412,gnl|UG|Fpr#S53397423,gnl|UG|Fpr#S53397516,gnl|UG|Fpr#S53397532,gnl|UG|Fpr#S53397632,gnl|UG|Fpr#S53397644,gnl|UG|Fpr#S53397751	1	0	0	0	11	0	0	0	0	0
chr3	108883576	108883782	+	GRMZM2G319465_T01	207	CASSETTE	GC-AG	canonical	CDS	108882516,108882672;108885859,108885961	11	gnl|UG|Fpr#S53378841,gnl|UG|Fpr#S53391397,gnl|UG|Fpr#S53391431,gnl|UG|Fpr#S53391446,gnl|UG|Fpr#S53397412,gnl|UG|Fpr#S53397423,gnl|UG|Fpr#S53397516,gnl|UG|Fpr#S53397532,gnl|UG|Fpr#S53397632,gnl|UG|Fpr#S53397644,gnl|UG|Fpr#S53397751	1	0	0	0	11	0	0	0	0	0
chr3	112062119	112062199	-	GRMZM2G063306_T02	81	CASSETTE	GT-AG	canonical	CDS	112060560,112060648;112062670,112062723	3	gnl|UG|Os#S16408472,gnl|UG|Os#S35124323,gnl|UG|Os#S35125937	1	0	0	0	0	3	0	0	0	0
chr3	117095980	117096069	+	GRMZM2G069758_T02	90	RETAIN	-	-	5'UTR	117095910,117095979;117096070,117096235	2	gnl|UG|Sof#S53266145,gnl|UG|Sof#S53267178	1	0	0	0	0	0	0	0	2	0
chr3	117095980	117096069	+	GRMZM2G069758_T05	90	RETAIN	-	-	5'UTR	117095866,117095979;117096070,117096235	2	gnl|UG|Sof#S53266145,gnl|UG|Sof#S53267178	1	0	0	0	0	0	0	0	2	0
chr3	122124911	122124962	-	GRMZM2G114613_T01	52	CASSETTE	GT-AG	canonical	5'UTR	122124356,122124469;122124994,122125249	3	gnl|UG|Sof#S17259699,gnl|UG|Sof#S17287595,gnl|UG|Sof#S53260523	1	0	0	0	0	0	0	0	3	0
chr3	122124911	122124962	-	GRMZM2G114613_T04	52	CASSETTE	GT-AG	canonical	5'UTR	122124356,122124469;122124963,122125249	3	gnl|UG|Sof#S17259699,gnl|UG|Sof#S17287595,gnl|UG|Sof#S17453260	1	0	0	0	0	0	0	0	3	0
chr3	127237812	127237892	+	GRMZM2G332280_T01	81	CASSETTE	GT-AG	canonical	CDS	127237662,127237733;127238101,127238264	3	gnl|UG|Hv#S58581983,gnl|UG|Hv#S58585601,gnl|UG|Hv#S58588627	1	0	3	0	0	0	0	0	0	0
chr3	132935322	132935450	+	GRMZM2G155375_T01	129	RETAIN	-	-	3'UTR	132935175,132935321;132935451,132935606	1	gnl|UG|Sof#S17342728	1	0	0	0	0	0	0	0	1	0
chr3	132935547	132935606	+	GRMZM2G155375_T02	60	CASSETTE	GC-AG	canonical	3'UTR	132935175,132935321;132936038,132936097	3	gnl|UG|Hv#S12654374,gnl|UG|Hv#S12654375,gnl|UG|Hv#S58578411	1	0	3	0	0	0	0	0	0	0
chr3	132935547	132935606	+	GRMZM2G155375_T02	60	CASSETTE	GC-AG	canonical	3'UTR	132935175,132935321;132944305,132944768	1	gnl|UG|Ta#S32684463	1	1	0	0	0	0	0	0	0	0
chr3	133101785	133101835	+	GRMZM2G047362_T01	51	CASSETTE	GT-AG	canonical	CDS	133096032,133096127;133101925,133102014	3	gnl|UG|Fpr#S53359029,gnl|UG|Fpr#S53370803,gnl|UG|Fpr#S53377316	1	0	0	0	3	0	0	0	0	0
chr3	133102495	133102680	+	GRMZM2G047362_T01	186	CASSETTE	GT-AG	canonical	CDS	133102321,133102392;133103105,133103202	6	gnl|UG|Fpr#S53359029,gnl|UG|Fpr#S53377316,gnl|UG|Os#S16411041,gnl|UG|Os#S35123456,gnl|UG|Ta#S16466023,gnl|UG|Ta#S37849711	3	2	0	0	2	2	0	0	0	0
chr3	134050842	134050919	-	GRMZM2G021471_T02	78	CASSETTE	GC-AG	canonical	5'UTR	134048562,134049213;134050925,134051065	1	gnl|UG|Sbi#S52508069	1	0	0	0	0	0	0	1	0	0
chr3	137416049	137416074	+	GRMZM2G427713_T01	26	RETAIN	-	-	3'UTR	137415866,137416048;137416075,137416098	5	gnl|UG|Os#S16417360,gnl|UG|Ta#S58885745,gnl|UG|Hv#S39522996,gnl|UG|Hv#S58592405,gnl|UG|Ta#S58884796	3	2	2	0	0	1	0	0	0	0
chr3	138121883	138122146	-	GRMZM5G868932_T01	264	CASSETTE	GC-AG	canonical	3'UTR	138121334,138121870;138122357,138123332	2	gnl|UG|Os#S35124075,gnl|UG|Os#S40812634	1	0	0	0	0	2	0	0	0	0
chr3	138121900	138122133	-	GRMZM5G868932_T01	234	CASSETTE	GT-AG	canonical	3'UTR	138121334,138121870;138122357,138123332	1	gnl|UG|Os#S35124075	1	0	0	0	0	1	0	0	0	0
chr3	145510285	145510347	-	GRMZM2G397948_T02,GRMZM2G397948_T03	63	CASSETTE	AT-AC	canonical	CDS	145509285,145509623;145512299,145512444	1	gnl|UG|Os#S35146127	1	0	0	0	0	1	0	0	0	0
chr3	145510285	145510347	-	GRMZM2G397948_T04	63	CASSETTE	AT-AC	canonical	5'UTR	145509285,145509623;145512299,145512444	1	gnl|UG|Os#S35146127	1	0	0	0	0	1	0	0	0	0
chr3	145510285	145510347	-	GRMZM2G397948_T04	63	CASSETTE	AT-AC	canonical	5'UTR	145509990,145510198;145510654,145511197	1	gnl|UG|Os#S35146127	1	0	0	0	0	1	0	0	0	0
chr3	145510294	145510352	-	GRMZM2G397948_T04	59	CASSETTE	GT-AG	canonical	5'UTR	145509990,145510198;145510471,145510554	1	gnl|UG|Hv#S58587187	1	0	1	0	0	0	0	0	0	0
chr3	147846084	147846194	+	GRMZM2G168707_T03	111	RETAIN	-	-	5'UTR	147845929,147846083;147846195,147847049	2	gnl|UG|Sof#S17474213,gnl|UG|Sof#S17374824	1	0	0	0	0	0	0	0	2	0
chr3	155359367	155359453	+	GRMZM5G822137_T02	87	CASSETTE	GC-AG	canonical	5'UTR	155359119,155359345;155359624,155361055	1	gnl|UG|Sbi#S15192692	1	0	0	0	0	0	0	1	0	0
chr3	155359367	155359453	+	GRMZM5G822137_T03	87	CASSETTE	GC-AG	canonical	5'UTR	155359100,155359345;155359624,155361055	1	gnl|UG|Sbi#S15192692	1	0	0	0	0	0	0	1	0	0
chr3	155359404	155359453	+	GRMZM5G822137_T02	50	CASSETTE	GC-AG	canonical	5'UTR	155359119,155359345;155359624,155361055	1	gnl|UG|Sbi#S15192692	1	0	0	0	0	0	0	1	0	0
chr3	155359404	155359453	+	GRMZM5G822137_T03	50	CASSETTE	GC-AG	canonical	5'UTR	155359100,155359345;155359624,155361055	1	gnl|UG|Sbi#S15192692	1	0	0	0	0	0	0	1	0	0
chr3	158937402	158937452	+	GRMZM2G471529_T01	51	CASSETTE	GT-AG	canonical	3'UTR	158936805,158937155;158937837,158938325	9	gnl|UG|Pvr#S49413200,gnl|UG|Pvr#S49413201,gnl|UG|Pvr#S49516777,gnl|UG|Pvr#S49543344,gnl|UG|Pvr#S49543345,gnl|UG|Pvr#S49577041,gnl|UG|Pvr#S49577042,gnl|UG|Pvr#S49593739,gnl|UG|Pvr#S56637480	1	0	0	0	0	0	0	0	0	9
chr3	160555741	160555827	+	GRMZM2G044265_T02	87	CASSETTE	GT-AG	canonical	5'UTR	160555561,160555648;160555961,160556055	1	gnl|UG|Pvr#S56607073	1	0	0	0	0	0	0	0	0	1
chr3	161604134	161604236	-	GRMZM5G828622_T01	103	RETAIN	-	-	3'UTR	161604099,161604133;161604237,161604277	1	gnl|UG|Sof#S17380654	1	0	0	0	0	0	0	0	1	0
chr3	161691773	161691826	+	GRMZM2G087032_T04	54	CASSETTE	AT-AC	canonical	3'UTR	161691630,161691730;161691853,161692004	9	gnl|UG|Os#S12731584,gnl|UG|Os#S17805591,gnl|UG|Os#S30741707,gnl|UG|Os#S31065288,gnl|UG|Os#S31277609,gnl|UG|Os#S31479346,gnl|UG|Os#S31675550,gnl|UG|Os#S31717106,gnl|UG|Os#S31730270	1	0	0	0	0	9	0	0	0	0
chr3	165020768;165020848	165020839;165020908	-	GRMZM2G004161_T02	133	CASSETTE	GC-AG;GC-AG	canonical;canonical	5'UTR	165018819,165019131;165021031,165021304	1	gnl|UG|Os#S12720664	1	0	0	0	0	1	0	0	0	0
chr3	165773910	165774113	-	GRMZM2G058450_T02	204	RETAIN	-	-	5'UTR	165773741,165773909;165774114,165774720	1	gnl|UG|Sbi#S23001627	1	0	0	0	0	0	0	1	0	0
chr3	168525427	168525482	+	GRMZM2G109526_T03	56	CASSETTE	GT-AG	canonical	3'UTR	168524956,168525293;168525583,168525684	4	gnl|UG|Pvr#S49343319,gnl|UG|Pvr#S49343320,gnl|UG|Pvr#S56623819,gnl|UG|Pvr#S56623820	1	0	0	0	0	0	0	0	0	4
chr3	168525427	168525498	+	GRMZM2G109526_T03	72	CASSETTE	GC-AG	canonical	3'UTR	168524956,168525293;168525583,168525684	1	gnl|UG|Pvr#S49589966	1	0	0	0	0	0	0	0	0	1
chr3	168525427	168525507	+	GRMZM2G109526_T03	81	CASSETTE	GC-AG	canonical	3'UTR	168524956,168525293;168525583,168525684	1	gnl|UG|Pvr#S49589966	1	0	0	0	0	0	0	0	0	1
chr3	168903133	168903381	-	GRMZM2G064723_T01	249	RETAIN	-	-	CDS	168902765,168903132;168903382,168904345	3	gnl|UG|Os#S16405617,gnl|UG|Os#S35146580,gnl|UG|Sbi#S52523620	2	0	0	0	0	2	0	1	0	0
chr3	169158490	169158522	-	GRMZM2G328795_T01	33	RETAIN	-	-	CDS	169158317,169158489;169158523,169158655	1	gnl|UG|Pvr#S56559844	1	0	0	0	0	0	0	0	0	1
chr3	170500582	170500659	+	GRMZM2G155532_T02	78	CASSETTE	GT-AG	canonical	5'UTR	170500191,170500515;170502128,170502251	1	gnl|UG|Sof#S17368882	1	0	0	0	0	0	0	0	1	0
chr3	170500713	170500786	+	GRMZM2G155532_T02	74	CASSETTE	GC-AG	canonical	5'UTR	170500191,170500515;170502128,170502251	1	gnl|UG|Sof#S17368882	1	0	0	0	0	0	0	0	1	0
chr3	171794996	171795118	-	GRMZM2G039365_T02	123	CASSETTE	AT-AC	canonical	5'UTR	171794728,171794823;171795198,171795234	1	gnl|UG|Sof#S17288776	1	0	0	0	0	0	0	0	1	0
chr3	173441222	173441293	-	GRMZM2G343218_T01	72	RETAIN	-	-	CDS	173441069,173441221;173441294,173441419	2	gnl|UG|Os#S17521326,gnl|UG|Os#S55934312	1	0	0	0	0	2	0	0	0	0
chr3	173839265	173839340	+	GRMZM2G037229_T01	76	RETAIN	-	-	5'UTR	173839174,173839264;173839341,173839501	1	gnl|UG|Pvr#S49305364	1	0	0	0	0	0	0	0	0	1
chr3	175393649;175393839	175393753;175393991	+	GRMZM2G141185_T01,GRMZM2G141185_T02	258	CASSETTE	GT-AG;GT-AG	canonical;canonical	5'UTR	175393020,175393167;175394382,175394544	12	gnl|UG|Hv#S58578034,gnl|UG|Fpr#S53387346,gnl|UG|Hv#S58579344,gnl|UG|Fpr#S53376055,gnl|UG|Os#S14998192,gnl|UG|Os#S15003868,gnl|UG|Os#S15004350,gnl|UG|Os#S15019894,gnl|UG|Os#S15042526,gnl|UG|Os#S16410652,gnl|UG|Os#S17521268,gnl|UG|Os#S35146723	3	0	2	0	2	8	0	0	0	0
chr3	175393649;175393886	175393718;175393999	+	GRMZM2G141185_T01	184	CASSETTE	GT-AG;GC-AG	canonical;canonical	5'UTR	175393020,175393167;175394382,175394544	1	gnl|UG|Sbi#S52521561	1	0	0	0	0	0	0	1	0	0
chr3	175393839	175393991	+	GRMZM2G141185_T01,GRMZM2G141185_T02	153	CASSETTE	GT-AG	canonical	5'UTR	175393020,175393167;175394382,175394544	8	gnl|UG|Os#S15003868,gnl|UG|Os#S14998192,gnl|UG|Os#S15004350,gnl|UG|Os#S15019894,gnl|UG|Os#S15042526,gnl|UG|Os#S16410652,gnl|UG|Os#S17521268,gnl|UG|Os#S35146723	1	0	0	0	0	8	0	0	0	0
chr3	176570442	176570583	+	GRMZM5G831584_T01	142	RETAIN	-	-	3'UTR	176570301,176570441;176570584,176571136	1	gnl|UG|Sof#S17249128	1	0	0	0	0	0	0	0	1	0
chr3	176570442	176570583	+	GRMZM5G831584_T02	142	RETAIN	-	-	3'UTR	176569537,176570441;176570584,176571136	1	gnl|UG|Sof#S17249128	1	0	0	0	0	0	0	0	1	0
chr3	176570442	176570583	+	GRMZM5G831584_T03	142	RETAIN	-	-	3'UTR	176569532,176570441;176570584,176571136	1	gnl|UG|Sof#S17249128	1	0	0	0	0	0	0	0	1	0
chr3	176846737	176846790	+	GRMZM2G060216_T01	54	CASSETTE	GC-AG	canonical	CDS	176845304,176845488;176847492,176847637	3	gnl|UG|Os#S31638384,gnl|UG|Os#S31640245,gnl|UG|Os#S31666579	1	0	0	0	0	3	0	0	0	0
chr3	178059647	178059739	-	GRMZM2G127949_T04	93	CASSETTE	GC-AG	canonical	5'UTR	178059196,178059419;178059757,178060012	3	gnl|UG|Pvr#S49307439,gnl|UG|Pvr#S49318702,gnl|UG|Pvr#S49408586	1	0	0	0	0	0	0	0	0	3
chr3	178059647	178059739	-	GRMZM2G127949_T05,GRMZM2G127949_T06	93	CASSETTE	GC-AG	canonical	5'UTR	178059196,178059419;178059761,178060012	3	gnl|UG|Pvr#S49307439,gnl|UG|Pvr#S49318702,gnl|UG|Pvr#S49408586	1	0	0	0	0	0	0	0	0	3
chr3	178059669	178059746	-	GRMZM2G127949_T04	78	CASSETTE	GT-AG	canonical	5'UTR	178059196,178059419;178059757,178060012	1	gnl|UG|Pvr#S49422989	1	0	0	0	0	0	0	0	0	1
chr3	178059669	178059746	-	GRMZM2G127949_T05,GRMZM2G127949_T06	78	CASSETTE	GT-AG	canonical	5'UTR	178059196,178059419;178059761,178060012	1	gnl|UG|Pvr#S49422989	1	0	0	0	0	0	0	0	0	1
chr3	178362511	178362587	+	GRMZM2G076688_T02,GRMZM2G076688_T03	77	RETAIN	-	-	3'UTR	178362368,178362510;178362588,178362723	1	gnl|UG|Pvr#S49279781	1	0	0	0	0	0	0	0	0	1
chr3	178362511	178362600	+	GRMZM2G076688_T01	90	RETAIN	-	-	3'UTR	178362368,178362510;178362601,178362723	1	gnl|UG|Pvr#S49279781	1	0	0	0	0	0	0	0	0	1
chr3	179471793	179471897	-	GRMZM2G065598_T03	105	RETAIN	-	-	CDS	179471773,179471792;179471898,179472158	1	gnl|UG|Pvr#S49555680	1	0	0	0	0	0	0	0	0	1
chr3	182539528	182539725	+	GRMZM2G023279_T01	198	CASSETTE	GC-AG	canonical	5'UTR	182539212,182539376;182540200,182540338	1	gnl|UG|Sof#S17318406	1	0	0	0	0	0	0	0	1	0
chr3	182539528	182539725	+	GRMZM2G023279_T02	198	CASSETTE	GC-AG	canonical	5'UTR	182539212,182539507;182540200,182540338	4	gnl|UG|Sof#S17268794,gnl|UG|Sof#S17318406,gnl|UG|Sof#S17349391,gnl|UG|Sof#S17441928	1	0	0	0	0	0	0	0	4	0
chr3	185809210	185809274	+	GRMZM2G350410_T01	65	CASSETTE	GT-AG	canonical	3'UTR	185806881,185808947;185809584,185810032	1	gnl|UG|Os#S16399265	1	0	0	0	0	1	0	0	0	0
chr3	185809210	185809299	+	GRMZM2G350410_T01	90	CASSETTE	GC-AG	canonical	3'UTR	185806881,185808947;185809584,185810032	1	gnl|UG|Os#S40812490	1	0	0	0	0	1	0	0	0	0
chr3	186120481	186120555	-	AC193379.3_FGT001	75	CASSETTE	GT-AG	canonical	CDS	186120333,186120404;186120626,186120694	1	gnl|UG|Os#S35189743	1	0	0	0	0	1	0	0	0	0
chr3	186331446	186331583	+	GRMZM2G133359_T01	138	CASSETTE	GT-AG	canonical	CDS	186331067,186331330;186331921,186331972	13	gnl|UG|Hv#S58598763,gnl|UG|Os#S15050139,gnl|UG|Os#S16412339,gnl|UG|Os#S23353596,gnl|UG|Os#S35147035,gnl|UG|Sbi#S52521721,gnl|UG|Ta#S12878342,gnl|UG|Ta#S22368357,gnl|UG|Ta#S32550706,gnl|UG|Ta#S32604467,gnl|UG|Ta#S32728879,gnl|UG|Ta#S58862337,gnl|UG|Ta#S58892850	4	7	1	0	0	4	0	1	0	0
chr3	186806209	186806274	-	GRMZM2G159134_T03	66	CASSETTE	GT-AG	canonical	3'UTR	186806019,186806177;186806280,186806409	1	gnl|UG|Pvr#S49356518	1	0	0	0	0	0	0	0	0	1
chr3	187391135	187391191	+	GRMZM2G019907_T01	57	CASSETTE	GC-AG	canonical	5'UTR	187390978,187391055;187392750,187393021	4	gnl|UG|Os#S12455044,gnl|UG|Sbi#S19492386,gnl|UG|Ta#S12923045,gnl|UG|Os#S58749297	3	1	0	0	0	2	0	1	0	0
chr3	188379678;188379421	188379755;188379582	-	GRMZM2G047028_T01	240	CASSETTE	GT-AG;GT-AG	canonical;canonical	CDS	188378443,188378763;188383809,188384310	1	gnl|UG|Os#S55938566	1	0	0	0	0	1	0	0	0	0
chr3	191492597	191492713	+	GRMZM2G057140_T01	117	CASSETTE	GC-AG	canonical	CDS	191491617,191491687;191492809,191492901	1	gnl|UG|Os#S35147222	1	0	0	0	0	1	0	0	0	0
chr3	191553084	191553251	+	GRMZM2G057140_T01	168	CASSETTE	GT-AG	canonical	3'UTR	191552463,191552520;191553926,191554000	6	gnl|UG|Os#S23359247,gnl|UG|Os#S35147223,gnl|UG|Pvr#S49268343,gnl|UG|Pvr#S49268344,gnl|UG|Ta#S58869280,gnl|UG|Ta#S58889478	3	2	0	0	0	2	0	0	0	2
chr3	191832801	191832892	+	GRMZM2G093239_T02,GRMZM2G093239_T03,GRMZM2G093239_T04	92	RETAIN	-	-	3'UTR	191832724,191832800;191832893,191833309	1	gnl|UG|Sof#S17304017	1	0	0	0	0	0	0	0	1	0
chr3	193672875	193672925	-	GRMZM5G897926_T01	51	CASSETTE	AT-AC	canonical	3'UTR	193672541,193672864;193673374,193673507	1	gnl|UG|Pvr#S49574859	1	0	0	0	0	0	0	0	0	1
chr3	195712736	195712804	+	GRMZM2G162175_T03	69	CASSETTE	GT-AG	canonical	5'UTR	195708823,195709393;195712798,195712975	1	gnl|UG|Sof#S17461873	1	0	0	0	0	0	0	0	1	0
chr3	198215581	198215631	+	GRMZM2G167283_T01	51	CASSETTE	AT-AC	canonical	CDS	198212331,198212343;198215694,198215878	1	gnl|UG|Pvr#S49186892	1	0	0	0	0	0	0	0	0	1
chr3	199927294	199927365	-	AC211175.3_FGT005	72	CASSETTE	AT-AC	canonical	CDS	199927145,199927215;199927596,199928003	1	gnl|UG|Os#S16400877	1	0	0	0	0	1	0	0	0	0
chr3	200207643	200207718	+	GRMZM2G158562_T04	76	RETAIN	-	-	3'UTR	200207590,200207642;200207719,200207791	1	gnl|UG|Sof#S17478430	1	0	0	0	0	0	0	0	1	0
chr3	202064408	202064612	-	GRMZM2G077307_T02	205	CASSETTE	GT-AG	canonical	5'UTR	202062027,202062086;202064747,202064947	1	gnl|UG|Sbi#S19497872	1	0	0	0	0	0	0	1	0	0
chr3	202064408	202064612	-	GRMZM2G077307_T04	205	CASSETTE	GT-AG	canonical	5'UTR	202062027,202062086;202064747,202064917	1	gnl|UG|Sbi#S19497872	1	0	0	0	0	0	0	1	0	0
chr3	202903874	202903945	-	AC207628.4_FGT009	72	CASSETTE	GT-AG	canonical	CDS	202902731,202902821;202905016,202905169	1	gnl|UG|Pvr#S49235840	1	0	0	0	0	0	0	0	0	1
chr3	203574231	203574398	+	AC195154.3_FGT004	168	CASSETTE	GT-AG	canonical	CDS	203573946,203574113;203574693,203574860	3	gnl|UG|Pvr#S49219355,gnl|UG|Pvr#S49591224,gnl|UG|Sbi#S52521996	2	0	0	0	0	0	0	1	0	2
chr3	204699526	204699633	+	GRMZM2G159948_T01	108	RETAIN	-	-	CDS	204699354,204699525;204699634,204699774	4	gnl|UG|Pvr#S49486270,gnl|UG|Sbi#S19495508,gnl|UG|Sof#S17263111,gnl|UG|Sof#S17457658	3	0	0	0	0	0	0	1	2	1
chr3	206493230	206493327	-	GRMZM2G007339_T01	98	RETAIN	-	-	3'UTR	206493106,206493229;206493328,206493540	2	gnl|UG|Sof#S17412494,gnl|UG|Sof#S17451298	1	0	0	0	0	0	0	0	2	0
chr3	206493230	206493327	-	GRMZM2G007339_T02	98	RETAIN	-	-	3'UTR	206493106,206493229;206493328,206493383	2	gnl|UG|Sof#S17412494,gnl|UG|Sof#S17451298	1	0	0	0	0	0	0	0	2	0
chr3	207032103;207032184	207032174;207032363	+	GRMZM2G028568_T02	252	CASSETTE	GT-AG;GT-AG	canonical;canonical	CDS	207029164,207030154;207035396,207035674	1	gnl|UG|Ta#S52546875	1	1	0	0	0	0	0	0	0	0
chr3	208141780	208141833	+	GRMZM2G054470_T01,GRMZM2G054470_T03,GRMZM2G054470_T04	54	CASSETTE	GC-AG	canonical	CDS	208141551,208141647;208142290,208143142	1	gnl|UG|Os#S35147761	1	0	0	0	0	1	0	0	0	0
chr3	208696165;208696580	208696227;208696633	+	GRMZM2G077607_T03,GRMZM2G077607_T04	117	CASSETTE	AT-AC;AT-AC	canonical;canonical	3'UTR	208695796,208695873;208697057,208697514	1	gnl|UG|Hv#S58583052	1	0	1	0	0	0	0	0	0	0
chr3	208696165;208696580	208696227;208696633	+	GRMZM2G077607_T07	117	CASSETTE	AT-AC;AT-AC	canonical;canonical	3'UTR	208695394,208695873;208697057,208697514	1	gnl|UG|Hv#S58583052	1	0	1	0	0	0	0	0	0	0
chr3	208696580	208696633	+	GRMZM2G077607_T03,GRMZM2G077607_T04	54	CASSETTE	AT-AC	canonical	3'UTR	208695796,208695873;208697057,208697514	1	gnl|UG|Hv#S58583052	1	0	1	0	0	0	0	0	0	0
chr3	209290587	209290734	+	GRMZM2G037789_T01	148	RETAIN	-	-	3'UTR	209290031,209290586;209290735,209291009	1	gnl|UG|Sbi#S14737205	1	0	0	0	0	0	0	1	0	0
chr3	209290587	209290734	+	GRMZM2G037789_T02	148	RETAIN	-	-	3'UTR	209290031,209290586;209290735,209291414	1	gnl|UG|Sbi#S14737205	1	0	0	0	0	0	0	1	0	0
chr3	213738034	213738144	-	GRMZM2G058655_T01	111	CASSETTE	GT-AG	canonical	5'UTR	213737799,213737992;213738377,213738847	1	gnl|UG|Sof#S17289830	1	0	0	0	0	0	0	0	1	0
chr3	213738034	213738144	-	GRMZM2G058655_T04	111	CASSETTE	GT-AG	canonical	5'UTR	213737799,213737992;213738377,213738790	1	gnl|UG|Sof#S17289830	1	0	0	0	0	0	0	0	1	0
chr3	213738034	213738144	-	GRMZM2G058655_T05	111	CASSETTE	GT-AG	canonical	5'UTR	213737799,213737992;213738377,213738780	1	gnl|UG|Sof#S17289830	1	0	0	0	0	0	0	0	1	0
chr3	213738034	213738144	-	GRMZM2G058655_T06	111	CASSETTE	GT-AG	canonical	5'UTR	213737799,213737992;213738377,213738767	1	gnl|UG|Sof#S17289830	1	0	0	0	0	0	0	0	1	0
chr3	214939426	214939512	+	GRMZM2G126239_T02	87	CASSETTE	AT-AC	canonical	3'UTR	214938624,214939080;214942435,214942470	1	gnl|UG|Os#S25068628	1	0	0	0	0	1	0	0	0	0
chr3	215553127	215553204	-	GRMZM2G121878_T03	78	CASSETTE	GC-AG	canonical	CDS	215552666,215552730;215555051,215555228	1	gnl|UG|Pvr#S49369288	1	0	0	0	0	0	0	0	0	1
chr3	215553310;215553127	215553363;215553258	-	GRMZM2G121878_T03	186	CASSETTE	GC-AG;GC-AG	canonical;canonical	CDS	215552666,215552730;215555051,215555228	1	gnl|UG|Sbi#S15191063	1	0	0	0	0	0	0	1	0	0
chr3	215553310;215553127	215553363;215553261	-	GRMZM2G121878_T03	189	CASSETTE	GC-AG;GC-AG	canonical;canonical	CDS	215552666,215552730;215555051,215555228	1	gnl|UG|Sbi#S19512851	1	0	0	0	0	0	0	1	0	0
chr3	215553310;215553214;215553127	215553363;215553273;215553204	-	GRMZM2G121878_T03	192	CASSETTE	GC-AG;GC-AG;GC-AG	canonical;canonical;canonical	CDS	215552666,215552730;215555051,215555228	1	gnl|UG|Sbi#S23003778	1	0	0	0	0	0	0	1	0	0
chr3	216027728	216027808	+	GRMZM2G037322_T03	81	CASSETTE	GT-AG	canonical	CDS	216027354,216027595;216027928,216028338	7	gnl|UG|Pvr#S49174037,gnl|UG|Pvr#S49234992,gnl|UG|Pvr#S49374080,gnl|UG|Pvr#S49377621,gnl|UG|Pvr#S49411126,gnl|UG|Pvr#S49483149,gnl|UG|Sof#S17326286	2	0	0	0	0	0	0	0	1	6
chr3	216027742	216027801	+	GRMZM2G037322_T03	60	CASSETTE	GT-AG	canonical	CDS	216027354,216027595;216027928,216028338	12	gnl|UG|Sof#S17326286,gnl|UG|Hv#S12499492,gnl|UG|Hv#S12536585,gnl|UG|Hv#S12711485,gnl|UG|Hv#S32766042,gnl|UG|Hv#S58595849,gnl|UG|Hv#S58600433,gnl|UG|Ta#S12883276,gnl|UG|Ta#S16261667,gnl|UG|Ta#S37851036,gnl|UG|Ta#S52541313,gnl|UG|Ta#S58865754	3	5	6	0	0	0	0	0	1	0
chr3	216027745	216027801	+	GRMZM2G037322_T03	57	CASSETTE	GT-AG	canonical	CDS	216027354,216027595;216027928,216028338	21	gnl|UG|Pvr#S49174037,gnl|UG|Pvr#S49234992,gnl|UG|Pvr#S49374080,gnl|UG|Pvr#S49377621,gnl|UG|Pvr#S49411126,gnl|UG|Pvr#S49483149,gnl|UG|Hv#S12527797,gnl|UG|Hv#S12535369,gnl|UG|Hv#S12536286,gnl|UG|Hv#S12537481,gnl|UG|Hv#S12539498,gnl|UG|Hv#S12544048,gnl|UG|Hv#S12558200,gnl|UG|Hv#S12713240,gnl|UG|Hv#S12749522,gnl|UG|Hv#S58596045,gnl|UG|Os#S35188543,gnl|UG|Os#S35345799,gnl|UG|Os#S35437829,gnl|UG|Ta#S12…	4	2	10	0	0	3	0	0	0	6
chr3	216027745	216027801	+	GRMZM2G037322_T03	57	CASSETTE	GT-AG	canonical	CDS	216027354,216027595;216029271,216029338	1	gnl|UG|Os#S35147981	1	0	0	0	0	1	0	0	0	0
chr3	216499556	216499721	-	GRMZM2G429899_T03	166	RETAIN	-	-	3'UTR	216499443,216499555;216499722,216499815	1	gnl|UG|Sof#S17474726	1	0	0	0	0	0	0	0	1	0
chr3	216878175	216878402	-	GRMZM2G064283_T01	228	CASSETTE	GT-AG	canonical	CDS	216877778,216877846;216878489,216878589	3	gnl|UG|Fpr#S53355376,gnl|UG|Fpr#S53368726,gnl|UG|Fpr#S53368731	1	0	0	0	3	0	0	0	0	0
chr3	218108765	218108826	+	GRMZM2G058039_T02	62	RETAIN	-	-	5'UTR	218108555,218108764;218108827,218108944	1	gnl|UG|Sof#S17342031	1	0	0	0	0	0	0	0	1	0
chr3	218108898	218108948	+	GRMZM2G058039_T01	51	CASSETTE	GT-AG	canonical	CDS	218108555,218108764;218110549,218110611	1	gnl|UG|Sbi#S19510088	1	0	0	0	0	0	0	1	0	0
chr3	222493753	222493968	+	AC203366.4_FGT001	216	CASSETTE	GT-AG	canonical	CDS	222493501,222493668;222494206,222494300	1	gnl|UG|Os#S35148189	1	0	0	0	0	1	0	0	0	0
chr3	222535064	222535177	+	GRMZM2G327311_T01,GRMZM2G327311_T02	114	RETAIN	-	-	CDS	222534989,222535063;222535178,222535471	4	gnl|UG|Hv#S48851128,gnl|UG|Os#S35148189,gnl|UG|Pvr#S49304018,gnl|UG|Hv#S12629612	3	0	2	0	0	1	0	0	0	1
chr3	223649482	223649541	+	GRMZM2G480607_T01,GRMZM2G480607_T02,GRMZM2G480607_T03,GRMZM2G480607_T04,GRMZM2G480607_T05,GRMZM2G480607_T06,GRMZM2G480607_T07,GRMZM2G480607_T08	60	CASSETTE	AT-AC	canonical	CDS	223649280,223649440;223649810,223649886	1	gnl|UG|Pvr#S56624597	1	0	0	0	0	0	0	0	0	1
chr3	224217735	224217806	-	GRMZM2G361398_T01,GRMZM2G361398_T02	72	RETAIN	-	-	CDS	224217667,224217734;224217807,224217957	4	gnl|UG|Sof#S17299184,gnl|UG|Os#S55938715,gnl|UG|Ta#S32547113,gnl|UG|Hv#S58580082	4	1	1	0	0	1	0	0	1	0
chr3	225846051	225846128	+	GRMZM2G369956_T01	78	RETAIN	-	-	5'UTR	225845970,225846050;225846129,225846222	2	gnl|UG|Pvr#S49296087,gnl|UG|Pvr#S49453707	1	0	0	0	0	0	0	0	0	2
chr3	226265353	226265437	-	GRMZM2G015289_T01	85	RETAIN	-	-	3'UTR	226264944,226265352;226265438,226265511	1	gnl|UG|Sof#S17351130	1	0	0	0	0	0	0	0	1	0
chr3	227667852	227667911	+	GRMZM2G035785_T01	60	CASSETTE	GT-AG	canonical	CDS	227667505,227667578;227668658,227668796	1	gnl|UG|Sof#S17314924	1	0	0	0	0	0	0	0	1	0
chr3	231296209	231296277	-	GRMZM2G327263_T01,GRMZM2G327263_T02	69	RETAIN	-	-	CDS	231296139,231296208;231296278,231296364	2	gnl|UG|Pvr#S49528844,gnl|UG|Sof#S17390031	2	0	0	0	0	0	0	0	1	1
chr4	2869639	2869732	+	GRMZM2G139828_T02	94	RETAIN	-	-	5'UTR	2869464,2869638;2869733,2869803	1	gnl|UG|Pvr#S49250262	1	0	0	0	0	0	0	0	0	1
chr4	3762667	3762810	+	GRMZM2G339848_T01	144	CASSETTE	AT-AC	canonical	CDS	3762586,3762630;3763273,3763404	1	gnl|UG|Ta#S13109883	1	1	0	0	0	0	0	0	0	0
chr4	4324459	4324521	+	GRMZM2G100118_T01	63	CASSETTE	GT-AG	canonical	CDS	4322941,4323439;4325177,4325896	1	gnl|UG|Sof#S17423486	1	0	0	0	0	0	0	0	1	0
chr4	6536428	6536590	+	GRMZM2G092101_T01	163	RETAIN	-	-	5'UTR	6536212,6536427;6536591,6538482	2	gnl|UG|Sof#S17285191,gnl|UG|Sof#S17288967	1	0	0	0	0	0	0	0	2	0
chr4	6536428	6536590	+	GRMZM2G092101_T02	163	RETAIN	-	-	5'UTR	6536214,6536427;6536591,6536739	2	gnl|UG|Sof#S17285191,gnl|UG|Sof#S17288967	1	0	0	0	0	0	0	0	2	0
chr4	9495710	9495787	+	GRMZM2G027021_T01,GRMZM2G027021_T02,GRMZM2G027021_T04	78	RETAIN	-	-	CDS	9495641,9495709;9495788,9495858	2	gnl|UG|Sbi#S52516751,gnl|UG|Sbi#S14737990	1	0	0	0	0	0	0	2	0	0
chr4	11159853;11160244;11160402	11159924;11160294;11160506	+	GRMZM6G910544_T01	228	CASSETTE	GT-AG;GT-AG;GT-AG	canonical;canonical;canonical	3'UTR	11157237,11157531;11160662,11160853	1	gnl|UG|Hv#S15344374	1	0	1	0	0	0	0	0	0	0
chr4	11160244;11160402	11160294;11160506	+	GRMZM6G910544_T01	156	CASSETTE	GT-AG;GT-AG	canonical;canonical	3'UTR	11156375,11156917;11160662,11160853	1	gnl|UG|Os#S16617036	1	0	0	0	0	1	0	0	0	0
chr4	11160244;11160402	11160294;11160506	+	GRMZM6G910544_T01	156	CASSETTE	GT-AG;GT-AG	canonical;canonical	3'UTR	11157237,11157531;11160662,11160853	1	gnl|UG|Hv#S15344374	1	0	1	0	0	0	0	0	0	0
chr4	11160456	11160506	+	GRMZM6G910544_T01	51	CASSETTE	GT-AG	canonical	3'UTR	11157237,11157531;11160662,11160853	1	gnl|UG|Bdi#S57970834	1	0	0	1	0	0	0	0	0	0
chr4	12062862	12062967	-	GRMZM2G010056_T01	106	RETAIN	-	-	3'UTR	12062733,12062861;12062968,12063124	1	gnl|UG|Sof#S17303704	1	0	0	0	0	0	0	0	1	0
chr4	28374484	28374566	+	GRMZM2G426591_T02	83	RETAIN	-	-	3'UTR	28374434,28374483;28374567,28374697	2	gnl|UG|Sof#S17319279,gnl|UG|Pvr#S49353643	2	0	0	0	0	0	0	0	1	1
chr4	32541102	32541428	+	GRMZM2G014902_T01	327	RETAIN	-	-	5'UTR	32541073,32541101;32541429,32541467	6	gnl|UG|Pvr#S49274447,gnl|UG|Pvr#S49357878,gnl|UG|Pvr#S56602308,gnl|UG|Pvr#S49246087,gnl|UG|Pvr#S49373240,gnl|UG|Pvr#S49363326	1	0	0	0	0	0	0	0	0	6
chr4	32541262	32541381	+	GRMZM2G014902_T01	120	CASSETTE	GT-AG	canonical	5'UTR	32527798,32528031;32541429,32541467	1	gnl|UG|Os#S35130536	1	0	0	0	0	1	0	0	0	0
chr4	39264421	39264471	+	GRMZM2G318860_T01,GRMZM2G318860_T02	51	CASSETTE	GT-AG	canonical	CDS	39262566,39262709;39271813,39271983	5	gnl|UG|Sbi#S52511954,gnl|UG|Hv#S58600981,gnl|UG|Os#S12392890,gnl|UG|Os#S16403345,gnl|UG|Ta#S52542503	4	1	1	0	0	2	0	1	0	0
chr4	40039585;40039701	40039689;40039814	+	GRMZM2G157925_T01	219	CASSETTE	GC-AG;GC-AG	canonical;canonical	5'UTR	40038754,40039363;40039917,40040085	1	gnl|UG|Sbi#S15859512	1	0	0	0	0	0	0	1	0	0
chr4	40045981	40046034	-	GRMZM2G459828_T01	54	RETAIN	-	-	CDS	40045855,40045980;40046035,40046140	1	gnl|UG|Sbi#S22999681	1	0	0	0	0	0	0	1	0	0
chr4	50342264	50342365	-	GRMZM2G007953_T02	102	RETAIN	-	-	5'UTR	50341744,50342263;50342366,50342475	1	gnl|UG|Sof#S17402717	1	0	0	0	0	0	0	0	1	0
chr4	50751109	50751162	-	GRMZM2G106165_T01	54	CASSETTE	GC-AG	canonical	CDS	50751012,50751070;50751246,50751300	1	gnl|UG|Ta#S13032484	1	1	0	0	0	0	0	0	0	0
chr4	51593226	51593291	+	GRMZM2G041885_T02	66	CASSETTE	GT-AG	canonical	5'UTR	51592543,51593087;51593624,51594651	1	gnl|UG|Sof#S17365204	1	0	0	0	0	0	0	0	1	0
chr4	51593226	51593291	+	GRMZM2G041885_T04	66	CASSETTE	GT-AG	canonical	5'UTR	51592590,51593087;51593624,51594484	1	gnl|UG|Sof#S17365204	1	0	0	0	0	0	0	0	1	0
chr4	52976888	52976956	-	GRMZM2G150574_T01	69	CASSETTE	GT-AG	canonical	CDS	52976423,52976764;52977204,52977407	1	gnl|UG|Os#S15017761	1	0	0	0	0	1	0	0	0	0
chr4	62334903;62334671	62334956;62334748	-	GRMZM2G175474_T01	132	CASSETTE	GT-AG;GC-AG	canonical;canonical	CDS	62333509,62334618;62335012,62335121	1	gnl|UG|Fpr#S53398398	1	0	0	0	1	0	0	0	0	0
chr4	69310574	69310644	+	GRMZM2G133941_T01	71	CASSETTE	AT-AC	canonical	3'UTR	69309203,69309294;69311426,69311917	1	gnl|UG|Pvr#S49347736	1	0	0	0	0	0	0	0	0	1
chr4	80197455	80197517	+	GRMZM2G045944_T01,GRMZM2G045944_T02	63	RETAIN	-	-	CDS	80197300,80197454;80197518,80197761	7	gnl|UG|Ta#S37852611,gnl|UG|Ta#S37748699,gnl|UG|Ta#S13019176,gnl|UG|Hv#S58581832,gnl|UG|Ta#S58869845,gnl|UG|Hv#S12624659,gnl|UG|Hv#S48849295	2	4	3	0	0	0	0	0	0	0
chr4	94769762	94769846	-	GRMZM2G144254_T06	85	RETAIN	-	-	3'UTR	94769633,94769761;94769847,94769949	1	gnl|UG|Sbi#S15663067	1	0	0	0	0	0	0	1	0	0
chr4	94769762	94769846	-	GRMZM2G144254_T07	85	RETAIN	-	-	5'UTR	94768712,94769761;94769847,94769949	1	gnl|UG|Sbi#S15663067	1	0	0	0	0	0	0	1	0	0
chr4	94966969	94967031	-	GRMZM2G355229_T01	63	CASSETTE	GT-AG	canonical	CDS	94966797,94966898;94967148,94967240	3	gnl|UG|Bdi#S57904866,gnl|UG|Hv#S12665991,gnl|UG|Hv#S12678929	2	0	2	1	0	0	0	0	0	0
chr4	96568904	96568960	-	GRMZM2G140095_T01	57	CASSETTE	AT-AC	canonical	3'UTR	96567905,96568456;96569220,96569611	1	gnl|UG|Pvr#S49316999	1	0	0	0	0	0	0	0	0	1
chr4	98749952	98750041	+	GRMZM2G468929_T01	90	CASSETTE	GC-AG	canonical	CDS	98749636,98749821;98750321,98750515	13	gnl|UG|Hv#S12589520,gnl|UG|Os#S15006040,gnl|UG|Pvr#S49170538,gnl|UG|Pvr#S49221256,gnl|UG|Pvr#S49229874,gnl|UG|Pvr#S49237803,gnl|UG|Pvr#S49245650,gnl|UG|Pvr#S49354613,gnl|UG|Pvr#S49399602,gnl|UG|Pvr#S49565896,gnl|UG|Pvr#S49423407,gnl|UG|Sbi#S15856263,gnl|UG|Pvr#S49304234	4	0	1	0	0	1	0	1	0	10
chr4	98753770	98753913	+	GRMZM2G468929_T01	144	CASSETTE	GT-AG	canonical	CDS	98753626,98753672;98753994,98754171	10	gnl|UG|Os#S16395998,gnl|UG|Os#S35145793,gnl|UG|Os#S17812449,gnl|UG|Os#S16402870,gnl|UG|Os#S16410552,gnl|UG|Os#S16411549,gnl|UG|Os#S18992518,gnl|UG|Os#S35124996,gnl|UG|Os#S35145795,gnl|UG|Os#S40836670	1	0	0	0	0	10	0	0	0	0
chr4	98753778	98753837	+	GRMZM2G468929_T01	60	CASSETTE	GT-AG	canonical	CDS	98753626,98753672;98753994,98754171	2	gnl|UG|Os#S16411549,gnl|UG|Os#S35145795	1	0	0	0	0	2	0	0	0	0
chr4	98754467	98754550	+	GRMZM2G468929_T01	84	CASSETTE	GT-AG	canonical	CDS	98753994,98754171;98754638,98754742	5	gnl|UG|Os#S23353851,gnl|UG|Os#S23356842,gnl|UG|Os#S35442408,gnl|UG|Os#S12735150,gnl|UG|Os#S23351222	1	0	0	0	0	5	0	0	0	0
chr4	98754470	98754529	+	GRMZM2G468929_T01	60	CASSETTE	GC-AG	canonical	CDS	98753994,98754171;98754638,98754742	1	gnl|UG|Os#S12424016	1	0	0	0	0	1	0	0	0	0
chr4	98754470	98754550	+	GRMZM2G468929_T01	81	CASSETTE	GT-AG	canonical	CDS	98753994,98754171;98754638,98754742	23	gnl|UG|Os#S12424016,gnl|UG|Os#S16411549,gnl|UG|Os#S35145795,gnl|UG|Pvr#S49221257,gnl|UG|Pvr#S49233759,gnl|UG|Pvr#S49237804,gnl|UG|Pvr#S49354614,gnl|UG|Pvr#S49375552,gnl|UG|Pvr#S49399603,gnl|UG|Pvr#S49423408,gnl|UG|Pvr#S49437886,gnl|UG|Pvr#S49439726,gnl|UG|Pvr#S49439727,gnl|UG|Pvr#S49440312,gnl|UG|Pvr#S49441598,gnl|UG|Pvr#S49565897,gnl|UG|Pvr#S49568813,gnl|UG|Pvr#S49583143,gnl|UG|Pvr#S49591907,gnl…	2	0	0	0	0	3	0	0	0	20
chr4	113880930	113881284	+	GRMZM2G120784_T01	355	RETAIN	-	-	5'UTR	113880773,113880929;113881285,113881416	1	gnl|UG|Sof#S17292682	1	0	0	0	0	0	0	0	1	0
chr4	113880930	113881284	+	GRMZM2G120784_T05	355	RETAIN	-	-	3'UTR	113880884,113880929;113881285,113881416	1	gnl|UG|Sof#S17292682	1	0	0	0	0	0	0	0	1	0
chr4	125378524	125378573	+	GRMZM2G118957_T05	50	CASSETTE	GC-AG	canonical	5'UTR	125378290,125378385;125378756,125378836	1	gnl|UG|Sof#S17354107	1	0	0	0	0	0	0	0	1	0
chr4	125518787	125518849	+	AC206332.3_FGT005	63	CASSETTE	GT-AG	canonical	CDS	125518414,125518692;125519039,125519218	1	gnl|UG|Sbi#S52520202	1	0	0	0	0	0	0	1	0	0
chr4	125518787	125518915	+	AC206332.3_FGT005	129	CASSETTE	GT-AG	canonical	CDS	125518414,125518692;125519039,125519218	2	gnl|UG|Os#S35144426,gnl|UG|Pvr#S49569850	2	0	0	0	0	1	0	0	0	1
chr4	131279890	131279962	-	GRMZM2G063792_T01	73	RETAIN	-	-	5'UTR	131279792,131279889;131279963,131281160	2	gnl|UG|Sbi#S22994602,gnl|UG|Sof#S17436298	2	0	0	0	0	0	0	1	1	0
chr4	131279890	131279962	-	GRMZM2G063792_T02,GRMZM2G063792_T05	73	RETAIN	-	-	5'UTR	131279792,131279889;131279963,131280027	2	gnl|UG|Sof#S17436298,gnl|UG|Sbi#S22994602	2	0	0	0	0	0	0	1	1	0
chr4	136095249	136095313	+	GRMZM2G366392_T02	65	CASSETTE	AT-AC	canonical	5'UTR	136095026,136095178;136095324,136096868	2	gnl|UG|Os#S35349218,gnl|UG|Os#S35450303	1	0	0	0	0	2	0	0	0	0
chr4	136095274	136095324	+	GRMZM2G366392_T02	51	CASSETTE	GT-AG	canonical	5'UTR	136095026,136095178;136095324,136096868	8	gnl|UG|Fpr#S53395785,gnl|UG|Ta#S12925033,gnl|UG|Ta#S16237069,gnl|UG|Ta#S19224733,gnl|UG|Ta#S32564461,gnl|UG|Ta#S32607788,gnl|UG|Ta#S32663835,gnl|UG|Ta#S32667855	2	7	0	0	1	0	0	0	0	0
chr4	138490259	138490318	+	GRMZM2G109830_T02	60	RETAIN	-	-	CDS	138489230,138490258;138490319,138490486	6	gnl|UG|Hv#S58590208,gnl|UG|Hv#S58592474,gnl|UG|Os#S23353930,gnl|UG|Sbi#S14732917,gnl|UG|Sbi#S14714288,gnl|UG|Pvr#S49594057	4	0	2	0	0	1	0	2	0	1
chr4	144755826	144755887	+	GRMZM2G368398_T02	62	CASSETTE	GT-AG	canonical	3'UTR	144754423,144755043;144757611,144757774	1	gnl|UG|Os#S55938084	1	0	0	0	0	1	0	0	0	0
chr4	146163087	146163148	-	GRMZM2G157252_T01	62	CASSETTE	GC-AG	canonical	5'UTR	146161513,146162890;146163248,146163719	1	gnl|UG|Hv#S58597995	1	0	1	0	0	0	0	0	0	0
chr4	150601673	150601755	+	GRMZM2G163193_T03	83	RETAIN	-	-	5'UTR	150601487,150601672;150601756,150601842	1	gnl|UG|Sbi#S14660665	1	0	0	0	0	0	0	1	0	0
chr4	151565147	151565252	+	GRMZM2G037204_T04	106	RETAIN	-	-	5'UTR	151564833,151565146;151565253,151565356	1	gnl|UG|Sof#S17312416	1	0	0	0	0	0	0	0	1	0
chr4	153561142;153561311	153561213;153561468	-	GRMZM2G010443_T01	230	CASSETTE	AT-AC;GT-AG	canonical;canonical	3'UTR	153559929,153559988;153562470,153563083	1	gnl|UG|Sbi#S52518027	1	0	0	0	0	0	0	1	0	0
chr4	161094451	161094558	-	GRMZM2G156320_T01	108	CASSETTE	GT-AG	canonical	CDS	161094154,161094238;161096927,161096993	1	gnl|UG|Ta#S17888348	1	1	0	0	0	0	0	0	0	0
chr4	171946940	171946993	+	GRMZM2G466545_T01	54	CASSETTE	GT-AG	canonical	CDS	171946555,171946886;171947139,171947427	1	gnl|UG|Sbi#S52517781	1	0	0	0	0	0	0	1	0	0
chr4	171946943	171946993	+	GRMZM2G466545_T01	51	CASSETTE	GT-AG	canonical	CDS	171946555,171946886;171947139,171947427	1	gnl|UG|Sof#S17279147	1	0	0	0	0	0	0	0	1	0
chr4	173856458	173856521	+	GRMZM2G111521_T01	64	CASSETTE	GT-AG	canonical	3'UTR	173856091,173856355;173856554,173856953	1	gnl|UG|Sof#S17304169	1	0	0	0	0	0	0	0	1	0
chr4	174033007	174033183	-	GRMZM2G316758_T01	177	CASSETTE	GT-AG	canonical	CDS	174032602,174032667;174033430,174033510	1	gnl|UG|Pvr#S49404961	1	0	0	0	0	0	0	0	0	1
chr4	174033009	174033101	-	GRMZM2G316758_T01	93	CASSETTE	GT-AG	canonical	CDS	174032602,174032667;174033430,174033510	1	gnl|UG|Hv#S58578267	1	0	1	0	0	0	0	0	0	0
chr4	174033009	174033101	-	GRMZM2G316758_T01	93	CASSETTE	GT-AG	canonical	CDS	174032602,174032667;174033593,174033931	1	gnl|UG|Hv#S58578267	1	0	1	0	0	0	0	0	0	0
chr4	175405766	175405825	-	GRMZM2G039106_T02	60	CASSETTE	GT-AG	canonical	3'UTR	175405354,175405676;175405921,175406111	1	gnl|UG|Sbi#S14698544	1	0	0	0	0	0	0	1	0	0
chr4	175405766	175405825	-	GRMZM2G039106_T03	60	CASSETTE	GT-AG	canonical	3'UTR	175405354,175405676;175405921,175406023	1	gnl|UG|Sbi#S14698544	1	0	0	0	0	0	0	1	0	0
chr4	175405766	175405915	-	GRMZM2G039106_T02	150	CASSETTE	GT-AG	canonical	3'UTR	175405354,175405676;175405921,175406111	1	gnl|UG|Pvr#S56575180	1	0	0	0	0	0	0	0	0	1
chr4	175405766	175405915	-	GRMZM2G039106_T03	150	CASSETTE	GT-AG	canonical	3'UTR	175405354,175405676;175405921,175406023	1	gnl|UG|Pvr#S56575180	1	0	0	0	0	0	0	0	0	1
chr4	175405787	175405915	-	GRMZM2G039106_T02	129	CASSETTE	GT-AG	canonical	3'UTR	175405354,175405676;175405921,175406111	1	gnl|UG|Pvr#S56652298	1	0	0	0	0	0	0	0	0	1
chr4	176009852	176010028	-	GRMZM2G472023_T01,GRMZM2G472023_T02,GRMZM2G472023_T03,GRMZM2G472023_T04	177	CASSETTE	GT-AG	canonical	CDS	176009598,176009689;176010863,176011660	1	gnl|UG|Os#S35143320	1	0	0	0	0	1	0	0	0	0
chr4	178613511	178613773	+	GRMZM2G079381_T05	263	CASSETTE	GT-AG	canonical	5'UTR	178613332,178613414;178615184,178615283	1	gnl|UG|Os#S35143424	1	0	0	0	0	1	0	0	0	0
chr4	180654781	180654834	+	GRMZM2G405815_T02	54	CASSETTE	GC-AG	canonical	CDS	180654291,180654692;180654926,180654991	9	gnl|UG|Sbi#S52520000,gnl|UG|Ta#S52544631,gnl|UG|Os#S16405574,gnl|UG|Os#S31425506,gnl|UG|Os#S31530019,gnl|UG|Os#S31533261,gnl|UG|Os#S31534686,gnl|UG|Os#S35143494,gnl|UG|Os#S31533291	3	1	0	0	0	7	0	1	0	0
chr4	181919797	181920099	+	GRMZM2G041959_T05	303	CASSETTE	AT-AC	canonical	5'UTR	181919206,181919773;181921071,181922858	1	gnl|UG|Sbi#S14733145	1	0	0	0	0	0	0	1	0	0
chr4	182232486	182232538	-	GRMZM2G025806_T04	53	CASSETTE	GT-AG	canonical	5'UTR	182232169,182232302;182232838,182232899	1	gnl|UG|Sof#S17260449	1	0	0	0	0	0	0	0	1	0
chr4	182741433	182741498	+	GRMZM2G439339_T01,GRMZM2G439339_T02,GRMZM2G439339_T03,GRMZM2G439339_T06	66	CASSETTE	GT-AG	canonical	5'UTR	182741265,182741357;182741804,182741893	2	gnl|UG|Os#S16409137,gnl|UG|Os#S35143564	1	0	0	0	0	2	0	0	0	0
chr4	182741433	182741498	+	GRMZM2G439339_T04,GRMZM2G439339_T05,GRMZM2G439339_T07	66	CASSETTE	GT-AG	canonical	CDS	182741265,182741357;182741804,182741893	2	gnl|UG|Os#S16409137,gnl|UG|Os#S35143564	1	0	0	0	0	2	0	0	0	0
chr4	183833217	183833273	+	GRMZM2G038667_T02	57	CASSETTE	GT-AG	canonical	5'UTR	183831261,183831392;183833275,183833360	1	gnl|UG|Os#S15037821	1	0	0	0	0	1	0	0	0	0
chr4	183833217	183833273	+	GRMZM2G038667_T02	57	CASSETTE	GT-AG	canonical	5'UTR	183832121,183832329;183833275,183833360	4	gnl|UG|Os#S15025418,gnl|UG|Os#S15037821,gnl|UG|Os#S35133651,gnl|UG|Os#S35192632	1	0	0	0	0	4	0	0	0	0
chr4	184332990	184333043	-	GRMZM2G032619_T01	54	CASSETTE	GT-AG	canonical	CDS	184331388,184332753;184334070,184334905	1	gnl|UG|Hv#S58600164	1	0	1	0	0	0	0	0	0	0
chr4	186217616	186217697	-	GRMZM2G146553_T05	82	RETAIN	-	-	5'UTR	186217563,186217615;186217698,186217823	1	gnl|UG|Bdi#S57944689	1	0	0	1	0	0	0	0	0	0
chr4	192383098	192383308	+	GRMZM2G153150_T01	211	RETAIN	-	-	3'UTR	192381849,192383097;192383309,192383877	2	gnl|UG|Sof#S17248589,gnl|UG|Sof#S17251635	1	0	0	0	0	0	0	0	2	0
chr4	192383098	192383308	+	GRMZM2G153150_T02	211	RETAIN	-	-	3'UTR	192383037,192383097;192383309,192383877	2	gnl|UG|Sof#S17248589,gnl|UG|Sof#S17251635	1	0	0	0	0	0	0	0	2	0
chr4	195962057	195962107	+	GRMZM2G163726_T03	51	CASSETTE	GT-AG	canonical	5'UTR	195960621,195960975;195962146,195962500	1	gnl|UG|Pvr#S49419002	1	0	0	0	0	0	0	0	0	1
chr4	198031758	198031835	+	GRMZM2G143871_T01	78	CASSETTE	GT-AG	canonical	CDS	198031447,198031677;198031849,198032247	1	gnl|UG|Hv#S12811257	1	0	1	0	0	0	0	0	0	0
chr4	198031767	198031835	+	GRMZM2G143871_T01	69	CASSETTE	GT-AG	canonical	CDS	198031447,198031677;198031849,198032247	5	gnl|UG|Pvr#S56562934,gnl|UG|Ta#S12916494,gnl|UG|Ta#S32566082,gnl|UG|Ta#S32623922,gnl|UG|Ta#S37776697	2	4	0	0	0	0	0	0	0	1
chr4	198942648	198942753	+	GRMZM2G332809_T01	106	CASSETTE	GT-AG	canonical	5'UTR	198942470,198942619;198942871,198942945	3	gnl|UG|Hv#S12500428,gnl|UG|Os#S15039949,gnl|UG|Os#S23338379	2	0	1	0	0	2	0	0	0	0
chr4	198943092	198943148	+	GRMZM2G332809_T01	57	CASSETTE	GT-AG	canonical	5'UTR	198942871,198942945;198943270,198943334	7	gnl|UG|Sof#S17413903,gnl|UG|Os#S15039949,gnl|UG|Os#S23338379,gnl|UG|Ta#S13252189,gnl|UG|Ta#S17895579,gnl|UG|Ta#S32737435,gnl|UG|Pvr#S49461253	4	3	0	0	0	2	0	0	1	1
chr4	199457667	199457768	-	GRMZM2G460544_T02	102	RETAIN	-	-	CDS	199457420,199457666;199457769,199457905	1	gnl|UG|Sof#S17354691	1	0	0	0	0	0	0	0	1	0
chr4	199720667	199720756	+	GRMZM2G129448_T04	90	CASSETTE	GT-AG	canonical	CDS	199719753,199719862;199720924,199720986	1	gnl|UG|Pvr#S49567824	1	0	0	0	0	0	0	0	0	1
chr4	201415991;201416276	201416209;201416384	+	GRMZM2G551402_T02	328	CASSETTE	GT-AG;GT-AG	canonical;canonical	5'UTR	201413955,201414055;201416924,201416992	2	gnl|UG|Ta#S58906801,gnl|UG|Ta#S58906802	1	2	0	0	0	0	0	0	0	0
chr4	201415991;201416276	201416209;201416384	+	GRMZM2G551402_T02	328	CASSETTE	GT-AG;GT-AG	canonical;canonical	5'UTR	201414162,201414174;201416924,201416992	1	gnl|UG|Ta#S58906801	1	1	0	0	0	0	0	0	0	0
chr4	202603255	202603392	+	GRMZM2G086590_T01	138	CASSETTE	AT-AC	canonical	CDS	202601542,202601748;202605594,202605683	2	gnl|UG|Ta#S12945805,gnl|UG|Ta#S13113743	1	2	0	0	0	0	0	0	0	0
chr4	202603285	202603398	+	GRMZM2G086590_T01	114	CASSETTE	GT-AG	canonical	CDS	202601542,202601748;202605792,202605983	1	gnl|UG|Sbi#S52510427	1	0	0	0	0	0	0	1	0	0
chr4	202603324	202603398	+	GRMZM2G086590_T01	75	CASSETTE	GT-AG	canonical	CDS	202601542,202601748;202605594,202605683	2	gnl|UG|Pvr#S49197356,gnl|UG|Pvr#S49199008	1	0	0	0	0	0	0	0	0	2
chr4	203581089	203581169	-	GRMZM2G065655_T02,GRMZM2G065655_T03	81	RETAIN	-	-	5'UTR	203580827,203581088;203581170,203581206	1	gnl|UG|Sof#S17306535	1	0	0	0	0	0	0	0	1	0
chr4	204515432	204515512	+	GRMZM2G117064_T01	81	CASSETTE	GT-AG	canonical	CDS	204514551,204515055;204515768,204516040	1	gnl|UG|Hv#S39524355	1	0	1	0	0	0	0	0	0	0
chr4	204842957	204843053	-	GRMZM2G035843_T01	97	RETAIN	-	-	5'UTR	204842302,204842956;204843054,204843859	1	gnl|UG|Sbi#S19494112	1	0	0	0	0	0	0	1	0	0
chr4	206842969	206843109	+	GRMZM2G035068_T03	141	CASSETTE	AT-AC	canonical	CDS	206842098,206842884;206843522,206843677	2	gnl|UG|Os#S35193590,gnl|UG|Os#S55934786	1	0	0	0	0	2	0	0	0	0
chr4	208985906	208986004	+	GRMZM2G375856_T02	99	CASSETTE	GC-AG	canonical	CDS	208984110,208985800;208986100,208986243	1	gnl|UG|Os#S55934781	1	0	0	0	0	1	0	0	0	0
chr4	212855334	212855384	+	GRMZM2G458755_T02	51	CASSETTE	GC-AG	canonical	CDS	212855109,212855169;212855452,212855834	1	gnl|UG|Pvr#S49252520	1	0	0	0	0	0	0	0	0	1
chr4	214910569	214910659	+	GRMZM2G046816_T02	91	RETAIN	-	-	5'UTR	214910430,214910568;214910660,214911853	1	gnl|UG|Pvr#S56598103	1	0	0	0	0	0	0	0	0	1
chr4	222051998;222052062	222052051;222052115	-	GRMZM2G147026_T01,GRMZM2G147026_T02	108	CASSETTE	GT-AG;GT-AG	canonical;canonical	3'UTR	222050726,222051509;222058040,222058244	3	gnl|UG|Sbi#S52520582,gnl|UG|Sbi#S14712486,gnl|UG|Sbi#S15663797	1	0	0	0	0	0	0	3	0	0
chr4	228569120	228569254	-	GRMZM2G345055_T03	135	CASSETTE	GT-AG	canonical	3'UTR	228568824,228569113;228569405,228570014	1	gnl|UG|Sof#S17308246	1	0	0	0	0	0	0	0	1	0
chr4	229168783	229168854	+	GRMZM2G019358_T06	72	RETAIN	-	-	3'UTR	229168624,229168782;229168855,229168950	1	gnl|UG|Pvr#S49438839	1	0	0	0	0	0	0	0	0	1
chr4	233482256	233482309	-	GRMZM2G090935_T02	54	CASSETTE	GT-AG	canonical	5'UTR	233481997,233482246;233482384,233482554	1	gnl|UG|Pvr#S49315318	1	0	0	0	0	0	0	0	0	1
chr4	234736432	234736488	-	GRMZM2G385338_T01	57	RETAIN	-	-	CDS	234736013,234736431;234736489,234736684	1	gnl|UG|Ta#S58859259	1	1	0	0	0	0	0	0	0	0
chr4	235363365	235363503	-	GRMZM2G363474_T02	139	CASSETTE	AT-AC	canonical	5'UTR	235362079,235363290;235363538,235364081	1	gnl|UG|Ta#S12984779	1	1	0	0	0	0	0	0	0	0
chr4	237426359	237426448	+	GRMZM2G419891_T03	90	CASSETTE	AT-AC	canonical	CDS	237425699,237426247;237426569,237427066	1	gnl|UG|Ta#S13118956	1	1	0	0	0	0	0	0	0	0
chr4	237426359	237426469	+	GRMZM2G419891_T03	111	CASSETTE	AT-AC	canonical	CDS	237425699,237426247;237426569,237427066	1	gnl|UG|Ta#S12945988	1	1	0	0	0	0	0	0	0	0
chr4	237426359	237426487	+	GRMZM2G419891_T03	129	CASSETTE	AT-AC	canonical	CDS	237425699,237426247;237426569,237427066	1	gnl|UG|Ta#S13212706	1	1	0	0	0	0	0	0	0	0
chr4	237426416	237426550	+	GRMZM2G419891_T03	135	CASSETTE	GC-AG	canonical	CDS	237425699,237426247;237426569,237427066	1	gnl|UG|Hv#S12601591	1	0	1	0	0	0	0	0	0	0
chr4	237426464	237426517	+	GRMZM2G419891_T03	54	CASSETTE	GC-AG	canonical	CDS	237425699,237426247;237426569,237427066	1	gnl|UG|Sof#S17376832	1	0	0	0	0	0	0	0	1	0
chr4	237426485	237426550	+	GRMZM2G419891_T03	66	CASSETTE	GC-AG	canonical	CDS	237425699,237426247;237426569,237427066	1	gnl|UG|Sof#S17383535	1	0	0	0	0	0	0	0	1	0
chr4	238000682	238000748	-	GRMZM2G467703_T03	67	CASSETTE	GT-AG	canonical	5'UTR	237999163,237999983;238000893,238001003	1	gnl|UG|Sbi#S52520978	1	0	0	0	0	0	0	1	0	0
chr4	238473222	238473338	+	GRMZM2G092627_T01	117	CASSETTE	GT-AG	canonical	CDS	238472777,238473076;238473430,238473531	1	gnl|UG|Sof#S17246082	1	0	0	0	0	0	0	0	1	0
chr4	239299462	239299539	-	GRMZM2G027209_T01,GRMZM2G027209_T02	78	RETAIN	-	-	CDS	239299416,239299461;239299540,239299577	1	gnl|UG|Sbi#S14738046	1	0	0	0	0	0	0	1	0	0
chr4	239948955	239949024	-	GRMZM2G073532_T01	70	RETAIN	-	-	3'UTR	239948866,239948954;239949025,239949483	3	gnl|UG|Sof#S17355523,gnl|UG|Sof#S17422439,gnl|UG|Sof#S53264447	1	0	0	0	0	0	0	0	3	0
chr4	241019475	241019546	-	GRMZM2G384293_T01	72	CASSETTE	GC-AG	canonical	3'UTR	241018915,241019420;241019638,241019747	2	gnl|UG|Pvr#S49590107,gnl|UG|Pvr#S49590108	1	0	0	0	0	0	0	0	0	2
chr4	241019475	241019546	-	GRMZM2G384293_T02	72	CASSETTE	GC-AG	canonical	3'UTR	241018937,241019420;241019638,241019747	2	gnl|UG|Pvr#S49590107,gnl|UG|Pvr#S49590108	1	0	0	0	0	0	0	0	0	2
chr4	241078552;241079338	241078821;241079459	+	GRMZM2G037128_T01	392	CASSETTE	GT-AG;GC-AG	canonical;canonical	5'UTR	241078376,241078446;241079706,241081030	2	gnl|UG|Hv#S58581106,gnl|UG|Hv#S58585282	1	0	2	0	0	0	0	0	0	0
chr5	861570	861892	+	GRMZM2G072894_T01	323	RETAIN	-	-	5'UTR	861363,861569;861893,863124	1	gnl|UG|Sof#S17273341	1	0	0	0	0	0	0	0	1	0
chr5	1358057	1358117	+	GRMZM2G138676_T01	61	CASSETTE	GT-AG	canonical	5'UTR	1357396,1357644;1358124,1358278	4	gnl|UG|Pvr#S49186798,gnl|UG|Pvr#S49271423,gnl|UG|Pvr#S49323133,gnl|UG|Pvr#S49386368	1	0	0	0	0	0	0	0	0	4
chr5	1686247	1686318	-	GRMZM2G004140_T05	72	CASSETTE	GT-AG	canonical	5'UTR	1685486,1686192;1686345,1686850	1	gnl|UG|Os#S12489844	1	0	0	0	0	1	0	0	0	0
chr5	1686247	1686318	-	GRMZM2G004140_T06	72	CASSETTE	GT-AG	canonical	5'UTR	1685486,1686192;1686340,1686687	1	gnl|UG|Os#S12489844	1	0	0	0	0	1	0	0	0	0
chr5	1686247	1686318	-	GRMZM2G004140_T07	72	CASSETTE	GT-AG	canonical	5'UTR	1685486,1686192;1686345,1686767	1	gnl|UG|Os#S12489844	1	0	0	0	0	1	0	0	0	0
chr5	1686247	1686339	-	GRMZM2G004140_T05	93	CASSETTE	GT-AG	canonical	5'UTR	1685486,1686192;1686345,1686850	1	gnl|UG|Pvr#S49260992	1	0	0	0	0	0	0	0	0	1
chr5	1686247	1686339	-	GRMZM2G004140_T06	93	CASSETTE	GT-AG	canonical	5'UTR	1685486,1686192;1686340,1686687	1	gnl|UG|Pvr#S49260992	1	0	0	0	0	0	0	0	0	1
chr5	1686247	1686339	-	GRMZM2G004140_T07	93	CASSETTE	GT-AG	canonical	5'UTR	1685486,1686192;1686345,1686767	1	gnl|UG|Pvr#S49260992	1	0	0	0	0	0	0	0	0	1
chr5	1686271	1686339	-	GRMZM2G004140_T05	69	CASSETTE	GT-AG	canonical	5'UTR	1685486,1686192;1686345,1686850	1	gnl|UG|Hv#S58591339	1	0	1	0	0	0	0	0	0	0
chr5	1686271	1686339	-	GRMZM2G004140_T07	69	CASSETTE	GT-AG	canonical	5'UTR	1685486,1686192;1686345,1686767	1	gnl|UG|Hv#S58591339	1	0	1	0	0	0	0	0	0	0
chr5	2143441	2143554	+	GRMZM2G121851_T02	114	RETAIN	-	-	CDS	2143280,2143440;2143555,2143755	1	gnl|UG|Pvr#S49440928	1	0	0	0	0	0	0	0	0	1
chr5	2263371	2263493	-	GRMZM2G144008_T01	123	RETAIN	-	-	5'UTR	2263174,2263370;2263494,2263658	1	gnl|UG|Sbi#S16851569	1	0	0	0	0	0	0	1	0	0
chr5	2263382	2263505	+	GRMZM2G445141_T01	124	RETAIN	-	-	3'UTR	2263180,2263381;2263506,2263599	1	gnl|UG|Sbi#S16851569	1	0	0	0	0	0	0	1	0	0
chr5	2926291	2926406	-	GRMZM2G124441_T01,GRMZM2G124441_T04	116	RETAIN	-	-	3'UTR	2926140,2926290;2926407,2926901	2	gnl|UG|Sof#S17439979,gnl|UG|Sof#S17457331	1	0	0	0	0	0	0	0	2	0
chr5	3055599	3055656	-	GRMZM2G395844_T01	58	CASSETTE	AT-AC	canonical	3'UTR	3055229,3055571;3055689,3055863	2	gnl|UG|Sof#S17391423,gnl|UG|Pvr#S49489322	2	0	0	0	0	0	0	0	1	1
chr5	3055602	3055656	-	GRMZM2G395844_T01	55	CASSETTE	AT-AC	canonical	3'UTR	3055229,3055571;3055689,3055863	1	gnl|UG|Pvr#S49600247	1	0	0	0	0	0	0	0	0	1
chr5	3055696	3055755	-	GRMZM2G395844_T04	60	CASSETTE	AT-AC	canonical	3'UTR	3055361,3055648;3055782,3056131	1	gnl|UG|Sof#S17272119	1	0	0	0	0	0	0	0	1	0
chr5	3057643	3057732	-	GRMZM2G395844_T01	90	CASSETTE	GT-AG	canonical	5'UTR	3057361,3057522;3057828,3058042	1	gnl|UG|Sof#S17324779	1	0	0	0	0	0	0	0	1	0
chr5	3057643	3057732	-	GRMZM2G395844_T03	90	CASSETTE	GT-AG	canonical	5'UTR	3057361,3057522;3057828,3058046	1	gnl|UG|Sof#S17324779	1	0	0	0	0	0	0	0	1	0
chr5	3057643	3057732	-	GRMZM2G395844_T04	90	CASSETTE	GT-AG	canonical	5'UTR	3057361,3057522;3057828,3057917	1	gnl|UG|Sof#S17324779	1	0	0	0	0	0	0	0	1	0
chr5	4004907	4005056	+	GRMZM2G123063_T01	150	CASSETTE	GT-AG	canonical	CDS	4004613,4004818;4005155,4005288	5	gnl|UG|Hv#S12501731,gnl|UG|Hv#S48842823,gnl|UG|Hv#S58596294,gnl|UG|Os#S40831597,gnl|UG|Pvr#S49190956	3	0	3	0	0	1	0	0	0	1
chr5	4007543	4007683	+	GRMZM2G123063_T01	141	CASSETTE	GT-AG	canonical	CDS	4007333,4007454;4007779,4007924	10	gnl|UG|Pvr#S49196421,gnl|UG|Pvr#S49358570,gnl|UG|Pvr#S49365573,gnl|UG|Hv#S58596294,gnl|UG|Os#S16662366,gnl|UG|Os#S23280151,gnl|UG|Os#S23321735,gnl|UG|Os#S23333055,gnl|UG|Os#S23340495,gnl|UG|Os#S40831597	3	0	1	0	0	6	0	0	0	3
chr5	4007543	4007713	+	GRMZM2G123063_T01	171	CASSETTE	GT-AG	canonical	CDS	4007333,4007454;4007779,4007924	1	gnl|UG|Os#S35140063	1	0	0	0	0	1	0	0	0	0
chr5	4007570	4007683	+	GRMZM2G123063_T01	114	CASSETTE	GT-AG	canonical	CDS	4007333,4007454;4007779,4007924	1	gnl|UG|Ta#S17988772	1	1	0	0	0	0	0	0	0	0
chr5	4007999	4008067	+	GRMZM2G123063_T01	69	CASSETTE	GT-AG	canonical	CDS	4007779,4007924;4008143,4008206	10	gnl|UG|Sof#S17307670,gnl|UG|Hv#S58596294,gnl|UG|Pvr#S49196421,gnl|UG|Pvr#S49365573,gnl|UG|Ta#S12983675,gnl|UG|Ta#S16224315,gnl|UG|Ta#S22373287,gnl|UG|Ta#S22389188,gnl|UG|Ta#S58858414,gnl|UG|Ta#S21002188	4	6	1	0	0	0	0	0	1	2
chr5	5104752	5104826	-	GRMZM2G016756_T01	75	CASSETTE	GT-AG	canonical	CDS	5104579,5104644;5104954,5105500	3	gnl|UG|Hv#S58590666,gnl|UG|Hv#S58592363,gnl|UG|Hv#S58601207	1	0	3	0	0	0	0	0	0	0
chr5	5781517	5781582	+	GRMZM2G137847_T03	66	CASSETTE	GC-AG	canonical	CDS	5780869,5781145;5781798,5781972	1	gnl|UG|Os#S55937519	1	0	0	0	0	1	0	0	0	0
chr5	5931518	5931605	+	GRMZM2G114557_T01	88	RETAIN	-	-	3'UTR	5931132,5931517;5931606,5932343	1	gnl|UG|Sof#S17384516	1	0	0	0	0	0	0	0	1	0
chr5	5931518	5931605	+	GRMZM2G114557_T02	88	RETAIN	-	-	3'UTR	5931450,5931517;5931606,5932330	1	gnl|UG|Sof#S17384516	1	0	0	0	0	0	0	0	1	0
chr5	6308169	6308288	+	GRMZM2G034877_T01	120	CASSETTE	GT-AG	canonical	CDS	6306169,6306228;6308677,6308877	7	gnl|UG|Fpr#S53359286,gnl|UG|Fpr#S53366912,gnl|UG|Fpr#S53411325,gnl|UG|Os#S15045934,gnl|UG|Os#S18983876,gnl|UG|Ta#S37852847,gnl|UG|Ta#S58901660	3	2	0	0	3	2	0	0	0	0
chr5	8506075	8506125	+	GRMZM5G840435_T01	51	CASSETTE	GT-AG	canonical	3'UTR	8505964,8506041;8506719,8506829	1	gnl|UG|Pvr#S49478868	1	0	0	0	0	0	0	0	0	1
chr5	8832953	8833039	+	GRMZM2G019958_T01	87	CASSETTE	GT-AG	canonical	3'UTR	8832792,8832939;8833183,8833622	1	gnl|UG|Pvr#S49582865	1	0	0	0	0	0	0	0	0	1
chr5	8832953	8833039	+	GRMZM2G019958_T02	87	CASSETTE	GT-AG	canonical	3'UTR	8832792,8832939;8833180,8833622	1	gnl|UG|Pvr#S49582865	1	0	0	0	0	0	0	0	0	1
chr5	9765708;9765882	9765776;9765938	+	GRMZM2G396565_T01,GRMZM2G396565_T02	126	CASSETTE	GC-AG;GT-AG	canonical;canonical	CDS	9765520,9765591;9766225,9766342	1	gnl|UG|Hv#S12495924	1	0	1	0	0	0	0	0	0	0
chr5	14084954	14085016	-	GRMZM2G165901_T02	63	CASSETTE	GC-AG	canonical	CDS	14084776,14084926;14085074,14085595	3	gnl|UG|Sof#S17415524,gnl|UG|Sof#S17419323,gnl|UG|Sof#S17421849	1	0	0	0	0	0	0	0	3	0
chr5	14084954	14085016	-	GRMZM2G165901_T03	63	CASSETTE	GC-AG	canonical	CDS	14084731,14084926;14085074,14085334	3	gnl|UG|Sof#S17415524,gnl|UG|Sof#S17419323,gnl|UG|Sof#S17421849	1	0	0	0	0	0	0	0	3	0
chr5	14084964	14085019	+	GRMZM2G166026_T01	56	CASSETTE	GC-AG	canonical	3'UTR	14084193,14084914;14085062,14085504	3	gnl|UG|Sof#S17415524,gnl|UG|Sof#S17419323,gnl|UG|Sof#S17421849	1	0	0	0	0	0	0	0	3	0
chr5	15149281	15149373	+	GRMZM5G869482_T01	93	RETAIN	-	-	3'UTR	15148896,15149280;15149374,15149491	16	gnl|UG|Pvr#S56578200,gnl|UG|Pvr#S56578201,gnl|UG|Pvr#S49425040,gnl|UG|Pvr#S49267776,gnl|UG|Os#S14999420,gnl|UG|Os#S16410443,gnl|UG|Os#S35140824,gnl|UG|Pvr#S49364381,gnl|UG|Pvr#S49463880,gnl|UG|Sbi#S52534408,gnl|UG|Pvr#S49258291,gnl|UG|Os#S31199336,gnl|UG|Os#S17522700,gnl|UG|Os#S31412822,gnl|UG|Pvr#S49357717,gnl|UG|Sof#S17387798	4	0	0	0	0	6	0	1	1	8
chr5	15149281	15149373	+	GRMZM5G869482_T02	93	RETAIN	-	-	CDS	15149118,15149280;15149374,15149491	16	gnl|UG|Pvr#S49425040,gnl|UG|Pvr#S49267776,gnl|UG|Os#S14999420,gnl|UG|Os#S16410443,gnl|UG|Os#S35140824,gnl|UG|Pvr#S49364381,gnl|UG|Pvr#S49463880,gnl|UG|Sbi#S52534408,gnl|UG|Pvr#S49258291,gnl|UG|Os#S31199336,gnl|UG|Pvr#S56578200,gnl|UG|Pvr#S56578201,gnl|UG|Os#S17522700,gnl|UG|Os#S31412822,gnl|UG|Pvr#S49357717,gnl|UG|Sof#S17387798	4	0	0	0	0	6	0	1	1	8
chr5	15152660	15152780	+	GRMZM5G814310_T01,GRMZM5G814310_T02	121	RETAIN	-	-	5'UTR	15152592,15152659;15152781,15152887	1	gnl|UG|Pvr#S56621121	1	0	0	0	0	0	0	0	0	1
chr5	16379082	16379132	-	GRMZM2G374282_T01	51	CASSETTE	GT-AG	canonical	CDS	16378473,16378817;16379261,16379464	2	gnl|UG|Os#S17523503,gnl|UG|Os#S35132389	1	0	0	0	0	2	0	0	0	0
chr5	25824245;25824505	25824393;25824595	+	GRMZM2G120973_T02	240	CASSETTE	AT-AC;AT-AC	canonical;canonical	CDS	25823899,25823980;25825106,25825199	3	gnl|UG|Os#S16400911,gnl|UG|Os#S35126613,gnl|UG|Os#S16402182	1	0	0	0	0	3	0	0	0	0
chr5	30012375;30012607;30012759	30012496;30012657;30012812	+	GRMZM2G167505_T02	227	CASSETTE	GC-AG;GT-AG;GT-AG	canonical;canonical;canonical	3'UTR	30010947,30012222;30012921,30013116	2	gnl|UG|Os#S17521908,gnl|UG|Os#S35126725	1	0	0	0	0	2	0	0	0	0
chr5	30012375;30012607;30012759	30012496;30012657;30012812	+	GRMZM2G167505_T03	227	CASSETTE	GC-AG;GT-AG;GT-AG	canonical;canonical;canonical	3'UTR	30010947,30012222;30012921,30013327	2	gnl|UG|Os#S17521908,gnl|UG|Os#S35126725	1	0	0	0	0	2	0	0	0	0
chr5	31153543	31153666	-	GRMZM2G110201_T04	124	RETAIN	-	-	5'UTR	31153215,31153542;31153667,31153774	1	gnl|UG|Sof#S17413571	1	0	0	0	0	0	0	0	1	0
chr5	34631535	34631604	-	GRMZM2G120579_T02	70	RETAIN	-	-	5'UTR	34631415,34631534;34631605,34631705	4	gnl|UG|Bdi#S57873237,gnl|UG|Os#S16409450,gnl|UG|Os#S55935711,gnl|UG|Ta#S37868884	3	1	0	1	0	2	0	0	0	0
chr5	36083894	36083979	-	GRMZM2G040182_T02	86	RETAIN	-	-	5'UTR	36083696,36083893;36083980,36084140	1	gnl|UG|Sof#S17468240	1	0	0	0	0	0	0	0	1	0
chr5	43180074	43180153	+	GRMZM2G069198_T05	80	RETAIN	-	-	3'UTR	43179978,43180073;43180154,43180945	1	gnl|UG|Sof#S17461989	1	0	0	0	0	0	0	0	1	0
chr5	45936779	45936859	-	AC216264.3_FGT001	81	CASSETTE	GC-AG	canonical	CDS	45936534,45936707;45936964,45937065	3	gnl|UG|Pvr#S49437727,gnl|UG|Pvr#S56627254,gnl|UG|Pvr#S56627255	1	0	0	0	0	0	0	0	0	3
chr5	45936791	45936859	-	AC216264.3_FGT001	69	CASSETTE	GC-AG	canonical	CDS	45936534,45936707;45936964,45937065	2	gnl|UG|Pvr#S56627254,gnl|UG|Pvr#S56627255	1	0	0	0	0	0	0	0	0	2
chr5	45937469	45937591	-	AC216264.3_FGT001	123	CASSETTE	GC-AG	canonical	CDS	45937281,45937383;45937683,45937759	14	gnl|UG|Fpr#S53371210,gnl|UG|Fpr#S53395691,gnl|UG|Fpr#S53395719,gnl|UG|Fpr#S53396667,gnl|UG|Hv#S39525033,gnl|UG|Ta#S12898422,gnl|UG|Ta#S13043674,gnl|UG|Ta#S32662525,gnl|UG|Fpr#S53400261,gnl|UG|Fpr#S53400277,gnl|UG|Fpr#S53400347,gnl|UG|Fpr#S53400367,gnl|UG|Pvr#S49427676,gnl|UG|Pvr#S49437727	4	3	1	0	8	0	0	0	0	2
chr5	47850110	47850160	-	GRMZM2G336065_T04	51	CASSETTE	GT-AG	canonical	5'UTR	47848291,47848362;47851493,47851810	2	gnl|UG|Os#S16413187,gnl|UG|Os#S35133185	1	0	0	0	0	2	0	0	0	0
chr5	48475258	48475347	-	GRMZM2G163544_T03	90	RETAIN	-	-	5'UTR	48475186,48475257;48475348,48475423	2	gnl|UG|Sof#S17272796,gnl|UG|Sof#S17278970	1	0	0	0	0	0	0	0	2	0
chr5	48475258	48475347	-	GRMZM2G163544_T04	90	RETAIN	-	-	5'UTR	48475186,48475257;48475348,48475419	2	gnl|UG|Sof#S17272796,gnl|UG|Sof#S17278970	1	0	0	0	0	0	0	0	2	0
chr5	51145570	51145644	-	GRMZM2G082538_T01	75	CASSETTE	GT-AG	canonical	CDS	51145310,51145429;51145769,51145953	2	gnl|UG|Sof#S17294875,gnl|UG|Sof#S17295456	1	0	0	0	0	0	0	0	2	0
chr5	51240854	51241009	+	GRMZM2G134156_T01	156	CASSETTE	GT-AG	canonical	5'UTR	51240537,51240853;51241109,51241159	1	gnl|UG|Hv#S58599172	1	0	1	0	0	0	0	0	0	0
chr5	52314466	52314535	-	GRMZM2G414387_T03	70	CASSETTE	AT-AC	canonical	3'UTR	52314373,52314419;52314591,52314688	1	gnl|UG|Sbi#S14679764	1	0	0	0	0	0	0	1	0	0
chr5	52321261	52321437	-	GRMZM2G414387_T01,GRMZM2G414387_T02	177	CASSETTE	GT-AG	canonical	CDS	52321118,52321233;52321686,52321730	1	gnl|UG|Sbi#S15672435	1	0	0	0	0	0	0	1	0	0
chr5	52321261	52321437	-	GRMZM2G414387_T03,GRMZM2G414387_T04	177	CASSETTE	GT-AG	canonical	CDS	52321118,52321233;52321686,52321878	1	gnl|UG|Sbi#S15672435	1	0	0	0	0	0	0	1	0	0
chr5	52321261	52321437	-	GRMZM2G414387_T05,GRMZM2G414387_T06,GRMZM2G414387_T07,GRMZM2G414387_T08	177	CASSETTE	GT-AG	canonical	CDS	52321118,52321233;52321686,52321873	1	gnl|UG|Sbi#S15672435	1	0	0	0	0	0	0	1	0	0
chr5	52321261	52321437	-	GRMZM2G414387_T09	177	CASSETTE	GT-AG	canonical	5'UTR	52320190,52320308;52321686,52321859	1	gnl|UG|Sbi#S15672435	1	0	0	0	0	0	0	1	0	0
chr5	53476668	53476728	+	GRMZM2G701551_T01	61	CASSETTE	GT-AG	canonical	3'UTR	53475733,53476379;53476785,53476804	2	gnl|UG|Fpr#S53395690,gnl|UG|Fpr#S53395717	1	0	0	0	2	0	0	0	0	0
chr5	55960760	55960839	-	GRMZM2G058479_T02	80	CASSETTE	GC-AG	canonical	5'UTR	55960555,55960728;55960913,55961158	1	gnl|UG|Os#S35343097	1	0	0	0	0	1	0	0	0	0
chr5	57458185;57458377	57458283;57458433	+	GRMZM2G317900_T01	156	CASSETTE	GT-AG;GT-AG	canonical;canonical	CDS	57456872,57456990;57458502,57458693	6	gnl|UG|Hv#S58580614,gnl|UG|Hv#S58595871,gnl|UG|Os#S12484773,gnl|UG|Os#S16399508,gnl|UG|Os#S35133076,gnl|UG|Pvr#S49409172	3	0	2	0	0	3	0	0	0	1
chr5	57460977	57461387	+	GRMZM2G317900_T01	411	RETAIN	-	-	CDS	57460495,57460976;57461388,57462386	2	gnl|UG|Hv#S58580614,gnl|UG|Hv#S58595871	1	0	2	0	0	0	0	0	0	0
chr5	58035768	58035870	+	GRMZM2G178371_T03	103	RETAIN	-	-	3'UTR	58035400,58035767;58035871,58036223	1	gnl|UG|Sbi#S16855689	1	0	0	0	0	0	0	1	0	0
chr5	60031007	60031123	+	GRMZM2G116243_T01	117	CASSETTE	GT-AG	canonical	3'UTR	60030819,60031002;60031150,60031511	1	gnl|UG|Sbi#S19510036	1	0	0	0	0	0	0	1	0	0
chr5	61429998	61430060	-	GRMZM2G461791_T01	63	CASSETTE	GT-AG	canonical	3'UTR	61429835,61429965;61430083,61430253	2	gnl|UG|Pvr#S56639617,gnl|UG|Pvr#S56639618	1	0	0	0	0	0	0	0	0	2
chr5	62292509	62292619	+	GRMZM2G128807_T05	111	CASSETTE	GC-AG	canonical	CDS	62292112,62292412;62292730,62292784	1	gnl|UG|Ta#S17982573	1	1	0	0	0	0	0	0	0	0
chr5	62292563	62292688	+	GRMZM2G128807_T04	126	CASSETTE	AT-AC	canonical	CDS	62292112,62292406;62292724,62292784	1	gnl|UG|Pvr#S49196141	1	0	0	0	0	0	0	0	0	1
chr5	62292563	62292688	+	GRMZM2G128807_T05	126	CASSETTE	AT-AC	canonical	CDS	62292112,62292412;62292730,62292784	1	gnl|UG|Pvr#S49196141	1	0	0	0	0	0	0	0	0	1
chr5	65968650	65968730	+	GRMZM2G387485_T01	81	RETAIN	-	-	CDS	65968445,65968649;65968731,65968815	2	gnl|UG|Sbi#S14665880,gnl|UG|Sbi#S14687695	1	0	0	0	0	0	0	2	0	0
chr5	66464847	66464948	-	GRMZM2G374574_T01,GRMZM2G374574_T02	102	CASSETTE	GT-AG	canonical	CDS	66462443,66464005;66465690,66467100	7	gnl|UG|Os#S31376287,gnl|UG|Os#S31594283,gnl|UG|Ta#S13050745,gnl|UG|Ta#S32529731,gnl|UG|Ta#S52546451,gnl|UG|Os#S31593828,gnl|UG|Os#S31410655	2	3	0	0	0	4	0	0	0	0
chr5	68050002	68050067	-	GRMZM2G108474_T04	66	CASSETTE	GT-AG	canonical	CDS	68048866,68049256;68050168,68050293	1	gnl|UG|Hv#S15177752	1	0	1	0	0	0	0	0	0	0
chr5	68050002	68050070	-	GRMZM2G108474_T04	69	CASSETTE	GT-AG	canonical	CDS	68048866,68049256;68050168,68050293	5	gnl|UG|Ta#S13024325,gnl|UG|Ta#S17891151,gnl|UG|Ta#S32707663,gnl|UG|Ta#S37822196,gnl|UG|Ta#S37815462	1	5	0	0	0	0	0	0	0	0
chr5	70900212	70900328	-	GRMZM5G865943_T01	117	CASSETTE	GC-AG	canonical	CDS	70899853,70900131;70900441,70901412	2	gnl|UG|Os#S16392387,gnl|UG|Os#S55938396	1	0	0	0	0	2	0	0	0	0
chr5	70900272	70900328	-	GRMZM5G865943_T01	57	CASSETTE	GT-AG	canonical	CDS	70898873,70899757;70900441,70901412	1	gnl|UG|Pvr#S49466906	1	0	0	0	0	0	0	0	0	1
chr5	74923118	74923234	+	GRMZM2G072210_T01	117	CASSETTE	GT-AG	canonical	CDS	74922101,74922407;74924671,74924735	3	gnl|UG|Hv#S39524435,gnl|UG|Os#S16408043,gnl|UG|Os#S35136491	2	0	1	0	0	2	0	0	0	0
chr5	76141851	76141957	+	GRMZM2G171354_T05	107	RETAIN	-	-	5'UTR	76141752,76141850;76141958,76142074	1	gnl|UG|Sof#S17368993	1	0	0	0	0	0	0	0	1	0
chr5	76759314	76759379	+	GRMZM2G398559_T01	66	CASSETTE	GT-AG	canonical	5'UTR	76759135,76759206;76759547,76759612	1	gnl|UG|Sof#S17342347	1	0	0	0	0	0	0	0	1	0
chr5	76759314	76759379	+	GRMZM2G398559_T01	66	CASSETTE	GT-AG	canonical	5'UTR	76759135,76759206;76759746,76760147	1	gnl|UG|Os#S17524192	1	0	0	0	0	1	0	0	0	0
chr5	76759314	76759399	+	GRMZM2G398559_T01	86	CASSETTE	GC-AG	canonical	5'UTR	76759135,76759206;76759547,76759612	1	gnl|UG|Sof#S17342347	1	0	0	0	0	0	0	0	1	0
chr5	77975847	77975936	+	GRMZM2G097275_T04	90	CASSETTE	GT-AG	canonical	CDS	77975035,77975171;77975955,77976107	4	gnl|UG|Hv#S58579927,gnl|UG|Hv#S58593384,gnl|UG|Ta#S12929911,gnl|UG|Ta#S52544541	2	2	2	0	0	0	0	0	0	0
chr5	78951416	78951514	+	GRMZM2G133048_T01	99	RETAIN	-	-	CDS	78951226,78951415;78951515,78951580	1	gnl|UG|Sof#S17362386	1	0	0	0	0	0	0	0	1	0
chr5	79568400	79568453	+	GRMZM2G063942_T06	54	CASSETTE	GC-AG	canonical	5'UTR	79567553,79568002;79572564,79572681	3	gnl|UG|Os#S16409938,gnl|UG|Os#S31343933,gnl|UG|Os#S31343956	1	0	0	0	0	3	0	0	0	0
chr5	79568408	79568476	+	GRMZM2G063942_T06	69	CASSETTE	AT-AC	canonical	5'UTR	79567553,79568002;79569404,79569639	1	gnl|UG|Os#S35145765	1	0	0	0	0	1	0	0	0	0
chr5	79568408	79568476	+	GRMZM2G063942_T06	69	CASSETTE	AT-AC	canonical	5'UTR	79567553,79568002;79572564,79572681	3	gnl|UG|Os#S16418663,gnl|UG|Os#S35145760,gnl|UG|Os#S35190218	1	0	0	0	0	3	0	0	0	0
chr5	80833448	80833513	-	GRMZM2G093490_T01	66	CASSETTE	GT-AG	canonical	CDS	80833126,80833323;80833640,80833772	1	gnl|UG|Ta#S32536297	1	1	0	0	0	0	0	0	0	0
chr5	80835389	80835460	-	GRMZM2G093490_T01	72	CASSETTE	GT-AG	canonical	CDS	80834724,80834891;80835608,80835749	1	gnl|UG|Os#S35189855	1	0	0	0	0	1	0	0	0	0
chr5	86110251	86110301	+	GRMZM2G085926_T01,GRMZM2G085926_T02	51	CASSETTE	GT-AG	canonical	CDS	86108719,86109042;86110616,86110729	1	gnl|UG|Sof#S17333179	1	0	0	0	0	0	0	0	1	0
chr5	101336762	101336813	-	GRMZM2G332562_T01	52	CASSETTE	GT-AG	canonical	5'UTR	101336271,101336683;101337137,101337762	1	gnl|UG|Sbi#S23002754	1	0	0	0	0	0	0	1	0	0
chr5	116019867	116019971	-	GRMZM2G452633_T01	105	CASSETTE	GT-AG	canonical	CDS	116019599,116019748;116020274,116020426	1	gnl|UG|Fpr#S53354662	1	0	0	0	1	0	0	0	0	0
chr5	116940615	116940644	+	GRMZM2G470666_T01	30	RETAIN	-	-	CDS	116940531,116940614;116940645,116940713	5	gnl|UG|Hv#S58582778,gnl|UG|Os#S15015451,gnl|UG|Os#S16405036,gnl|UG|Os#S35145429,gnl|UG|Os#S31623209	2	0	1	0	0	4	0	0	0	0
chr5	130155081	130155176	-	GRMZM5G861603_T01,GRMZM5G861603_T02	96	CASSETTE	GT-AG	canonical	CDS	130154838,130154912;130155646,130155696	1	gnl|UG|Sbi#S52518803	1	0	0	0	0	0	0	1	0	0
chr5	142521502	142521598	-	GRMZM2G010075_T01	97	CASSETTE	GT-AG	canonical	3'UTR	142518690,142519458;142522297,142522359	1	gnl|UG|Sof#S17372484	1	0	0	0	0	0	0	0	1	0
chr5	146923338	146923463	+	GRMZM2G129713_T01	126	CASSETTE	GT-AG	canonical	5'UTR	146922559,146923337;146923494,146925024	2	gnl|UG|Os#S35187756,gnl|UG|Os#S55938300	1	0	0	0	0	2	0	0	0	0
chr5	146923338	146923463	+	GRMZM2G129713_T02	126	CASSETTE	GT-AG	canonical	5'UTR	146923188,146923337;146923494,146925024	2	gnl|UG|Os#S35187756,gnl|UG|Os#S55938300	1	0	0	0	0	2	0	0	0	0
chr5	152026645	152026737	-	GRMZM5G873594_T01,GRMZM5G873594_T02	93	CASSETTE	GT-AG	canonical	CDS	152025202,152025321;152027705,152027805	2	gnl|UG|Os#S40812548,gnl|UG|Hv#S58578803	2	0	1	0	0	1	0	0	0	0
chr5	156484541	156484636	+	GRMZM2G415433_T01	96	CASSETTE	GC-AG	canonical	3'UTR	156484236,156484322;156484688,156485363	1	gnl|UG|Pvr#S56657525	1	0	0	0	0	0	0	0	0	1
chr5	157007620	157007733	-	GRMZM2G341171_T01	114	CASSETTE	GT-AG	canonical	CDS	157007391,157007539;157008234,157008387	1	gnl|UG|Pvr#S49321962	1	0	0	0	0	0	0	0	0	1
chr5	157153425	157153544	-	GRMZM2G011160_T01	120	CASSETTE	GT-AG	canonical	CDS	157153156,157153325;157154137,157154533	1	gnl|UG|Os#S35145376	1	0	0	0	0	1	0	0	0	0
chr5	158910864	158911075	-	GRMZM2G399109_T01	212	RETAIN	-	-	3'UTR	158910382,158910863;158911076,158911210	1	gnl|UG|Pvr#S49266330	1	0	0	0	0	0	0	0	0	1
chr5	160754649	160754726	-	GRMZM2G366698_T02	78	RETAIN	-	-	5'UTR	160754564,160754648;160754727,160754848	2	gnl|UG|Sof#S17369676,gnl|UG|Sof#S17369676	1	0	0	0	0	0	0	0	2	0
chr5	163269686	163269957	-	GRMZM2G011627_T04	272	CASSETTE	GT-AG	canonical	5'UTR	163268036,163268937;163270370,163270522	1	gnl|UG|Sbi#S52518658	1	0	0	0	0	0	0	1	0	0
chr5	164387701	164387877	+	GRMZM2G011631_T01,GRMZM2G011631_T03	177	CASSETTE	GT-AG	canonical	CDS	164387531,164387571;164388472,164388556	2	gnl|UG|Os#S35144707,gnl|UG|Pvr#S49253851	2	0	0	0	0	1	0	0	0	1
chr5	166739654	166739683	+	GRMZM5G861959_T01,GRMZM5G861959_T02	30	RETAIN	-	-	CDS	166739393,166739653;166739684,166740289	1	gnl|UG|Pvr#S49572559	1	0	0	0	0	0	0	0	0	1
chr5	170115235	170115308	+	GRMZM2G092588_T02	74	RETAIN	-	-	5'UTR	170114968,170115234;170115309,170115658	1	gnl|UG|Sof#S17308849	1	0	0	0	0	0	0	0	1	0
chr5	175706679	175706738	+	GRMZM2G476076_T01	60	CASSETTE	AT-AC	canonical	3'UTR	175705781,175706413;175706802,175707339	3	gnl|UG|Os#S16403765,gnl|UG|Os#S16406053,gnl|UG|Os#S35144775	1	0	0	0	0	3	0	0	0	0
chr5	175778557	175778613	+	GRMZM2G024739_T03	57	CASSETTE	AT-AC	canonical	3'UTR	175777605,175778442;175778645,175779057	1	gnl|UG|Pvr#S56569553	1	0	0	0	0	0	0	0	0	1
chr5	176093340	176093396	-	GRMZM5G839593_T06,GRMZM5G839593_T08	57	CASSETTE	GC-AG	canonical	5'UTR	176085680,176085959;176093726,176093879	2	gnl|UG|Sbi#S15671083,gnl|UG|Sbi#S52518487	1	0	0	0	0	0	0	2	0	0
chr5	176093340	176093415	-	GRMZM5G839593_T06,GRMZM5G839593_T08	76	CASSETTE	GC-AG	canonical	5'UTR	176085680,176085959;176093726,176093879	2	gnl|UG|Sbi#S15671083,gnl|UG|Sbi#S52518487	1	0	0	0	0	0	0	2	0	0
chr5	181244672	181244857	+	AC205703.4_FGT005	186	CASSETTE	GT-AG	canonical	CDS	181244494,181244586;181244945,181245081	7	gnl|UG|Os#S16405199,gnl|UG|Os#S35144318,gnl|UG|Sof#S17323304,gnl|UG|Fpr#S53377631,gnl|UG|Ta#S52541283,gnl|UG|Ta#S58903925,gnl|UG|Ta#S58903926	4	3	0	0	1	2	0	0	1	0
chr5	181244693	181244842	+	AC205703.4_FGT005	150	CASSETTE	GT-AG	canonical	CDS	181244494,181244586;181244945,181245081	2	gnl|UG|Ta#S58903925,gnl|UG|Ta#S58903926	1	2	0	0	0	0	0	0	0	0
chr5	182631570	182631662	-	GRMZM2G300812_T01	93	CASSETTE	GT-AG	canonical	CDS	182631212,182631250;182631800,182631906	1	gnl|UG|Os#S35144276	1	0	0	0	0	1	0	0	0	0
chr5	182631570	182631662	-	GRMZM2G300812_T01	93	CASSETTE	GT-AG	canonical	CDS	182631387,182631491;182631800,182631906	1	gnl|UG|Os#S12734356	1	0	0	0	0	1	0	0	0	0
chr5	182631570	182631716	-	GRMZM2G300812_T01	147	CASSETTE	GT-AG	canonical	CDS	182631387,182631491;182631800,182631906	1	gnl|UG|Os#S12734356	1	0	0	0	0	1	0	0	0	0
chr5	184340863	184340951	+	GRMZM2G366434_T02	89	CASSETTE	GT-AG	canonical	3'UTR	184340508,184340584;184341102,184342194	1	gnl|UG|Os#S55937169	1	0	0	0	0	1	0	0	0	0
chr5	184340863	184340969	+	GRMZM2G366434_T02	107	CASSETTE	GT-AG	canonical	3'UTR	184340508,184340584;184341102,184342194	1	gnl|UG|Os#S55937169	1	0	0	0	0	1	0	0	0	0
chr5	184756541	184756660	+	GRMZM2G130207_T05,GRMZM2G130207_T06,GRMZM2G130207_T07	120	CASSETTE	GT-AG	canonical	3'UTR	184755160,184755255;184757665,184757960	1	gnl|UG|Sof#S17336460	1	0	0	0	0	0	0	0	1	0
chr5	191135492	191135577	+	GRMZM2G097728_T01	86	RETAIN	-	-	5'UTR	191135420,191135491;191135578,191135733	2	gnl|UG|Sof#S53272197,gnl|UG|Sof#S17311445	1	0	0	0	0	0	0	0	2	0
chr5	191525086	191525136	+	GRMZM5G834894_T01	51	CASSETTE	GT-AG	canonical	CDS	191524920,191525012;191525320,191525464	1	gnl|UG|Sbi#S15672697	1	0	0	0	0	0	0	1	0	0
chr5	191525086	191525136	+	GRMZM5G834894_T02	51	CASSETTE	GT-AG	canonical	CDS	191524920,191525012;191525371,191525464	1	gnl|UG|Sbi#S15672697	1	0	0	0	0	0	0	1	0	0
chr5	196333874	196333924	-	GRMZM5G833032_T01,GRMZM5G833032_T02,GRMZM5G833032_T03	51	CASSETTE	GT-AG	canonical	3'UTR	196333385,196333853;196334545,196334638	8	gnl|UG|Hv#S12521693,gnl|UG|Hv#S12620335,gnl|UG|Hv#S23877205,gnl|UG|Hv#S23878187,gnl|UG|Hv#S42541979,gnl|UG|Hv#S58601393,gnl|UG|Ta#S13217251,gnl|UG|Ta#S52542946	2	2	6	0	0	0	0	0	0	0
chr5	196334405	196334473	-	GRMZM5G833032_T01,GRMZM5G833032_T02	69	CASSETTE	GT-AG	canonical	3'UTR	196333385,196333853;196334545,196334638	2	gnl|UG|Sof#S17404716,gnl|UG|Sof#S17393685	1	0	0	0	0	0	0	0	2	0
chr5	198097621	198097725	-	GRMZM2G428242_T02	105	RETAIN	-	-	3'UTR	198096746,198097620;198097726,198098997	5	gnl|UG|Pvr#S49257850,gnl|UG|Pvr#S49507271,gnl|UG|Pvr#S56568834,gnl|UG|Pvr#S49376974,gnl|UG|Pvr#S49263751	1	0	0	0	0	0	0	0	0	5
chr5	198097621	198097740	-	GRMZM2G428242_T01	120	RETAIN	-	-	3'UTR	198096737,198097620;198097741,198098997	5	gnl|UG|Pvr#S49257850,gnl|UG|Pvr#S49507271,gnl|UG|Pvr#S56568834,gnl|UG|Pvr#S49376974,gnl|UG|Pvr#S49263751	1	0	0	0	0	0	0	0	0	5
chr5	198097621	198097740	-	GRMZM2G428242_T03	120	RETAIN	-	-	3'UTR	198097329,198097620;198097741,198098376	5	gnl|UG|Pvr#S49257850,gnl|UG|Pvr#S49507271,gnl|UG|Pvr#S56568834,gnl|UG|Pvr#S49376974,gnl|UG|Pvr#S49263751	1	0	0	0	0	0	0	0	0	5
chr5	198118241	198118309	-	GRMZM2G428242_T02	69	CASSETTE	GT-AG	canonical	5'UTR	198118047,198118168;198118423,198118558	1	gnl|UG|Os#S53258384	1	0	0	0	0	1	0	0	0	0
chr5	198118241	198118309	-	GRMZM2G428242_T05	69	CASSETTE	GT-AG	canonical	CDS	198118047,198118168;198118423,198118558	1	gnl|UG|Os#S53258384	1	0	0	0	0	1	0	0	0	0
chr5	199427744	199427797	+	GRMZM2G027741_T01,GRMZM2G027741_T03	54	CASSETTE	GC-AG	canonical	5'UTR	199427623,199427637;199427962,199428485	1	gnl|UG|Sbi#S23007081	1	0	0	0	0	0	0	1	0	0
chr5	200345380	200345484	-	GRMZM2G034876_T03	105	CASSETTE	GT-AG	canonical	CDS	200345039,200345285;200346409,200346788	1	gnl|UG|Hv#S58586740	1	0	1	0	0	0	0	0	0	0
chr5	200740369	200740497	+	GRMZM2G150374_T01	129	CASSETTE	GC-AG	canonical	5'UTR	200739693,200740053;200741516,200741671	3	gnl|UG|Os#S16400705,gnl|UG|Os#S17520904,gnl|UG|Os#S35143789	1	0	0	0	0	3	0	0	0	0
chr5	200740369	200740497	+	GRMZM2G150374_T02	129	CASSETTE	GC-AG	canonical	5'UTR	200739693,200740053;200741516,200742113	3	gnl|UG|Os#S16400705,gnl|UG|Os#S17520904,gnl|UG|Os#S35143789	1	0	0	0	0	3	0	0	0	0
chr5	200740557	200740662	+	GRMZM2G150374_T01	106	CASSETTE	AT-AC	canonical	5'UTR	200739693,200740053;200741516,200741671	2	gnl|UG|Hv#S58592712,gnl|UG|Ta#S52544230	2	1	1	0	0	0	0	0	0	0
chr5	200740557	200740662	+	GRMZM2G150374_T02	106	CASSETTE	AT-AC	canonical	5'UTR	200739693,200740053;200741516,200742113	2	gnl|UG|Hv#S58592712,gnl|UG|Ta#S52544230	2	1	1	0	0	0	0	0	0	0
chr5	200994707	200994805	-	GRMZM2G101350_T01	99	CASSETTE	GC-AG	canonical	CDS	200994326,200994407;200994908,200995042	3	gnl|UG|Os#S16404054,gnl|UG|Os#S17523687,gnl|UG|Os#S35143778	1	0	0	0	0	3	0	0	0	0
chr5	202870337	202870405	-	GRMZM2G180931_T01	69	RETAIN	-	-	3'UTR	202870207,202870336;202870406,202870895	1	gnl|UG|Sof#S17400289	1	0	0	0	0	0	0	0	1	0
chr5	208789988;208790062;208790163	208790053;208790151;208790248	+	GRMZM5G801076_T03	242	CASSETTE	GC-AG;GT-AG;AT-AC	canonical;canonical;canonical	5'UTR	208789741,208789950;208790899,208791577	1	gnl|UG|Pvr#S49361530	1	0	0	0	0	0	0	0	0	1
chr5	208789988;208790062;208790163	208790053;208790151;208790248	+	GRMZM5G801076_T04	242	CASSETTE	GC-AG;GT-AG;AT-AC	canonical;canonical;canonical	5'UTR	208789741,208789950;208790899,208791230	1	gnl|UG|Pvr#S49361530	1	0	0	0	0	0	0	0	0	1
chr5	208789988;208790062;208790163	208790053;208790151;208790248	+	GRMZM5G801076_T05	242	CASSETTE	GC-AG;GT-AG;AT-AC	canonical;canonical;canonical	5'UTR	208789741,208789950;208790381,208790482	1	gnl|UG|Pvr#S49361530	1	0	0	0	0	0	0	0	0	1
chr5	208790163	208790248	+	GRMZM5G801076_T05	86	CASSETTE	AT-AC	canonical	5'UTR	208789741,208789950;208790381,208790482	1	gnl|UG|Pvr#S49225971	1	0	0	0	0	0	0	0	0	1
chr5	208790163;208790381	208790248;208790437	+	GRMZM5G801076_T03	143	CASSETTE	AT-AC;GT-AG	canonical;canonical	5'UTR	208789741,208789950;208790899,208791577	1	gnl|UG|Pvr#S49225971	1	0	0	0	0	0	0	0	0	1
chr5	208790163;208790381	208790248;208790437	+	GRMZM5G801076_T04	143	CASSETTE	AT-AC;GT-AG	canonical;canonical	5'UTR	208789741,208789950;208790899,208791230	1	gnl|UG|Pvr#S49225971	1	0	0	0	0	0	0	0	0	1
chr5	208790179	208790248	+	GRMZM5G801076_T03	70	CASSETTE	AT-AC	canonical	5'UTR	208789741,208789950;208790899,208791577	1	gnl|UG|Pvr#S49249470	1	0	0	0	0	0	0	0	0	1
chr5	208790179	208790248	+	GRMZM5G801076_T04	70	CASSETTE	AT-AC	canonical	5'UTR	208789741,208789950;208790899,208791230	1	gnl|UG|Pvr#S49249470	1	0	0	0	0	0	0	0	0	1
chr5	209815985	209816122	-	GRMZM2G083168_T01	138	RETAIN	-	-	CDS	209815640,209815984;209816123,209816470	1	gnl|UG|Sof#S17366600	1	0	0	0	0	0	0	0	1	0
chr5	211768923	211768976	-	GRMZM5G842517_T01,GRMZM5G842517_T02,GRMZM5G842517_T03	54	CASSETTE	GT-AG	canonical	5'UTR	211768793,211768914;211769017,211769316	2	gnl|UG|Sof#S17281935,gnl|UG|Sof#S17282683	1	0	0	0	0	0	0	0	2	0
chr5	212291177	212291230	-	GRMZM2G098058_T02	54	CASSETTE	GC-AG	canonical	3'UTR	212290764,212291063;212292941,212293003	1	gnl|UG|Pvr#S49501219	1	0	0	0	0	0	0	0	0	1
chr5	212291190	212291259	-	GRMZM2G098058_T02,GRMZM2G098058_T03	70	CASSETTE	GC-AG	canonical	3'UTR	212290764,212291063;212292941,212293003	1	gnl|UG|Pvr#S49501219	1	0	0	0	0	0	0	0	0	1
chr5	213388300	213388415	-	GRMZM2G119769_T01	116	CASSETTE	GC-AG	canonical	5'UTR	213387250,213387804;213389855,213389933	1	gnl|UG|Sof#S17445442	1	0	0	0	0	0	0	0	1	0
chr5	213388303	213388415	-	GRMZM2G119769_T01	113	CASSETTE	GC-AG	canonical	5'UTR	213387250,213387804;213389855,213389933	3	gnl|UG|Pvr#S49439636,gnl|UG|Pvr#S49514918,gnl|UG|Pvr#S49543704	1	0	0	0	0	0	0	0	0	3
chr5	213388312	213388415	-	GRMZM2G119769_T01	104	CASSETTE	GC-AG	canonical	5'UTR	213387250,213387804;213389855,213389933	11	gnl|UG|Pvr#S49335890,gnl|UG|Pvr#S49400481,gnl|UG|Pvr#S49525651,gnl|UG|Pvr#S49581145,gnl|UG|Pvr#S49581482,gnl|UG|Pvr#S49591339,gnl|UG|Pvr#S49596767,gnl|UG|Pvr#S49600151,gnl|UG|Pvr#S56579237,gnl|UG|Pvr#S56603897,gnl|UG|Pvr#S56640374	1	0	0	0	0	0	0	0	0	11
chr5	213400839	213401159	+	GRMZM2G420432_T01	321	RETAIN	-	-	CDS	213399080,213400838;213401160,213402763	2	gnl|UG|Sbi#S52519565,gnl|UG|Pvr#S49255046	2	0	0	0	0	0	0	1	0	1
chr5	213412341	213412420	-	GRMZM2G119691_T01	80	RETAIN	-	-	3'UTR	213411828,213412340;213412421,213412703	1	gnl|UG|Sof#S17259776	1	0	0	0	0	0	0	0	1	0
chr5	215339070	215339126	+	GRMZM5G806449_T02	57	CASSETTE	GT-AG	canonical	3'UTR	215338892,215339042;215339603,215339676	1	gnl|UG|Sbi#S16859056	1	0	0	0	0	0	0	1	0	0
chr5	215671452	215671550	+	GRMZM2G081907_T01	99	CASSETTE	GT-AG	canonical	CDS	215669955,215670072;215671635,215671944	4	gnl|UG|Os#S16406127,gnl|UG|Os#S31265558,gnl|UG|Os#S31314598,gnl|UG|Os#S35143135	1	0	0	0	0	4	0	0	0	0
chr5	217400364	217400468	+	GRMZM2G553532_T01	105	CASSETTE	GC-AG	canonical	CDS	217399748,217399834;217400922,217401025	5	gnl|UG|Hv#S52436395,gnl|UG|Os#S15045577,gnl|UG|Os#S40813726,gnl|UG|Ta#S58849460,gnl|UG|Pvr#S49424134	4	1	1	0	0	2	0	0	0	1
chr5	217400364	217400489	+	GRMZM2G553532_T01	126	CASSETTE	GT-AG	canonical	CDS	217399748,217399834;217400922,217401025	3	gnl|UG|Sbi#S52519433,gnl|UG|Bdi#S57944493,gnl|UG|Pvr#S49424134	3	0	0	1	0	0	0	1	0	1
chr6	268950	269000	-	GRMZM2G405699_T03	51	CASSETTE	GT-AG	canonical	CDS	268643,268732;269786,270070	2	gnl|UG|Os#S16395364,gnl|UG|Os#S35130811	1	0	0	0	0	2	0	0	0	0
chr6	1838737	1838868	-	AC233871.1_FGT005	132	CASSETTE	GT-AG	canonical	CDS	1838594,1838662;1839180,1839369	3	gnl|UG|Os#S16403042,gnl|UG|Os#S35131542,gnl|UG|Pvr#S49546568	2	0	0	0	0	2	0	0	0	1
chr6	1857638	1857709	-	AC233871.1_FGT006	72	CASSETTE	GT-AG	canonical	CDS	1857488,1857559;1857952,1858108	8	gnl|UG|Os#S15016546,gnl|UG|Os#S15016725,gnl|UG|Os#S15017966,gnl|UG|Os#S15027644,gnl|UG|Os#S16403042,gnl|UG|Os#S23352672,gnl|UG|Os#S35131542,gnl|UG|Os#S35440852	1	0	0	0	0	8	0	0	0	0
chr6	3574914	3574967	+	GRMZM2G051677_T04	54	CASSETTE	GT-AG	canonical	5'UTR	3573662,3574063;3575097,3575576	1	gnl|UG|Sof#S17351221	1	0	0	0	0	0	0	0	1	0
chr6	3574914	3575021	+	GRMZM2G051677_T04	108	CASSETTE	GT-AG	canonical	5'UTR	3573662,3574063;3575097,3575576	2	gnl|UG|Pvr#S49457986,gnl|UG|Sof#S17454863	2	0	0	0	0	0	0	0	1	1
chr6	3574914	3575032	+	GRMZM2G051677_T04	119	CASSETTE	GC-AG	canonical	5'UTR	3573662,3574063;3575097,3575576	1	gnl|UG|Ta#S21008276	1	1	0	0	0	0	0	0	0	0
chr6	4841506	4841622	+	GRMZM5G878823_T02	117	CASSETTE	GT-AG	canonical	CDS	4841376,4841405;4841735,4841760	5	gnl|UG|Os#S16659402,gnl|UG|Os#S35130710,gnl|UG|Os#S40813771,gnl|UG|Sbi#S22991546,gnl|UG|Os#S12379102	2	0	0	0	0	4	0	1	0	0
chr6	7151419	7151474	+	GRMZM2G057258_T03	56	CASSETTE	AT-AC	canonical	3'UTR	7151229,7151321;7151502,7151851	1	gnl|UG|Pvr#S49536590	1	0	0	0	0	0	0	0	0	1
chr6	20958570	20958623	+	GRMZM5G872007_T01	54	CASSETTE	GT-AG	canonical	CDS	20958257,20958446;20958965,20959012	3	gnl|UG|Hv#S12835924,gnl|UG|Ta#S37914235,gnl|UG|Ta#S58857284	2	2	1	0	0	0	0	0	0	0
chr6	28230858	28230923	-	GRMZM2G053397_T01,GRMZM2G053397_T02	66	CASSETTE	GT-AG	canonical	CDS	28230690,28230773;28230963,28231132	1	gnl|UG|Sof#S17274681	1	0	0	0	0	0	0	0	1	0
chr6	28230858	28230923	-	GRMZM2G053397_T03	66	CASSETTE	GT-AG	canonical	CDS	28230690,28230773;28230963,28231215	1	gnl|UG|Sof#S17274681	1	0	0	0	0	0	0	0	1	0
chr6	31414453	31414503	-	GRMZM2G099186_T03	51	CASSETTE	GT-AG	canonical	5'UTR	31414065,31414177;31414545,31414656	3	gnl|UG|Pvr#S49251999,gnl|UG|Pvr#S49416870,gnl|UG|Pvr#S49596651	1	0	0	0	0	0	0	0	0	3
chr6	33248805	33248908	+	GRMZM5G886561_T01	104	CASSETTE	GT-AG	canonical	5'UTR	33248665,33248723;33249017,33249165	2	gnl|UG|Pvr#S56648888,gnl|UG|Pvr#S56648888	1	0	0	0	0	0	0	0	0	2
chr6	34567285	34567344	-	GRMZM2G180519_T04	60	CASSETTE	GT-AG	canonical	CDS	34566674,34566772;34567422,34567514	1	gnl|UG|Os#S35446736	1	0	0	0	0	1	0	0	0	0
chr6	39823760	39823837	-	GRMZM2G312970_T01,GRMZM2G312970_T03,GRMZM2G312970_T04	78	CASSETTE	GT-AG	canonical	CDS	39823513,39823575;39823933,39824113	1	gnl|UG|Sbi#S52507631	1	0	0	0	0	0	0	1	0	0
chr6	44754980;44755603	44755129;44755653	-	GRMZM2G461447_T02	201	CASSETTE	GC-AG;AT-AC	canonical;canonical	5'UTR	44754597,44754696;44755849,44756079	2	gnl|UG|Os#S35192666,gnl|UG|Os#S55937334	1	0	0	0	0	2	0	0	0	0
chr6	44755603	44755809	-	GRMZM2G461447_T02	207	CASSETTE	AT-AC	canonical	5'UTR	44754597,44754696;44755849,44756079	2	gnl|UG|Os#S16401684,gnl|UG|Os#S35137218	1	0	0	0	0	2	0	0	0	0
chr6	45777770	45777861	+	GRMZM2G104377_T02	92	RETAIN	-	-	3'UTR	45777662,45777769;45777862,45778266	1	gnl|UG|Sbi#S14708744	1	0	0	0	0	0	0	1	0	0
chr6	45779184	45779264	+	GRMZM2G104377_T03	81	RETAIN	-	-	CDS	45778903,45779183;45779265,45779386	1	gnl|UG|Sbi#S52506362	1	0	0	0	0	0	0	1	0	0
chr6	45873126	45873191	-	GRMZM2G458548_T01	66	CASSETTE	GT-AG	canonical	5'UTR	45872390,45873118;45873317,45873583	1	gnl|UG|Sof#S17390449	1	0	0	0	0	0	0	0	1	0
chr6	56006289	56006349	+	GRMZM2G403609_T02	61	CASSETTE	GT-AG	canonical	3'UTR	56006071,56006206;56006422,56006500	2	gnl|UG|Pvr#S49390161,gnl|UG|Pvr#S49390162	1	0	0	0	0	0	0	0	0	2
chr6	56006608	56006679	+	GRMZM2G403609_T02	72	CASSETTE	GT-AG	canonical	3'UTR	56006422,56006500;56006758,56006934	1	gnl|UG|Pvr#S49390162	1	0	0	0	0	0	0	0	0	1
chr6	78776107	78776247	+	AC195587.4_FGT004	141	RETAIN	-	-	CDS	78775263,78776106;78776248,78777213	3	gnl|UG|Hv#S12616011,gnl|UG|Ta#S58895969,gnl|UG|Ta#S58895970	2	2	1	0	0	0	0	0	0	0
chr6	78780234	78780287	+	AC195587.4_FGT004	54	CASSETTE	GT-AG	canonical	CDS	78779782,78779910;78780329,78780488	4	gnl|UG|Hv#S12716609,gnl|UG|Hv#S12776218,gnl|UG|Hv#S12777395,gnl|UG|Hv#S39525677	1	0	4	0	0	0	0	0	0	0
chr6	81079318	81079389	+	GRMZM2G103033_T02	72	CASSETTE	GT-AG	canonical	CDS	81066072,81066143;81079489,81079560	1	gnl|UG|Sof#S17308191	1	0	0	0	0	0	0	0	1	0
chr6	81869103	81869199	-	GRMZM2G406101_T05	97	RETAIN	-	-	5'UTR	81869040,81869102;81869200,81869381	1	gnl|UG|Sof#S17343406	1	0	0	0	0	0	0	0	1	0
chr6	83129745	83129841	+	GRMZM2G126361_T03	97	RETAIN	-	-	3'UTR	83129561,83129744;83129842,83130013	1	gnl|UG|Sbi#S19515760	1	0	0	0	0	0	0	1	0	0
chr6	83943023	83943114	+	GRMZM2G141931_T02	92	RETAIN	-	-	5'UTR	83942902,83943022;83943115,83943268	1	gnl|UG|Sof#S17387526	1	0	0	0	0	0	0	0	1	0
chr6	87963150	87963254	-	GRMZM2G156162_T03,GRMZM2G156162_T07	105	RETAIN	-	-	3'UTR	87963054,87963149;87963255,87963461	1	gnl|UG|Sof#S17276294	1	0	0	0	0	0	0	0	1	0
chr6	87963150	87963254	-	GRMZM2G156162_T05	105	RETAIN	-	-	5'UTR	87963083,87963149;87963255,87963461	1	gnl|UG|Sof#S17276294	1	0	0	0	0	0	0	0	1	0
chr6	87963150	87963285	-	GRMZM2G156162_T04	136	RETAIN	-	-	3'UTR	87963028,87963149;87963286,87963461	1	gnl|UG|Sof#S17276294	1	0	0	0	0	0	0	0	1	0
chr6	91235175	91235360	+	GRMZM2G362785_T01	186	CASSETTE	GC-AG	canonical	CDS	91234125,91234441;91236292,91236602	2	gnl|UG|Os#S16392975,gnl|UG|Os#S35133204	1	0	0	0	0	2	0	0	0	0
chr6	96557310	96557447	+	AC209050.3_FGT001	138	CASSETTE	GT-AG	canonical	CDS	96557083,96557181;96557531,96557845	3	gnl|UG|Os#S16402337,gnl|UG|Os#S35136418,gnl|UG|Sbi#S52502665	2	0	0	0	0	2	0	1	0	0
chr6	97775051	97775116	+	GRMZM2G162531_T01,GRMZM2G162531_T02,GRMZM2G162531_T03	66	CASSETTE	GT-AG	canonical	CDS	97774016,97774148;97775179,97775259	6	gnl|UG|Hv#S12624675,gnl|UG|Hv#S12780526,gnl|UG|Os#S17524279,gnl|UG|Os#S55936254,gnl|UG|Hv#S58593147,gnl|UG|Ta#S12995701	3	1	3	0	0	2	0	0	0	0
chr6	97775051	97775116	+	GRMZM2G162531_T01,GRMZM2G162531_T02,GRMZM2G162531_T03	66	CASSETTE	GT-AG	canonical	CDS	97774768,97774839;97775179,97775259	4	gnl|UG|Pvr#S49361637,gnl|UG|Pvr#S49471888,gnl|UG|Sof#S17320593,gnl|UG|Sof#S17442263	2	0	0	0	0	0	0	0	2	2
chr6	97789999;97791266	97790127;97791586	+	GRMZM2G162531_T01,GRMZM2G162531_T02	450	CASSETTE	AT-AC;GT-AG	canonical;canonical	3'UTR	97789443,97789711;97791653,97791769	1	gnl|UG|Os#S35136924	1	0	0	0	0	1	0	0	0	0
chr6	99926512	99926565	-	GRMZM2G112337_T04	54	CASSETTE	GT-AG	canonical	CDS	99926410,99926499;99926672,99926887	4	gnl|UG|Os#S16410767,gnl|UG|Os#S16415830,gnl|UG|Os#S18991356,gnl|UG|Os#S35133510	1	0	0	0	0	4	0	0	0	0
chr6	100114992	100115180	+	GRMZM2G071659_T02	189	CASSETTE	GT-AG	canonical	5'UTR	100114799,100114930;100115554,100115821	1	gnl|UG|Sof#S17341363	1	0	0	0	0	0	0	0	1	0
chr6	100114994	100115146	+	GRMZM2G071659_T02	153	CASSETTE	GC-AG	canonical	5'UTR	100114799,100114930;100115554,100115821	1	gnl|UG|Sof#S17341758	1	0	0	0	0	0	0	0	1	0
chr6	102361885	102361960	+	GRMZM2G137479_T01	76	RETAIN	-	-	5'UTR	102361663,102361884;102361961,102362102	1	gnl|UG|Sof#S17468936	1	0	0	0	0	0	0	0	1	0
chr6	102361885	102361968	+	GRMZM2G137479_T02	84	RETAIN	-	-	5'UTR	102361663,102361884;102361969,102362102	1	gnl|UG|Sof#S17468936	1	0	0	0	0	0	0	0	1	0
chr6	102473057	102473159	-	GRMZM5G838422_T01	103	RETAIN	-	-	3'UTR	102472732,102473056;102473160,102473511	1	gnl|UG|Sbi#S15673565	1	0	0	0	0	0	0	1	0	0
chr6	108435759	108435845	-	GRMZM2G701058_T01	87	CASSETTE	GC-AG	canonical	CDS	108435493,108435593;108436848,108436925	16	gnl|UG|Bdi#S57923586,gnl|UG|Bdi#S57965936,gnl|UG|Hv#S12808911,gnl|UG|Ta#S22367196,gnl|UG|Ta#S22384516,gnl|UG|Ta#S37775585,gnl|UG|Ta#S58863554,gnl|UG|Fpr#S53386318,gnl|UG|Hv#S58586295,gnl|UG|Os#S16402358,gnl|UG|Os#S25077182,gnl|UG|Os#S35134503,gnl|UG|Os#S35451879,gnl|UG|Ta#S17883651,gnl|UG|Ta#S17883953,gnl|UG|Ta#S53111501	5	7	2	2	1	4	0	0	0	0
chr6	112695158	112695256	-	GRMZM2G047860_T01,GRMZM2G047860_T02	99	CASSETTE	GC-AG	canonical	CDS	112694449,112694475;112695708,112696071	1	gnl|UG|Sof#S53276180	1	0	0	0	0	0	0	0	1	0
chr6	119865777	119865854	-	GRMZM2G368678_T01	78	CASSETTE	GT-AG	canonical	CDS	119865632,119865727;119866225,119866326	2	gnl|UG|Sof#S17318329,gnl|UG|Sof#S17374965	1	0	0	0	0	0	0	0	2	0
chr6	119870875	119871027	-	GRMZM2G368678_T01	153	CASSETTE	GT-AG	canonical	CDS	119870721,119870786;119871148,119871274	1	gnl|UG|Fpr#S53374702	1	0	0	0	1	0	0	0	0	0
chr6	122727874	122727969	+	GRMZM2G161102_T01,GRMZM2G161102_T02,GRMZM2G161102_T03	96	RETAIN	-	-	5'UTR	122727555,122727873;122727970,122728168	1	gnl|UG|Sof#S17380307	1	0	0	0	0	0	0	0	1	0
chr6	124842553	124842795	+	GRMZM2G118344_T02	243	CASSETTE	GT-AG	canonical	5'UTR	124840713,124840855;124842885,124843035	1	gnl|UG|Pvr#S49364143	1	0	0	0	0	0	0	0	0	1
chr6	124842553	124842795	+	GRMZM2G118344_T04	243	CASSETTE	GT-AG	canonical	5'UTR	124840713,124840855;124842885,124844281	1	gnl|UG|Pvr#S49364143	1	0	0	0	0	0	0	0	0	1
chr6	124842553	124842795	+	GRMZM2G118344_T05	243	CASSETTE	GT-AG	canonical	5'UTR	124840713,124840855;124842885,124843059	1	gnl|UG|Pvr#S49364143	1	0	0	0	0	0	0	0	0	1
chr6	124842590	124842795	+	GRMZM2G118344_T01	206	CASSETTE	GT-AG	canonical	5'UTR	124840724,124840855;124845953,124846068	1	gnl|UG|Sof#S17251511	1	0	0	0	0	0	0	0	1	0
chr6	124842590	124842795	+	GRMZM2G118344_T02	206	CASSETTE	GT-AG	canonical	5'UTR	124840713,124840855;124842885,124843035	5	gnl|UG|Sof#S17245848,gnl|UG|Sof#S17251511,gnl|UG|Sof#S17306639,gnl|UG|Sof#S17280556,gnl|UG|Sof#S17323514	1	0	0	0	0	0	0	0	5	0
chr6	124842590	124842795	+	GRMZM2G118344_T03	206	CASSETTE	GT-AG	canonical	5'UTR	124840713,124840855;124843378,124846068	4	gnl|UG|Sof#S17251511,gnl|UG|Sof#S17306639,gnl|UG|Sof#S17280556,gnl|UG|Sof#S17323514	1	0	0	0	0	0	0	0	4	0
chr6	124842590	124842795	+	GRMZM2G118344_T04	206	CASSETTE	GT-AG	canonical	5'UTR	124840713,124840855;124842885,124844281	5	gnl|UG|Sof#S17245848,gnl|UG|Sof#S17251511,gnl|UG|Sof#S17306639,gnl|UG|Sof#S17280556,gnl|UG|Sof#S17323514	1	0	0	0	0	0	0	0	5	0
chr6	124842590	124842795	+	GRMZM2G118344_T05	206	CASSETTE	GT-AG	canonical	5'UTR	124840713,124840855;124842885,124843059	4	gnl|UG|Sof#S17245848,gnl|UG|Sof#S17251511,gnl|UG|Sof#S17306639,gnl|UG|Sof#S17323514	1	0	0	0	0	0	0	0	4	0
chr6	124842590;124845718	124842795;124845810	+	GRMZM2G118344_T01	299	CASSETTE	GT-AG;GT-AG	canonical;canonical	5'UTR	124840724,124840855;124845953,124846068	1	gnl|UG|Sof#S17323514	1	0	0	0	0	0	0	0	1	0
chr6	128705845	128706006	-	GRMZM2G002473_T01	162	RETAIN	-	-	CDS	128705553,128705844;128706007,128706724	3	gnl|UG|Fpr#S53382393,gnl|UG|Fpr#S53395467,gnl|UG|Os#S55935531	2	0	0	0	2	1	0	0	0	0
chr6	131023368	131023445	-	GRMZM2G066341_T04	78	CASSETTE	GT-AG	canonical	3'UTR	131023247,131023293;131024137,131025225	1	gnl|UG|Pvr#S49263360	1	0	0	0	0	0	0	0	0	1
chr6	131023368;131023486;131023567	131023445;131023557;131023748	-	GRMZM2G066341_T04	332	CASSETTE	GT-AG;GT-AG;GC-AG	canonical;canonical;canonical	3'UTR	131023247,131023293;131024137,131025225	1	gnl|UG|Pvr#S49263360	1	0	0	0	0	0	0	0	0	1
chr6	134644691	134645038	-	GRMZM2G055678_T01	348	RETAIN	-	-	3'UTR	134643812,134644690;134645039,134645216	12	gnl|UG|Ta#S58908362,gnl|UG|Ta#S58908363,gnl|UG|Ta#S58908364,gnl|UG|Ta#S58908365,gnl|UG|Ta#S58908366,gnl|UG|Ta#S58908367,gnl|UG|Ta#S58908368,gnl|UG|Ta#S58908369,gnl|UG|Ta#S58908370,gnl|UG|Ta#S58908371,gnl|UG|Hv#S58592536,gnl|UG|Hv#S58583453	2	10	2	0	0	0	0	0	0	0
chr6	134644885	134644953	-	GRMZM2G055678_T01	69	CASSETTE	GC-AG	canonical	3'UTR	134643812,134644690;134645449,134645574	1	gnl|UG|Os#S35125628	1	0	0	0	0	1	0	0	0	0
chr6	135328425	135328532	+	GRMZM2G531738_T01	108	CASSETTE	GC-AG	canonical	CDS	135328219,135328298;135329020,135329192	3	gnl|UG|Hv#S58588369,gnl|UG|Ta#S52546901,gnl|UG|Ta#S59490001	2	2	1	0	0	0	0	0	0	0
chr6	136458374	136458424	+	GRMZM2G439950_T01,GRMZM2G439950_T02,GRMZM2G439950_T03	51	CASSETTE	GT-AG	canonical	CDS	136454864,136455042;136458730,136458811	1	gnl|UG|Hv#S58590944	1	0	1	0	0	0	0	0	0	0
chr6	137880901	137880957	+	GRMZM2G055606_T01	57	CASSETTE	GT-AG	canonical	CDS	137880441,137880616;137881058,137881138	1	gnl|UG|Bdi#S57928426	1	0	0	1	0	0	0	0	0	0
chr6	138677958	138678071	-	GRMZM2G117357_T02	114	RETAIN	-	-	3'UTR	138677836,138677957;138678072,138678193	1	gnl|UG|Sof#S17383956	1	0	0	0	0	0	0	0	1	0
chr6	142786531	142786634	+	GRMZM2G176465_T01	104	RETAIN	-	-	3'UTR	142784766,142786530;142786635,142787064	1	gnl|UG|Sbi#S14665729	1	0	0	0	0	0	0	1	0	0
chr6	143488503	143488596	+	GRMZM2G013657_T03	94	CASSETTE	GT-AG	canonical	5'UTR	143487859,143488344;143489042,143489124	1	gnl|UG|Sof#S17408969	1	0	0	0	0	0	0	0	1	0
chr6	143488503	143488596	+	GRMZM2G013657_T06	94	CASSETTE	GT-AG	canonical	5'UTR	143487989,143488344;143489042,143489124	1	gnl|UG|Sof#S17408969	1	0	0	0	0	0	0	0	1	0
chr6	143740309	143740419	-	GRMZM2G445766_T02	111	CASSETTE	GC-AG	canonical	CDS	143724379,143724437;143741979,143742042	12	gnl|UG|Os#S16399906,gnl|UG|Os#S23324947,gnl|UG|Os#S35123313,gnl|UG|Ta#S13128674,gnl|UG|Ta#S16057978,gnl|UG|Ta#S52543651,gnl|UG|Ta#S52546469,gnl|UG|Pvr#S49257901,gnl|UG|Pvr#S49310491,gnl|UG|Pvr#S56593391,gnl|UG|Sbi#S14700511,gnl|UG|Sbi#S52506367	4	4	0	0	0	3	0	2	0	3
chr6	148440897	148440974	-	GRMZM2G175676_T02,GRMZM2G175676_T06	78	CASSETTE	GT-AG	canonical	CDS	148440381,148440573;148441060,148441112	1	gnl|UG|Sof#S53259216	1	0	0	0	0	0	0	0	1	0
chr6	148440897	148440974	-	GRMZM2G175676_T07	78	CASSETTE	GT-AG	canonical	5'UTR	148440381,148440573;148442284,148442482	1	gnl|UG|Sof#S53259216	1	0	0	0	0	0	0	0	1	0
chr6	153693082	153693176	-	GRMZM2G107739_T02	95	RETAIN	-	-	3'UTR	153692630,153693081;153693177,153693263	2	gnl|UG|Sbi#S14667754,gnl|UG|Sbi#S14668201	1	0	0	0	0	0	0	2	0	0
chr6	154504743	154504823	+	GRMZM2G701201_T03,GRMZM2G701201_T04	81	CASSETTE	GC-AG	canonical	CDS	154504439,154504629;154504855,154505171	1	gnl|UG|Ta#S52544275	1	1	0	0	0	0	0	0	0	0
chr6	155438675	155438821	-	GRMZM2G157596_T07	147	CASSETTE	GT-AG	canonical	3'UTR	155438608,155438622;155439141,155439188	1	gnl|UG|Sof#S17403575	1	0	0	0	0	0	0	0	1	0
chr6	155438724	155438801	-	GRMZM2G157596_T07	78	CASSETTE	GT-AG	canonical	3'UTR	155438608,155438622;155439141,155439188	1	gnl|UG|Sof#S17254775	1	0	0	0	0	0	0	0	1	0
chr6	155438724	155438813	-	GRMZM2G157596_T07	90	CASSETTE	GT-AG	canonical	3'UTR	155438608,155438622;155439141,155439188	8	gnl|UG|Sof#S17412337,gnl|UG|Sof#S17237673,gnl|UG|Sof#S17239181,gnl|UG|Sof#S17303580,gnl|UG|Sof#S17402646,gnl|UG|Sof#S17403575,gnl|UG|Sof#S17407711,gnl|UG|Sof#S17430971	1	0	0	0	0	0	0	0	8	0
chr6	155438728	155438784	-	GRMZM2G157596_T07	57	CASSETTE	GT-AG	canonical	3'UTR	155438608,155438622;155439141,155439188	1	gnl|UG|Sof#S17434713	1	0	0	0	0	0	0	0	1	0
chr6	155438728	155438790	-	GRMZM2G157596_T07	63	CASSETTE	GT-AG	canonical	3'UTR	155438608,155438622;155439141,155439188	1	gnl|UG|Sof#S17254775	1	0	0	0	0	0	0	0	1	0
chr6	155438756	155438821	-	GRMZM2G157596_T07	66	CASSETTE	GT-AG	canonical	3'UTR	155438608,155438622;155439141,155439188	3	gnl|UG|Sof#S17346323,gnl|UG|Sof#S17347728,gnl|UG|Sof#S17348830	1	0	0	0	0	0	0	0	3	0
chr6	156633981	156634043	-	GRMZM2G162699_T01,GRMZM2G162699_T02,GRMZM2G162699_T03,GRMZM2G162699_T05	63	CASSETTE	GT-AG	canonical	CDS	156633756,156633844;156634096,156634294	1	gnl|UG|Pvr#S49529121	1	0	0	0	0	0	0	0	0	1
chr6	157677426	157677509	+	GRMZM2G370715_T01	84	CASSETTE	GT-AG	canonical	CDS	157677160,157677318;157678230,157678273	1	gnl|UG|Os#S16410569	1	0	0	0	0	1	0	0	0	0
chr6	159366786;159366865	159366838;159366927	+	GRMZM2G168909_T04	116	CASSETTE	GT-AG;AT-AC	canonical;canonical	3'UTR	159366450,159366690;159367098,159367173	1	gnl|UG|Sbi#S14738142	1	0	0	0	0	0	0	1	0	0
chr6	159963723	159963824	+	GRMZM2G101533_T01	102	CASSETTE	GT-AG	canonical	CDS	159963477,159963574;159963876,159964002	2	gnl|UG|Sof#S17298649,gnl|UG|Sof#S17415127	1	0	0	0	0	0	0	0	2	0
chr6	161840433	161840525	+	GRMZM2G016503_T02,GRMZM2G016503_T03	93	CASSETTE	GC-AG	canonical	5'UTR	161839114,161839232;161840710,161840792	1	gnl|UG|Pvr#S49387470	1	0	0	0	0	0	0	0	0	1
chr6	161906094	161906150	-	GRMZM2G121208_T01	57	CASSETTE	GT-AG	canonical	5'UTR	161904805,161905175;161906337,161906464	1	gnl|UG|Sbi#S15656799	1	0	0	0	0	0	0	1	0	0
chr6	161906094	161906150	-	GRMZM2G121208_T02	57	CASSETTE	GT-AG	canonical	5'UTR	161904640,161905175;161906251,161906492	1	gnl|UG|Sbi#S15656799	1	0	0	0	0	0	0	1	0	0
chr6	162743768	162743851	+	GRMZM2G179793_T02	84	RETAIN	-	-	CDS	162743708,162743767;162743852,162743902	1	gnl|UG|Sof#S17416860	1	0	0	0	0	0	0	0	1	0
chr6	163290184	163290331	+	GRMZM2G039385_T02	148	RETAIN	-	-	5'UTR	163290147,163290183;163290332,163290448	1	gnl|UG|Sof#S17305685	1	0	0	0	0	0	0	0	1	0
chr6	163371636	163371713	+	GRMZM2G181104_T04	78	CASSETTE	AT-AC	canonical	5'UTR	163371258,163371611;163371812,163373022	1	gnl|UG|Sof#S17320924	1	0	0	0	0	0	0	0	1	0
chr6	165512889	165513026	-	GRMZM2G394962_T01	138	CASSETTE	GT-AG	canonical	CDS	165512602,165512794;165513153,165513471	1	gnl|UG|Os#S16392613	1	0	0	0	0	1	0	0	0	0
chr6	165593800	165593885	-	GRMZM2G145556_T01	86	RETAIN	-	-	3'UTR	165593302,165593799;165593886,165594149	2	gnl|UG|Sbi#S52505214,gnl|UG|Sof#S17247378	2	0	0	0	0	0	0	1	1	0
chr6	165735333	165735416	+	GRMZM5G829778_T01	84	RETAIN	-	-	CDS	165735255,165735332;165735417,165735470	1	gnl|UG|Sof#S17476726	1	0	0	0	0	0	0	0	1	0
chr6	166004331	166004440	-	GRMZM2G455582_T01	110	CASSETTE	AT-AC	canonical	3'UTR	166004186,166004263;166004529,166004592	1	gnl|UG|Pvr#S56558598	1	0	0	0	0	0	0	0	0	1
chr6	166004379	166004440	-	GRMZM2G455582_T01	62	CASSETTE	AT-AC	canonical	3'UTR	166004022,166004093;166004688,166004780	2	gnl|UG|Os#S16394138,gnl|UG|Os#S35135199	1	0	0	0	0	2	0	0	0	0
chr6	166004379	166004471	-	GRMZM2G455582_T01	93	CASSETTE	AT-AC	canonical	3'UTR	166004022,166004093;166004688,166004780	1	gnl|UG|Os#S16391433	1	0	0	0	0	1	0	0	0	0
chr6	166004432	166004489	-	GRMZM2G455582_T01	58	CASSETTE	GT-AG	canonical	3'UTR	166004022,166004093;166004688,166004780	1	gnl|UG|Pvr#S56593801	1	0	0	0	0	0	0	0	0	1
chr6	166145114;166145325;166145663	166145286;166145648;166145848	+	GRMZM2G520927_T01	683	CASSETTE	GC-AG;GT-AG;GT-AG	canonical;canonical;canonical	3'UTR	166143322,166144511;166145991,166146263	3	gnl|UG|Os#S55934426,gnl|UG|Os#S16403688,gnl|UG|Os#S16405092	1	0	0	0	0	3	0	0	0	0
chr6	166145663	166145848	+	GRMZM2G520927_T01	186	CASSETTE	GT-AG	canonical	3'UTR	166143322,166144511;166145991,166146263	5	gnl|UG|Os#S35190825,gnl|UG|Os#S55934873,gnl|UG|Os#S16403688,gnl|UG|Os#S16405092,gnl|UG|Os#S55934426	1	0	0	0	0	5	0	0	0	0
chr6	166145698	166145848	+	GRMZM2G520927_T01	151	CASSETTE	GT-AG	canonical	3'UTR	166143322,166144511;166145991,166146263	1	gnl|UG|Hv#S39526662	1	0	1	0	0	0	0	0	0	0
chr6	166145757	166145848	+	GRMZM2G520927_T01	92	CASSETTE	GT-AG	canonical	3'UTR	166143322,166144511;166145991,166146263	2	gnl|UG|Ta#S58904145,gnl|UG|Ta#S52545054	1	2	0	0	0	0	0	0	0	0
chr7	431600	431666	-	GRMZM5G881908_T02	67	CASSETTE	GC-AG	canonical	5'UTR	430963,431009;432296,432411	1	gnl|UG|Sof#S17317391	1	0	0	0	0	0	0	0	1	0
chr7	773039	773140	+	GRMZM2G179429_T01,GRMZM2G179429_T02,GRMZM2G179429_T03	102	RETAIN	-	-	CDS	772672,773038;773141,773250	2	gnl|UG|Sof#S17439741,gnl|UG|Sof#S17446017	1	0	0	0	0	0	0	0	2	0
chr7	8182160	8182216	+	GRMZM2G076630_T01,GRMZM2G076630_T03	57	CASSETTE	GC-AG	canonical	CDS	8181743,8181836;8182253,8182322	1	gnl|UG|Sof#S17322730	1	0	0	0	0	0	0	0	1	0
chr7	17007538	17007594	-	GRMZM2G091449_T01	57	CASSETTE	GT-AG	canonical	CDS	17007310,17007386;17007677,17007815	1	gnl|UG|Pvr#S56591043	1	0	0	0	0	0	0	0	0	1
chr7	22170631	22170699	+	GRMZM2G431900_T01	69	CASSETTE	GC-AG	canonical	CDS	22170397,22170501;22170898,22171158	1	gnl|UG|Sof#S17274442	1	0	0	0	0	0	0	0	1	0
chr7	22268176	22268232	-	GRMZM2G140352_T01	57	CASSETTE	GT-AG	canonical	3'UTR	22267694,22268103;22268271,22268496	1	gnl|UG|Sof#S17469216	1	0	0	0	0	0	0	0	1	0
chr7	22268176	22268232	-	GRMZM2G140352_T02	57	CASSETTE	GT-AG	canonical	3'UTR	22267880,22268103;22268271,22268496	1	gnl|UG|Sof#S17469216	1	0	0	0	0	0	0	0	1	0
chr7	33109715	33109828	+	GRMZM2G076484_T02,GRMZM2G076484_T03	114	CASSETTE	GT-AG	canonical	3'UTR	33107558,33107722;33109946,33110500	4	gnl|UG|Sof#S17249675,gnl|UG|Sof#S17272068,gnl|UG|Sof#S17293520,gnl|UG|Sof#S17437455	1	0	0	0	0	0	0	0	4	0
chr7	36658930	36659015	+	GRMZM5G845878_T01	86	RETAIN	-	-	3'UTR	36658158,36658929;36659016,36659077	1	gnl|UG|Sbi#S14732797	1	0	0	0	0	0	0	1	0	0
chr7	39201243	39201319	+	GRMZM2G152732_T02,GRMZM2G152732_T03	77	RETAIN	-	-	3'UTR	39201155,39201242;39201320,39201404	1	gnl|UG|Sbi#S23002515	1	0	0	0	0	0	0	1	0	0
chr7	41184679	41184816	+	GRMZM2G173777_T01,GRMZM2G173777_T02,GRMZM2G173777_T03	138	RETAIN	-	-	CDS	41184487,41184678;41184817,41185234	1	gnl|UG|Pvr#S49276726	1	0	0	0	0	0	0	0	0	1
chr7	46318458	46318526	+	GRMZM5G803610_T01	69	RETAIN	-	-	3'UTR	46318406,46318457;46318527,46318889	1	gnl|UG|Sof#S17305824	1	0	0	0	0	0	0	0	1	0
chr7	46348597	46348696	+	GRMZM5G868168_T02	100	RETAIN	-	-	3'UTR	46348519,46348596;46348697,46348758	1	gnl|UG|Sof#S17279065	1	0	0	0	0	0	0	0	1	0
chr7	50170100	50170159	+	GRMZM2G061562_T01	60	CASSETTE	AT-AC	canonical	CDS	50167981,50170023;50170271,50170421	1	gnl|UG|Sof#S17271339	1	0	0	0	0	0	0	0	1	0
chr7	74148396	74148501	-	GRMZM2G049155_T01,GRMZM2G049155_T02	106	RETAIN	-	-	5'UTR	74148290,74148395;74148502,74148720	1	gnl|UG|Sof#S17419845	1	0	0	0	0	0	0	0	1	0
chr7	74148396	74148501	-	GRMZM2G049155_T03	106	RETAIN	-	-	5'UTR	74148290,74148395;74148502,74148679	1	gnl|UG|Sof#S17419845	1	0	0	0	0	0	0	0	1	0
chr7	78213928	78214020	-	GRMZM2G096868_T01	93	CASSETTE	GT-AG	canonical	CDS	78213337,78213660;78214112,78214315	1	gnl|UG|Os#S35145872	1	0	0	0	0	1	0	0	0	0
chr7	83292071	83292147	+	GRMZM2G173943_T01	77	CASSETTE	GT-AG	canonical	5'UTR	83291537,83291830;83292687,83292906	1	gnl|UG|Sof#S17295111	1	0	0	0	0	0	0	0	1	0
chr7	83292093	83292147	+	GRMZM2G173943_T01	55	CASSETTE	GT-AG	canonical	5'UTR	83291537,83291830;83292687,83292906	1	gnl|UG|Sof#S17294824	1	0	0	0	0	0	0	0	1	0
chr7	83292093	83292147	+	GRMZM2G173943_T02	55	CASSETTE	GT-AG	canonical	5'UTR	83291542,83291830;83292687,83292906	1	gnl|UG|Sof#S17294824	1	0	0	0	0	0	0	0	1	0
chr7	89955828	89956028	-	GRMZM2G163860_T01	201	RETAIN	-	-	CDS	89954919,89955827;89956029,89956070	1	gnl|UG|Os#S16391888	1	0	0	0	0	1	0	0	0	0
chr7	92110372	92110464	+	GRMZM5G857621_T01	93	CASSETTE	GT-AG	canonical	3'UTR	92107665,92107717;92110683,92110796	1	gnl|UG|Os#S55935392	1	0	0	0	0	1	0	0	0	0
chr7	95127377	95127432	-	GRMZM5G898887_T02	56	CASSETTE	AT-AC	canonical	5'UTR	95125570,95125832;95146637,95147199	1	gnl|UG|Os#S55935382	1	0	0	0	0	1	0	0	0	0
chr7	95127377	95127432	-	GRMZM5G898887_T02	56	CASSETTE	AT-AC	canonical	5'UTR	95127199,95127270;95146637,95147199	1	gnl|UG|Os#S55935382	1	0	0	0	0	1	0	0	0	0
chr7	97191526	97191639	+	GRMZM2G355523_T01	114	CASSETTE	GT-AG	canonical	CDS	97190551,97190695;97191887,97192011	3	gnl|UG|Os#S17523596,gnl|UG|Os#S35347044,gnl|UG|Os#S55935374	1	0	0	0	0	3	0	0	0	0
chr7	97191526	97191639	+	GRMZM2G355523_T02	114	CASSETTE	GT-AG	canonical	5'UTR	97190551,97190695;97191887,97192011	3	gnl|UG|Os#S17523596,gnl|UG|Os#S35347044,gnl|UG|Os#S55935374	1	0	0	0	0	3	0	0	0	0
chr7	97651358	97651459	+	GRMZM2G022837_T01,GRMZM2G022837_T02	102	CASSETTE	GT-AG	canonical	CDS	97650442,97650890;97651554,97651671	2	gnl|UG|Os#S17522181,gnl|UG|Os#S55935373	1	0	0	0	0	2	0	0	0	0
chr7	118653930	118654014	+	GRMZM2G003342_T04,GRMZM2G003342_T05	85	RETAIN	-	-	3'UTR	118653852,118653929;118654015,118654089	1	gnl|UG|Pvr#S49307064	1	0	0	0	0	0	0	0	0	1
chr7	118709057	118709111	+	GRMZM2G003282_T01	55	CASSETTE	AT-AC	canonical	5'UTR	118706248,118706599;118710953,118711851	1	gnl|UG|Os#S55935321	1	0	0	0	0	1	0	0	0	0
chr7	120600211	120600267	+	GRMZM2G446625_T05	57	CASSETTE	AT-AC	canonical	3'UTR	120599728,120599907;120600282,120600633	2	gnl|UG|Pvr#S56636197,gnl|UG|Pvr#S56636198	1	0	0	0	0	0	0	0	0	2
chr7	127247733	127247819	-	GRMZM2G405708_T01	87	CASSETTE	GT-AG	canonical	CDS	127247515,127247620;127247921,127248027	6	gnl|UG|Pvr#S49577898,gnl|UG|Pvr#S49575938,gnl|UG|Pvr#S49597129,gnl|UG|Pvr#S49597130,gnl|UG|Pvr#S56619922,gnl|UG|Pvr#S56619923	1	0	0	0	0	0	0	0	0	6
chr7	128478553	128478609	-	GRMZM2G314679_T01,GRMZM2G314679_T02	57	CASSETTE	GC-AG	canonical	5'UTR	128478431,128478474;128478730,128478871	1	gnl|UG|Sof#S53259509	1	0	0	0	0	0	0	0	1	0
chr7	128478553	128478609	-	GRMZM2G314679_T05	57	CASSETTE	GC-AG	canonical	5'UTR	128478431,128478474;128478649,128478868	1	gnl|UG|Sof#S53259509	1	0	0	0	0	0	0	0	1	0
chr7	128478553	128478609	-	GRMZM2G314679_T06	57	CASSETTE	GC-AG	canonical	5'UTR	128478431,128478474;128478730,128478868	1	gnl|UG|Sof#S53259509	1	0	0	0	0	0	0	0	1	0
chr7	128478553	128478609	-	GRMZM2G314679_T07	57	CASSETTE	GC-AG	canonical	5'UTR	128478431,128478464;128478730,128478868	1	gnl|UG|Sof#S53259509	1	0	0	0	0	0	0	0	1	0
chr7	131321549;131321693	131321669;131321767	-	GRMZM2G151407_T01	196	CASSETTE	GC-AG;GT-AG	canonical;canonical	5'UTR	131320717,131321453;131321861,131322334	1	gnl|UG|Pvr#S49366869	1	0	0	0	0	0	0	0	0	1
chr7	131321700	131321759	-	GRMZM2G151407_T01	60	CASSETTE	GT-AG	canonical	5'UTR	131320717,131321453;131321861,131322334	1	gnl|UG|Pvr#S49366869	1	0	0	0	0	0	0	0	0	1
chr7	133563368	133563418	+	GRMZM2G177229_T05	51	CASSETTE	AT-AC	canonical	5'UTR	133563251,133563334;133563549,133564875	1	gnl|UG|Pvr#S49405536	1	0	0	0	0	0	0	0	0	1
chr7	133563486	133563535	+	GRMZM2G177229_T01	50	CASSETTE	AT-AC	canonical	5'UTR	133563251,133563442;133563541,133564875	1	gnl|UG|Sof#S17324749	1	0	0	0	0	0	0	0	1	0
chr7	133563486	133563535	+	GRMZM2G177229_T02	50	CASSETTE	AT-AC	canonical	5'UTR	133563395,133563442;133563541,133564875	1	gnl|UG|Sof#S17324749	1	0	0	0	0	0	0	0	1	0
chr7	135854252	135854401	-	GRMZM5G822842_T01	150	CASSETTE	GC-AG	canonical	5'UTR	135853769,135854184;135855112,135855192	6	gnl|UG|Bdi#S57921853,gnl|UG|Hv#S58582175,gnl|UG|Hv#S58586093,gnl|UG|Hv#S58593114,gnl|UG|Os#S16401933,gnl|UG|Os#S35127932	3	0	3	1	0	2	0	0	0	0
chr7	137371918	137371995	+	GRMZM2G070515_T01	78	CASSETTE	GT-AG	canonical	CDS	137371679,137371801;137373773,137375227	1	gnl|UG|Sbi#S52526373	1	0	0	0	0	0	0	1	0	0
chr7	137562508	137562561	-	GRMZM2G102181_T01	54	CASSETTE	GC-AG	canonical	3'UTR	137562150,137562503;137563243,137563937	2	gnl|UG|Sof#S17395964,gnl|UG|Sof#S17395997	1	0	0	0	0	0	0	0	2	0
chr7	138762680	138762769	-	AC234154.1_FGT007	90	CASSETTE	GT-AG	canonical	CDS	138762474,138762575;138762857,138762917	6	gnl|UG|Pvr#S49254069,gnl|UG|Pvr#S49565372,gnl|UG|Pvr#S49565373,gnl|UG|Pvr#S49574162,gnl|UG|Sof#S17351689,gnl|UG|Sof#S17401972	2	0	0	0	0	0	0	0	2	4
chr7	139835723	139835800	+	GRMZM2G056723_T01	78	CASSETTE	GT-AG	canonical	5'UTR	139835435,139835521;139835898,139836237	1	gnl|UG|Ta#S32630551	1	1	0	0	0	0	0	0	0	0
chr7	143556246;143556359	143556326;143556427	+	GRMZM2G091586_T01	150	CASSETTE	GT-AG;AT-AC	canonical;canonical	3'UTR	143556120,143556208;143556636,143556712	1	gnl|UG|Pvr#S49291976	1	0	0	0	0	0	0	0	0	1
chr7	143860194	143860266	-	GRMZM2G103458_T01	73	RETAIN	-	-	3'UTR	143859625,143860193;143860267,143860376	1	gnl|UG|Sof#S17473059	1	0	0	0	0	0	0	0	1	0
chr7	145766791	145766890	-	GRMZM2G135651_T02	100	RETAIN	-	-	3'UTR	145766679,145766790;145766891,145767195	1	gnl|UG|Sbi#S19518491	1	0	0	0	0	0	0	1	0	0
chr7	146529081	146529140	-	GRMZM2G032003_T03	60	CASSETTE	GT-AG	canonical	3'UTR	146528794,146529067;146529502,146529573	1	gnl|UG|Ta#S15903348	1	1	0	0	0	0	0	0	0	0
chr7	148637008	148637084	+	GRMZM2G007190_T01	77	RETAIN	-	-	3'UTR	148636907,148637007;148637085,148637172	2	gnl|UG|Pvr#S49491306,gnl|UG|Pvr#S49491307	1	0	0	0	0	0	0	0	0	2
chr7	149393349	149393432	+	GRMZM2G369340_T01	84	CASSETTE	GT-AG	canonical	5'UTR	149393194,149393329;149393925,149393991	3	gnl|UG|Sbi#S19499905,gnl|UG|Sof#S17295544,gnl|UG|Sof#S53262355	2	0	0	0	0	0	0	1	2	0
chr7	149393349	149393432	+	GRMZM2G369340_T03	84	CASSETTE	GT-AG	canonical	5'UTR	149393223,149393329;149393925,149393991	2	gnl|UG|Sbi#S19499905,gnl|UG|Sof#S17295544	2	0	0	0	0	0	0	1	1	0
chr7	150204943	150205011	+	GRMZM2G316191_T01,GRMZM2G316191_T02	69	RETAIN	-	-	CDS	150204279,150204942;150205012,150206954	2	gnl|UG|Hv#S39523401,gnl|UG|Ta#S58845690	2	1	1	0	0	0	0	0	0	0
chr7	150327713	150327787	-	GRMZM2G406672_T01	75	RETAIN	-	-	CDS	150327598,150327712;150327788,150327850	1	gnl|UG|Pvr#S49173295	1	0	0	0	0	0	0	0	0	1
chr7	150327713	150327787	-	GRMZM2G406672_T02	75	RETAIN	-	-	3'UTR	150327598,150327712;150327788,150327850	1	gnl|UG|Pvr#S49173295	1	0	0	0	0	0	0	0	0	1
chr7	150328028	150328113	-	GRMZM2G406672_T02	86	RETAIN	-	-	3'UTR	150327956,150328027;150328114,150328168	1	gnl|UG|Sof#S17411448	1	0	0	0	0	0	0	0	1	0
chr7	152723515	152723574	+	GRMZM2G044044_T01	60	CASSETTE	GT-AG	canonical	CDS	152722943,152723041;152724507,152724575	1	gnl|UG|Sbi#S52528228	1	0	0	0	0	0	0	1	0	0
chr7	152999334	152999422	+	GRMZM2G456037_T01	89	RETAIN	-	-	5'UTR	152999027,152999333;152999423,152999669	2	gnl|UG|Sof#S17412192,gnl|UG|Sof#S17413592	1	0	0	0	0	0	0	0	2	0
chr7	155781040	155781126	+	GRMZM2G444075_T02	87	CASSETTE	GC-AG	canonical	5'UTR	155780672,155780847;155782434,155783585	1	gnl|UG|Sbi#S15875841	1	0	0	0	0	0	0	1	0	0
chr7	155781040;155781952	155781126;155782017	+	GRMZM2G444075_T02	153	CASSETTE	GC-AG;GT-AG	canonical;canonical	5'UTR	155780672,155780847;155782434,155783585	1	gnl|UG|Sof#S17384417	1	0	0	0	0	0	0	0	1	0
chr7	157497699	157498114	-	GRMZM5G822440_T02	416	RETAIN	-	-	5'UTR	157496430,157497698;157498115,157498257	2	gnl|UG|Sbi#S52525969,gnl|UG|Sbi#S14678345	1	0	0	0	0	0	0	2	0	0
chr7	158077859	158078032	-	GRMZM2G434301_T02	174	RETAIN	-	-	5'UTR	158077032,158077858;158078033,158078110	1	gnl|UG|Sof#S17361867	1	0	0	0	0	0	0	0	1	0
chr7	158084410	158084466	-	GRMZM2G434277_T01	57	CASSETTE	GT-AG	canonical	CDS	158084194,158084260;158084543,158084919	1	gnl|UG|Sof#S17348428	1	0	0	0	0	0	0	0	1	0
chr7	158085311	158085382	-	GRMZM2G434277_T01	72	CASSETTE	GT-AG	canonical	CDS	158085162,158085227;158085468,158085539	13	gnl|UG|Hv#S39525171,gnl|UG|Hv#S58589916,gnl|UG|Ta#S12977492,gnl|UG|Ta#S52543281,gnl|UG|Fpr#S53378646,gnl|UG|Os#S23321044,gnl|UG|Os#S23333925,gnl|UG|Pvr#S49245429,gnl|UG|Pvr#S49247462,gnl|UG|Pvr#S49314535,gnl|UG|Pvr#S49359556,gnl|UG|Pvr#S49439414,gnl|UG|Pvr#S49549512	5	2	2	0	1	2	0	0	0	6
chr7	158085797	158085862	-	GRMZM2G434277_T01	66	CASSETTE	GT-AG	canonical	CDS	158085468,158085539;158085963,158086034	1	gnl|UG|Fpr#S53378646	1	0	0	0	1	0	0	0	0	0
chr7	159010057;159010223;159010417	159010113;159010327;159010524	+	GRMZM2G081668_T02	270	CASSETTE	GC-AG;GT-AG;GC-AG	canonical;canonical;canonical	5'UTR	159009921,159009967;159010607,159010745	1	gnl|UG|Pvr#S49406839	1	0	0	0	0	0	0	0	0	1
chr7	163255380	163255453	+	GRMZM2G313553_T01	74	CASSETTE	GT-AG	canonical	5'UTR	163254385,163254685;163256405,163256495	2	gnl|UG|Os#S16404332,gnl|UG|Os#S35131387	1	0	0	0	0	2	0	0	0	0
chr7	163261469	163261534	+	GRMZM2G313553_T01	66	CASSETTE	GT-AG	canonical	CDS	163260780,163260890;163261614,163261712	5	gnl|UG|Pvr#S49258170,gnl|UG|Ta#S16218637,gnl|UG|Os#S16404332,gnl|UG|Os#S17520719,gnl|UG|Os#S35131387	3	1	0	0	0	3	0	0	0	1
chr7	166210457	166210573	-	GRMZM5G855311_T01	117	RETAIN	-	-	CDS	166208627,166210456;166210574,166211755	2	gnl|UG|Os#S35190948,gnl|UG|Os#S35131260	1	0	0	0	0	2	0	0	0	0
chr7	167893942	167894050	-	GRMZM2G459702_T01,GRMZM2G459702_T02	109	CASSETTE	GT-AG	canonical	3'UTR	167893526,167893847;167894997,167895103	2	gnl|UG|Sof#S17458214,gnl|UG|Sof#S17461128	1	0	0	0	0	0	0	0	2	0
chr7	167893942	167894050	-	GRMZM2G459702_T03	109	CASSETTE	GT-AG	canonical	3'UTR	167893526,167893847;167894997,167895687	2	gnl|UG|Sof#S17458214,gnl|UG|Sof#S17461128	1	0	0	0	0	0	0	0	2	0
chr7	167893962;167894770	167894028;167894892	-	GRMZM2G459702_T01,GRMZM2G459702_T02	190	CASSETTE	AT-AC;GT-AG	canonical;canonical	3'UTR	167893526,167893847;167894997,167895103	2	gnl|UG|Sof#S17458214,gnl|UG|Sof#S17461128	1	0	0	0	0	0	0	0	2	0
chr7	167893962;167894770	167894028;167894892	-	GRMZM2G459702_T03	190	CASSETTE	AT-AC;GT-AG	canonical;canonical	3'UTR	167893526,167893847;167894997,167895687	1	gnl|UG|Sof#S17461128	1	0	0	0	0	0	0	0	1	0
chr7	169306330	169306409	-	GRMZM2G014295_T04	80	RETAIN	-	-	3'UTR	169306006,169306329;169306410,169306468	1	gnl|UG|Sof#S53262036	1	0	0	0	0	0	0	0	1	0
chr7	169306330	169306416	-	GRMZM2G014295_T05	87	RETAIN	-	-	5'UTR	169306006,169306329;169306417,169306468	2	gnl|UG|Sof#S53262036,gnl|UG|Sof#S53262036	1	0	0	0	0	0	0	0	2	0
chr7	170384658	170384772	-	GRMZM2G131404_T01	115	RETAIN	-	-	5'UTR	170384516,170384657;170384773,170384846	1	gnl|UG|Sof#S53265151	1	0	0	0	0	0	0	0	1	0
chr7	170458968	170459048	-	GRMZM2G412296_T01	81	CASSETTE	AT-AC	canonical	CDS	170458043,170458199;170459335,170459460	1	gnl|UG|Sbi#S22991280	1	0	0	0	0	0	0	1	0	0
chr7	170996051	170996143	+	GRMZM2G036872_T02	93	RETAIN	-	-	3'UTR	170995937,170996050;170996144,170996310	1	gnl|UG|Pvr#S49359166	1	0	0	0	0	0	0	0	0	1
chr7	171276127	171276183	-	GRMZM2G010342_T01	57	CASSETTE	GT-AG	canonical	CDS	171275767,171275944;171276947,171277186	2	gnl|UG|Os#S16410672,gnl|UG|Os#S35131038	1	0	0	0	0	2	0	0	0	0
chr7	171278474	171278584	-	GRMZM2G010342_T01	111	CASSETTE	GT-AG	canonical	CDS	171278306,171278395;171278650,171278922	8	gnl|UG|Hv#S58594728,gnl|UG|Os#S15033361,gnl|UG|Os#S16410672,gnl|UG|Os#S31307098,gnl|UG|Os#S35131038,gnl|UG|Sbi#S52525661,gnl|UG|Ta#S50383612,gnl|UG|Ta#S58883728	4	2	1	0	0	4	0	1	0	0
chr7	171289971	171290204	-	GRMZM2G010342_T01	234	CASSETTE	GT-AG	canonical	CDS	171289752,171289835;171290535,171290954	3	gnl|UG|Hv#S58594728,gnl|UG|Sbi#S52525661,gnl|UG|Fpr#S53354923	3	0	1	0	1	0	0	1	0	0
chr7	171777570	171777623	-	GRMZM2G025992_T03	54	CASSETTE	AT-AC	canonical	5'UTR	171777371,171777455;171777959,171778224	1	gnl|UG|Sof#S17298002	1	0	0	0	0	0	0	0	1	0
chr7	171777570	171777623	-	GRMZM2G025992_T05	54	CASSETTE	AT-AC	canonical	5'UTR	171777371,171777448;171777959,171778174	1	gnl|UG|Sof#S17298002	1	0	0	0	0	0	0	0	1	0
chr7	172157796	172157887	+	GRMZM2G047995_T04	92	RETAIN	-	-	5'UTR	172157723,172157795;172157888,172158049	1	gnl|UG|Sof#S17412399	1	0	0	0	0	0	0	0	1	0
chr7	172769432	172769488	+	GRMZM2G322413_T03	57	CASSETTE	GT-AG	canonical	5'UTR	172769002,172769062;172769495,172769614	1	gnl|UG|Ta#S13182459	1	1	0	0	0	0	0	0	0	0
chr7	173311408	173311480	+	GRMZM2G080001_T01	73	CASSETTE	AT-AC	canonical	5'UTR	173311235,173311400;173312245,173313109	1	gnl|UG|Sof#S17393532	1	0	0	0	0	0	0	0	1	0
chr7	174146950	174147069	-	GRMZM2G470461_T04,GRMZM2G470461_T05	120	CASSETTE	GT-AG	canonical	CDS	174146112,174146276;174147112,174147246	4	gnl|UG|Os#S35130866,gnl|UG|Os#S35343751,gnl|UG|Os#S49920681,gnl|UG|Fpr#S53379733	2	0	0	0	1	3	0	0	0	0
chr7	174366185	174366301	+	GRMZM2G041527_T01	117	CASSETTE	GT-AG	canonical	CDS	174365959,174366055;174366380,174366607	1	gnl|UG|Sbi#S52527738	1	0	0	0	0	0	0	1	0	0
chr7	174719598	174719762	+	GRMZM2G409128_T02	165	CASSETTE	GT-AG	canonical	5'UTR	174719120,174719497;174720153,174721133	1	gnl|UG|Os#S55935827	1	0	0	0	0	1	0	0	0	0
chr7	174719609	174720070	-	GRMZM5G832825_T01	462	CASSETTE	GT-AG	canonical	3'UTR	174719120,174719497;174720153,174721133	1	gnl|UG|Os#S55935827	1	0	0	0	0	1	0	0	0	0
chr7	174719609	174720081	+	GRMZM2G409128_T02	473	CASSETTE	AT-AC	canonical	5'UTR	174719120,174719497;174720153,174721133	1	gnl|UG|Os#S55935827	1	0	0	0	0	1	0	0	0	0
chr7	174719620	174720015	-	GRMZM5G832825_T01	396	CASSETTE	GC-AG	canonical	3'UTR	174719120,174719497;174720153,174721133	1	gnl|UG|Hv#S58580820	1	0	1	0	0	0	0	0	0	0
chr7	174719624	174720029	+	GRMZM2G409128_T02	406	CASSETTE	GC-AG	canonical	5'UTR	174719120,174719497;174720153,174721133	1	gnl|UG|Hv#S58580820	1	0	1	0	0	0	0	0	0	0
chr7	174719837	174720046	-	GRMZM5G832825_T01	210	CASSETTE	GC-AG	canonical	3'UTR	174719120,174719497;174720153,174721133	1	gnl|UG|Os#S55935827	1	0	0	0	0	1	0	0	0	0
chr7	174820408	174820468	+	GRMZM2G434696_T01,GRMZM2G434696_T02,GRMZM2G434696_T03	61	CASSETTE	GT-AG	canonical	5'UTR	174820350,174820373;174820578,174820738	1	gnl|UG|Sbi#S52527713	1	0	0	0	0	0	0	1	0	0
chr7	174826001	174826075	+	GRMZM2G434696_T01,GRMZM2G434696_T02	75	CASSETTE	AT-AC	canonical	3'UTR	174825780,174826002;174826550,174826677	1	gnl|UG|Fpr#S53397179	1	0	0	0	1	0	0	0	0	0
chr7	174830257	174830334	+	GRMZM2G434696_T01	78	RETAIN	-	-	3'UTR	174830163,174830256;174830335,174830685	1	gnl|UG|Sof#S17269409	1	0	0	0	0	0	0	0	1	0
chr7	174830257	174830334	+	GRMZM2G434696_T02	78	RETAIN	-	-	3'UTR	174830163,174830256;174830335,174830524	1	gnl|UG|Sof#S17269409	1	0	0	0	0	0	0	0	1	0
chr7	174830257	174830334	+	GRMZM2G434696_T03	78	RETAIN	-	-	CDS	174830163,174830256;174830335,174830524	1	gnl|UG|Sof#S17269409	1	0	0	0	0	0	0	0	1	0
chr7	174833903	174833992	-	GRMZM2G134295_T01,GRMZM2G134295_T03,GRMZM2G134295_T04	90	RETAIN	-	-	CDS	174833803,174833902;174833993,174834107	1	gnl|UG|Sof#S17459384	1	0	0	0	0	0	0	0	1	0
chr7	174833903	174833992	-	GRMZM2G134295_T02	90	RETAIN	-	-	CDS	174833803,174833902;174833993,174834080	1	gnl|UG|Sof#S17459384	1	0	0	0	0	0	0	0	1	0
chr7	174910582	174910661	-	GRMZM2G076962_T01	80	RETAIN	-	-	3'UTR	174910430,174910581;174910662,174910810	1	gnl|UG|Pvr#S49512247	1	0	0	0	0	0	0	0	0	1
chr8	503587	503721	-	GRMZM5G833066_T01	135	CASSETTE	GT-AG	canonical	5'UTR	502251,503521;503757,503861	2	gnl|UG|Sof#S17250295,gnl|UG|Sof#S17370139	1	0	0	0	0	0	0	0	2	0
chr8	503647	503721	-	GRMZM5G833066_T01	75	CASSETTE	GT-AG	canonical	5'UTR	502251,503521;503757,503861	7	gnl|UG|Sbi#S15650905,gnl|UG|Sbi#S15651286,gnl|UG|Sbi#S15652419,gnl|UG|Sbi#S15653894,gnl|UG|Sbi#S15656180,gnl|UG|Sbi#S15656351,gnl|UG|Sbi#S15659285	1	0	0	0	0	0	0	7	0	0
chr8	938230	938340	+	GRMZM2G387528_T01,GRMZM2G387528_T02	111	RETAIN	-	-	3'UTR	938102,938229;938341,938714	1	gnl|UG|Sof#S17342404	1	0	0	0	0	0	0	0	1	0
chr8	5498545	5498623	+	GRMZM2G416836_T01	79	RETAIN	-	-	3'UTR	5498416,5498544;5498624,5498719	1	gnl|UG|Pvr#S56603777	1	0	0	0	0	0	0	0	0	1
chr8	5498720	5498863	+	GRMZM2G416836_T01	144	RETAIN	-	-	3'UTR	5498624,5498719;5498864,5499046	1	gnl|UG|Sbi#S17494365	1	0	0	0	0	0	0	1	0	0
chr8	8282515	8282611	+	GRMZM5G860137_T01	97	CASSETTE	GC-AG	canonical	5'UTR	8282391,8282510;8282616,8282866	2	gnl|UG|Sbi#S15193068,gnl|UG|Sbi#S15651465	1	0	0	0	0	0	0	2	0	0
chr8	12562086	12562167	+	GRMZM2G132021_T01,GRMZM2G132021_T02	82	RETAIN	-	-	3'UTR	12562027,12562085;12562168,12562244	1	gnl|UG|Sof#S17427454	1	0	0	0	0	0	0	0	1	0
chr8	13913943	13914008	+	GRMZM2G020484_T02,GRMZM2G020484_T04,GRMZM2G020484_T07	66	CASSETTE	GC-AG	canonical	CDS	13913689,13913927;13914040,13914257	1	gnl|UG|Hv#S58585209	1	0	1	0	0	0	0	0	0	0
chr8	13913943	13914008	+	GRMZM2G020484_T03,GRMZM2G020484_T05,GRMZM2G020484_T08,GRMZM2G020484_T09,GRMZM2G020484_T10	66	CASSETTE	GC-AG	canonical	CDS	13913753,13913927;13914040,13914257	1	gnl|UG|Hv#S58585209	1	0	1	0	0	0	0	0	0	0
chr8	13913943	13914008	+	GRMZM2G020484_T06	66	CASSETTE	GC-AG	canonical	CDS	13912826,13913927;13914040,13914257	1	gnl|UG|Hv#S58585209	1	0	1	0	0	0	0	0	0	0
chr8	13948568	13948765	+	GRMZM2G114486_T01	198	CASSETTE	GC-AG	canonical	CDS	13948209,13948354;13949045,13949140	1	gnl|UG|Os#S55935080	1	0	0	0	0	1	0	0	0	0
chr8	13948568	13948765	+	GRMZM2G114486_T01	198	CASSETTE	GC-AG	canonical	CDS	13948209,13948354;13949223,13949546	2	gnl|UG|Os#S16409496,gnl|UG|Os#S35136721	1	0	0	0	0	2	0	0	0	0
chr8	13948571;13948863	13948765;13948955	+	GRMZM2G114486_T01	288	CASSETTE	GC-AG;GT-AG	canonical;canonical	CDS	13948209,13948354;13949045,13949140	3	gnl|UG|Os#S17523503,gnl|UG|Os#S35132389,gnl|UG|Os#S35145872	1	0	0	0	0	3	0	0	0	0
chr8	14596536	14596604	-	GRMZM2G481843_T01	69	CASSETTE	GC-AG	canonical	CDS	14593506,14594260;14597226,14597265	1	gnl|UG|Os#S16411678	1	0	0	0	0	1	0	0	0	0
chr8	16431073	16431150	-	GRMZM2G081848_T01	78	RETAIN	-	-	CDS	16430938,16431072;16431151,16431218	1	gnl|UG|Pvr#S49363576	1	0	0	0	0	0	0	0	0	1
chr8	19127444	19127547	-	GRMZM2G125020_T01	104	CASSETTE	AT-AC	canonical	5'UTR	19126471,19127401;19127695,19127899	1	gnl|UG|Sof#S17283259	1	0	0	0	0	0	0	0	1	0
chr8	20676266	20676324	+	GRMZM2G173124_T04	59	CASSETTE	GT-AG	canonical	3'UTR	20674613,20676212;20676376,20676812	1	gnl|UG|Sof#S17250055	1	0	0	0	0	0	0	0	1	0
chr8	21110673	21110749	-	GRMZM2G107101_T01,GRMZM2G107101_T02,GRMZM2G107101_T03,GRMZM2G107101_T04,GRMZM2G107101_T05	77	RETAIN	-	-	5'UTR	21110568,21110672;21110750,21110999	1	gnl|UG|Pvr#S49187250	1	0	0	0	0	0	0	0	0	1
chr8	21110696	21110749	-	GRMZM2G107101_T06	54	RETAIN	-	-	5'UTR	21110568,21110695;21110750,21110792	1	gnl|UG|Pvr#S49187250	1	0	0	0	0	0	0	0	0	1
chr8	26095000	26095068	-	GRMZM2G154221_T01	69	CASSETTE	GC-AG	canonical	CDS	26094337,26094506;26096829,26096994	4	gnl|UG|Os#S15012752,gnl|UG|Os#S15029213,gnl|UG|Os#S16405898,gnl|UG|Os#S35136684	1	0	0	0	0	4	0	0	0	0
chr8	43303687	43303942	-	GRMZM2G144739_T03	256	RETAIN	-	-	3'UTR	43303601,43303686;43303943,43306138	1	gnl|UG|Sof#S17261290	1	0	0	0	0	0	0	0	1	0
chr8	43303687	43303942	-	GRMZM2G144739_T04	256	RETAIN	-	-	3'UTR	43303591,43303686;43303943,43306138	1	gnl|UG|Sof#S17261290	1	0	0	0	0	0	0	0	1	0
chr8	51867188	51867241	+	GRMZM2G092674_T03	54	CASSETTE	GT-AG	canonical	CDS	51866882,51867070;51867583,51867693	1	gnl|UG|Ta#S37914235	1	1	0	0	0	0	0	0	0	0
chr8	53076872	53077075	+	AC235535.1_FGT001	204	CASSETTE	AT-AC	canonical	CDS	53076603,53076781;53077217,53077327	3	gnl|UG|Pvr#S49531033,gnl|UG|Pvr#S49562183,gnl|UG|Pvr#S56625791	1	0	0	0	0	0	0	0	0	3
chr8	55707285	55707359	+	GRMZM2G427412_T01	75	RETAIN	-	-	CDS	55707200,55707284;55707360,55707500	1	gnl|UG|Sof#S17424560	1	0	0	0	0	0	0	0	1	0
chr8	61523210	61523392	-	GRMZM2G048611_T02	183	RETAIN	-	-	3'UTR	61522855,61523209;61523393,61524895	1	gnl|UG|Sof#S17306398	1	0	0	0	0	0	0	0	1	0
chr8	62347839	62347889	-	GRMZM2G079938_T01	51	CASSETTE	AT-AC	canonical	3'UTR	62347475,62347829;62347932,62348141	7	gnl|UG|Pvr#S49509795,gnl|UG|Pvr#S49514851,gnl|UG|Pvr#S49522809,gnl|UG|Pvr#S49522810,gnl|UG|Pvr#S49535680,gnl|UG|Pvr#S49544114,gnl|UG|Pvr#S49552263	1	0	0	0	0	0	0	0	0	7
chr8	62347839	62347889	-	GRMZM2G079938_T02	51	CASSETTE	AT-AC	canonical	3'UTR	62347475,62347829;62347932,62348015	5	gnl|UG|Pvr#S49514851,gnl|UG|Pvr#S49522809,gnl|UG|Pvr#S49522810,gnl|UG|Pvr#S49535680,gnl|UG|Pvr#S49552263	1	0	0	0	0	0	0	0	0	5
chr8	62347839	62347889	-	GRMZM2G079938_T03	51	CASSETTE	AT-AC	canonical	3'UTR	62347476,62347829;62347932,62348825	7	gnl|UG|Pvr#S49509795,gnl|UG|Pvr#S49514851,gnl|UG|Pvr#S49522809,gnl|UG|Pvr#S49522810,gnl|UG|Pvr#S49535680,gnl|UG|Pvr#S49544114,gnl|UG|Pvr#S49552263	1	0	0	0	0	0	0	0	0	7
chr8	62497029	62497081	+	GRMZM2G109651_T01	53	CASSETTE	GT-AG	canonical	5'UTR	62494340,62494586;62497221,62497307	1	gnl|UG|Bdi#S57968630	1	0	0	1	0	0	0	0	0	0
chr8	65658645	65658731	-	GRMZM2G101042_T03	87	RETAIN	-	-	CDS	65658625,65658644;65658732,65658927	1	gnl|UG|Pvr#S52888589	1	0	0	0	0	0	0	0	0	1
chr8	65658645	65658731	-	GRMZM2G101042_T04	87	RETAIN	-	-	3'UTR	65658625,65658644;65658732,65658788	1	gnl|UG|Pvr#S52888589	1	0	0	0	0	0	0	0	0	1
chr8	73210648	73210716	-	GRMZM2G406177_T01	69	CASSETTE	GT-AG	canonical	CDS	73210398,73210499;73210811,73210891	4	gnl|UG|Hv#S58578924,gnl|UG|Pvr#S49374651,gnl|UG|Os#S16408249,gnl|UG|Os#S35135185	3	0	1	0	0	2	0	0	0	1
chr8	73210661	73210723	-	GRMZM2G406177_T01	63	CASSETTE	GT-AG	canonical	CDS	73210398,73210499;73210811,73210891	1	gnl|UG|Hv#S58578924	1	0	1	0	0	0	0	0	0	0
chr8	74045742	74045801	+	GRMZM2G150484_T02	60	CASSETTE	GT-AG	canonical	CDS	74045200,74045696;74046430,74046685	2	gnl|UG|Ta#S37821113,gnl|UG|Ta#S52545000	1	2	0	0	0	0	0	0	0	0
chr8	77929541	77929646	-	GRMZM2G053261_T03	106	RETAIN	-	-	5'UTR	77929314,77929540;77929647,77929708	1	gnl|UG|Sof#S17324191	1	0	0	0	0	0	0	0	1	0
chr8	78303545	78303700	-	GRMZM2G455816_T01	156	CASSETTE	GT-AG	canonical	CDS	78303216,78303447;78303788,78304653	6	gnl|UG|Pvr#S49170224,gnl|UG|Pvr#S49170677,gnl|UG|Pvr#S49580952,gnl|UG|Pvr#S49580953,gnl|UG|Sof#S17383418,gnl|UG|Pvr#S56571100	2	0	0	0	0	0	0	0	1	5
chr8	87551029	87551123	+	GRMZM2G145914_T03	95	RETAIN	-	-	5'UTR	87550827,87551028;87551124,87551241	2	gnl|UG|Sbi#S14691987,gnl|UG|Sbi#S14692012	1	0	0	0	0	0	0	2	0	0
chr8	87551036	87551123	+	GRMZM2G145914_T01	88	RETAIN	-	-	5'UTR	87550827,87551035;87551124,87551241	2	gnl|UG|Sbi#S14691987,gnl|UG|Sbi#S14692012	1	0	0	0	0	0	0	2	0	0
chr8	93306744	93306833	+	GRMZM2G102745_T03,GRMZM2G102745_T04	90	CASSETTE	GT-AG	canonical	CDS	93304359,93305124;93307296,93307402	1	gnl|UG|Sbi#S52507124	1	0	0	0	0	0	0	1	0	0
chr8	94505280	94505336	-	GRMZM2G544990_T01	57	CASSETTE	GT-AG	canonical	CDS	94505137,94505216;94505461,94505516	1	gnl|UG|Ta#S13136369	1	1	0	0	0	0	0	0	0	0
chr8	101469889	101469983	-	GRMZM2G149808_T01	95	RETAIN	-	-	3'UTR	101469823,101469888;101469984,101470375	1	gnl|UG|Sbi#S22993341	1	0	0	0	0	0	0	1	0	0
chr8	101680557	101680658	+	AC234152.1_FGT005	102	CASSETTE	GT-AG	canonical	CDS	101680259,101680443;101680802,101680934	3	gnl|UG|Ta#S32540694,gnl|UG|Ta#S52543445,gnl|UG|Hv#S58596892	2	2	1	0	0	0	0	0	0	0
chr8	101680575	101680658	+	AC234152.1_FGT005	84	CASSETTE	GT-AG	canonical	CDS	101680259,101680443;101680802,101680934	3	gnl|UG|Os#S43838905,gnl|UG|Os#S43838906,gnl|UG|Os#S55936739	1	0	0	0	0	3	0	0	0	0
chr8	101778401	101778520	-	GRMZM2G111596_T01	120	CASSETTE	GT-AG	canonical	CDS	101777292,101777487;101778560,101778612	1	gnl|UG|Os#S31387653	1	0	0	0	0	1	0	0	0	0
chr8	105761018;105761175;105761248	105761089;105761237;105761322	+	GRMZM2G099981_T03	210	CASSETTE	GC-AG;GC-AG;GT-AG	canonical;canonical;canonical	5'UTR	105760697,105760965;105761340,105762907	1	gnl|UG|Pvr#S49249541	1	0	0	0	0	0	0	0	0	1
chr8	107695145	107695231	+	GRMZM2G161643_T01	87	RETAIN	-	-	CDS	107694722,107695144;107695232,107695253	1	gnl|UG|Sof#S17320431	1	0	0	0	0	0	0	0	1	0
chr8	107695145	107695231	+	GRMZM2G161643_T02	87	RETAIN	-	-	CDS	107694773,107695144;107695232,107695253	1	gnl|UG|Sof#S17320431	1	0	0	0	0	0	0	0	1	0
chr8	115551536	115551637	+	GRMZM2G174370_T05	102	RETAIN	-	-	5'UTR	115551489,115551535;115551638,115551748	2	gnl|UG|Sof#S17396592,gnl|UG|Sof#S17474856	1	0	0	0	0	0	0	0	2	0
chr8	116307948	116308217	+	GRMZM2G007276_T03	270	CASSETTE	GC-AG	canonical	3'UTR	116307827,116307904;116308508,116308901	1	gnl|UG|Sbi#S16853813	1	0	0	0	0	0	0	1	0	0
chr8	117400954	117401013	-	GRMZM2G068192_T01	60	CASSETTE	GC-AG	canonical	5'UTR	117400275,117400874;117401036,117401717	1	gnl|UG|Sbi#S52505514	1	0	0	0	0	0	0	1	0	0
chr8	117400954	117401013	-	GRMZM2G068192_T02,GRMZM2G068192_T03	60	CASSETTE	GC-AG	canonical	CDS	117400275,117400874;117401036,117401717	1	gnl|UG|Sbi#S52505514	1	0	0	0	0	0	0	1	0	0
chr8	118058705	118058968	-	AC204277.3_FGT006	264	CASSETTE	GC-AG	canonical	5'UTR	118058451,118058561;118179920,118180069	4	gnl|UG|Os#S16408593,gnl|UG|Ta#S52546811,gnl|UG|Os#S16411375,gnl|UG|Os#S35135790	2	1	0	0	0	3	0	0	0	0
chr8	119589396	119589488	-	GRMZM2G034647_T02	93	CASSETTE	GT-AG	canonical	CDS	119589182,119589307;119589723,119589807	4	gnl|UG|Ta#S13045450,gnl|UG|Ta#S16192187,gnl|UG|Ta#S16192342,gnl|UG|Ta#S37801347	1	4	0	0	0	0	0	0	0	0
chr8	121424088	121424167	+	GRMZM2G384755_T01	80	RETAIN	-	-	3'UTR	121423877,121424087;121424168,121424405	1	gnl|UG|Sof#S17428257	1	0	0	0	0	0	0	0	1	0
chr8	121754533	121754597	-	GRMZM2G096553_T03	65	RETAIN	-	-	3'UTR	121754472,121754532;121754598,121754665	1	gnl|UG|Sof#S17342861	1	0	0	0	0	0	0	0	1	0
chr8	121769608	121769672	-	GRMZM2G173137_T01,GRMZM2G173137_T03,GRMZM2G173137_T04	65	RETAIN	-	-	3'UTR	121769547,121769607;121769673,121769740	1	gnl|UG|Sof#S17342861	1	0	0	0	0	0	0	0	1	0
chr8	124329482	124329570	+	GRMZM2G106917_T03	89	RETAIN	-	-	5'UTR	124329164,124329481;124329571,124329650	2	gnl|UG|Sof#S17461018,gnl|UG|Sof#S17462032	1	0	0	0	0	0	0	0	2	0
chr8	125608811	125608930	-	GRMZM2G380515_T01	120	CASSETTE	GT-AG	canonical	3'UTR	125607783,125608426;125609615,125609677	2	gnl|UG|Os#S16402347,gnl|UG|Os#S35145970	1	0	0	0	0	2	0	0	0	0
chr8	125608811	125608930	-	GRMZM2G380515_T01	120	CASSETTE	GT-AG	canonical	3'UTR	125607783,125608426;125609863,125610003	2	gnl|UG|Os#S16402347,gnl|UG|Os#S35145970	1	0	0	0	0	2	0	0	0	0
chr8	125608811	125608930	-	GRMZM2G380515_T03	120	CASSETTE	GT-AG	canonical	5'UTR	125608197,125608426;125609524,125609677	2	gnl|UG|Os#S16402347,gnl|UG|Os#S35145970	1	0	0	0	0	2	0	0	0	0
chr8	130868847	130868948	+	GRMZM2G089406_T01	102	RETAIN	-	-	5'UTR	130868798,130868846;130868949,130869764	1	gnl|UG|Sbi#S52506241	1	0	0	0	0	0	0	1	0	0
chr8	131050639	131050719	+	GRMZM2G052630_T02	81	RETAIN	-	-	3'UTR	131050588,131050638;131050720,131050784	1	gnl|UG|Sbi#S17494219	1	0	0	0	0	0	0	1	0	0
chr8	134057354	134057440	+	GRMZM2G067985_T01	87	CASSETTE	GT-AG	canonical	3'UTR	134057114,134057301;134065404,134065653	5	gnl|UG|Sbi#S14727564,gnl|UG|Sbi#S15878937,gnl|UG|Sof#S17352674,gnl|UG|Sof#S17427738,gnl|UG|Sof#S42946834	2	0	0	0	0	0	0	2	3	0
chr8	134994522	134994619	-	GRMZM2G363460_T01	98	RETAIN	-	-	5'UTR	134994476,134994521;134994620,134994917	1	gnl|UG|Sbi#S15654706	1	0	0	0	0	0	0	1	0	0
chr8	136251190	136251258	-	GRMZM2G088218_T01,GRMZM2G088218_T02,GRMZM2G088218_T03	69	CASSETTE	GT-AG	canonical	CDS	136250963,136251135;136254241,136254341	2	gnl|UG|Ta#S16208097,gnl|UG|Ta#S16266767	1	2	0	0	0	0	0	0	0	0
chr8	137858836	137858895	-	GRMZM2G142984_T01	60	CASSETTE	GT-AG	canonical	CDS	137858677,137858727;137858901,137858967	1	gnl|UG|Ta#S13137521	1	1	0	0	0	0	0	0	0	0
chr8	141051809	141051878	+	GRMZM2G164185_T03	70	CASSETTE	AT-AC	canonical	5'UTR	141051358,141051762;141053563,141053666	1	gnl|UG|Os#S55938722	1	0	0	0	0	1	0	0	0	0
chr8	143238415	143238582	-	GRMZM2G039889_T02	168	CASSETTE	GT-AG	canonical	5'UTR	143234218,143234255;143239498,143239777	2	gnl|UG|Hv#S39525827,gnl|UG|Ta#S58865442	2	1	1	0	0	0	0	0	0	0
chr8	143238415	143238582	-	GRMZM2G039889_T02	168	CASSETTE	GT-AG	canonical	5'UTR	143234644,143234798;143239498,143239777	4	gnl|UG|Os#S15028547,gnl|UG|Os#S17523714,gnl|UG|Os#S17524148,gnl|UG|Os#S35148069	1	0	0	0	0	4	0	0	0	0
chr8	143238415	143238582	-	GRMZM2G039889_T02	168	CASSETTE	GT-AG	canonical	5'UTR	143235036,143235131;143239498,143239777	6	gnl|UG|Os#S15028547,gnl|UG|Os#S17523714,gnl|UG|Os#S17524148,gnl|UG|Os#S35148069,gnl|UG|Pvr#S49244328,gnl|UG|Pvr#S49266667	2	0	0	0	0	4	0	0	0	2
chr8	143238415	143238582	-	GRMZM2G039889_T02	168	CASSETTE	GT-AG	canonical	5'UTR	143235213,143235266;143239498,143239777	4	gnl|UG|Pvr#S49244328,gnl|UG|Sbi#S14738020,gnl|UG|Sbi#S19499305,gnl|UG|Sbi#S19503162	2	0	0	0	0	0	0	3	0	1
chr8	145331285	145331496	+	GRMZM2G162347_T01,GRMZM2G162347_T02	212	CASSETTE	GT-AG	canonical	5'UTR	145330038,145330230;145333617,145333747	2	gnl|UG|Sof#S17353285,gnl|UG|Sof#S17352282	1	0	0	0	0	0	0	0	2	0
chr8	145331285	145331496	+	GRMZM2G162347_T01,GRMZM2G162347_T02	212	CASSETTE	GT-AG	canonical	5'UTR	145330038,145330230;145336014,145336517	2	gnl|UG|Ta#S58903029,gnl|UG|Ta#S58903030	1	2	0	0	0	0	0	0	0	0
chr8	148965988	148966077	-	GRMZM2G120816_T03,GRMZM2G120816_T04	90	CASSETTE	GC-AG	canonical	5'UTR	148965502,148965975;148977952,148978131	1	gnl|UG|Os#S15025684	1	0	0	0	0	1	0	0	0	0
chr8	148965988	148966203	-	GRMZM2G120816_T03,GRMZM2G120816_T04	216	CASSETTE	GC-AG	canonical	5'UTR	148965502,148965975;148977952,148978131	6	gnl|UG|Os#S15045921,gnl|UG|Os#S16402476,gnl|UG|Os#S16408718,gnl|UG|Os#S16408994,gnl|UG|Os#S16410341,gnl|UG|Os#S35147836	1	0	0	0	0	6	0	0	0	0
chr8	148965988;148966277	148966203;148966333	-	GRMZM2G120816_T03,GRMZM2G120816_T04	273	CASSETTE	GC-AG;GT-AG	canonical;canonical	5'UTR	148965502,148965975;148977952,148978131	4	gnl|UG|Os#S14998128,gnl|UG|Os#S14998130,gnl|UG|Os#S35344285,gnl|UG|Os#S35447600	1	0	0	0	0	4	0	0	0	0
chr8	148965988;148966277	148966230;148966392	-	GRMZM2G120816_T03,GRMZM2G120816_T04	359	CASSETTE	GC-AG;GT-AG	canonical;canonical	5'UTR	148965502,148965975;148977952,148978131	10	gnl|UG|Os#S14998128,gnl|UG|Os#S14998130,gnl|UG|Os#S15045921,gnl|UG|Os#S16402476,gnl|UG|Os#S16408718,gnl|UG|Os#S16408994,gnl|UG|Os#S16410341,gnl|UG|Os#S35147836,gnl|UG|Os#S35344285,gnl|UG|Os#S35447600	1	0	0	0	0	10	0	0	0	0
chr8	148966277	148966392	-	GRMZM2G120816_T03,GRMZM2G120816_T04	116	CASSETTE	GT-AG	canonical	5'UTR	148965502,148965975;148977952,148978131	1	gnl|UG|Os#S15025684	1	0	0	0	0	1	0	0	0	0
chr8	151199944	151200031	-	GRMZM2G085438_T04	88	RETAIN	-	-	5'UTR	151199813,151199943;151200032,151200178	2	gnl|UG|Sbi#S14732549,gnl|UG|Sbi#S14732723	1	0	0	0	0	0	0	2	0	0
chr8	156831005	156831124	+	GRMZM2G118265_T03,GRMZM2G118265_T05,GRMZM2G118265_T07	120	RETAIN	-	-	5'UTR	156830920,156831004;156831125,156831265	1	gnl|UG|Sbi#S14734225	1	0	0	0	0	0	0	1	0	0
chr8	160974836	160974946	-	GRMZM2G133621_T01,GRMZM2G133621_T02	111	RETAIN	-	-	CDS	160974730,160974835;160974947,160975013	1	gnl|UG|Sbi#S19510886	1	0	0	0	0	0	0	1	0	0
chr8	162107280;162107544	162107423;162107927	+	GRMZM2G030762_T03	528	CASSETTE	GC-AG;GC-AG	canonical;canonical	5'UTR	162106883,162107248;162108427,162108450	2	gnl|UG|Os#S16401757,gnl|UG|Os#S35146458	1	0	0	0	0	2	0	0	0	0
chr8	162107280;162107568;162108188	162107423;162107927;162108271	+	GRMZM2G030762_T03	588	CASSETTE	GC-AG;GC-AG;GT-AG	canonical;canonical;canonical	5'UTR	162106883,162107248;162108427,162108450	2	gnl|UG|Os#S16401757,gnl|UG|Os#S35146458	1	0	0	0	0	2	0	0	0	0
chr8	162108188	162108271	+	GRMZM2G030762_T03	84	CASSETTE	GT-AG	canonical	5'UTR	162106883,162107248;162108427,162108450	1	gnl|UG|Sof#S20293897	1	0	0	0	0	0	0	0	1	0
chr8	163278776	163278880	-	GRMZM5G817436_T01	105	CASSETTE	GT-AG	canonical	CDS	163278371,163278642;163279014,163279352	1	gnl|UG|Ta#S17984942	1	1	0	0	0	0	0	0	0	0
chr8	163738634	163738693	-	GRMZM2G163081_T02	60	CASSETTE	GT-AG	canonical	CDS	163738316,163738485;163738931,163739047	1	gnl|UG|Ta#S17884593	1	1	0	0	0	0	0	0	0	0
chr8	165106539	165106600	-	GRMZM2G005374_T01	62	CASSETTE	GT-AG	canonical	5'UTR	165105288,165106327;165107656,165107690	1	gnl|UG|Sbi#S52523664	1	0	0	0	0	0	0	1	0	0
chr8	165955009	165955108	+	GRMZM2G046098_T04	100	RETAIN	-	-	5'UTR	165954956,165955008;165955109,165955213	1	gnl|UG|Sof#S17297010	1	0	0	0	0	0	0	0	1	0
chr8	167574999	167575067	-	GRMZM2G045239_T01	69	CASSETTE	GT-AG	canonical	CDS	167574362,167574540;167575760,167576022	3	gnl|UG|Bdi#S57883505,gnl|UG|Bdi#S57976859,gnl|UG|Bdi#S57980041	1	0	0	3	0	0	0	0	0	0
chr8	168300071	168300142	+	GRMZM2G146206_T03	72	CASSETTE	GT-AG	canonical	3'UTR	168299693,168299775;168300217,168300575	1	gnl|UG|Sbi#S22991070	1	0	0	0	0	0	0	1	0	0
chr8	168300071	168300151	+	GRMZM2G146206_T03	81	CASSETTE	GT-AG	canonical	3'UTR	168299693,168299775;168300217,168300575	1	gnl|UG|Sbi#S22991070	1	0	0	0	0	0	0	1	0	0
chr8	169048716	169048889	-	GRMZM5G879240_T01	174	CASSETTE	GT-AG	canonical	CDS	169048362,169048499;169048969,169049082	3	gnl|UG|Os#S16402277,gnl|UG|Os#S16408817,gnl|UG|Os#S35146928	1	0	0	0	0	3	0	0	0	0
chr8	169336864	169336932	-	GRMZM2G069260_T02	69	CASSETTE	GT-AG	canonical	CDS	169336581,169336763;169337064,169337178	1	gnl|UG|Pvr#S49541184	1	0	0	0	0	0	0	0	0	1
chr8	170960889	170960942	+	GRMZM2G310115_T05	54	CASSETTE	GT-AG	canonical	CDS	170960597,170960672;170961176,170961285	2	gnl|UG|Ta#S52543835,gnl|UG|Hv#S58593066	2	1	1	0	0	0	0	0	0	0
chr8	173146709	173146785	+	GRMZM2G136250_T02	77	CASSETTE	GT-AG	canonical	5'UTR	173146154,173146703;173146787,173146966	1	gnl|UG|Sof#S53267077	1	0	0	0	0	0	0	0	1	0
chr8	173730216	173730319	-	GRMZM2G153648_T05	104	CASSETTE	GC-AG	canonical	3'UTR	173729870,173730135;173730640,173730712	1	gnl|UG|Pvr#S49594518	1	0	0	0	0	0	0	0	0	1
chr8	173730216	173730319	-	GRMZM2G153648_T06	104	CASSETTE	GC-AG	canonical	3'UTR	173729870,173730135;173731789,173731916	1	gnl|UG|Pvr#S49594518	1	0	0	0	0	0	0	0	0	1
chr8	174621365	174621414	-	GRMZM2G118806_T02	50	CASSETTE	AT-AC	canonical	3'UTR	174621113,174621196;174621444,174621531	1	gnl|UG|Pvr#S49310995	1	0	0	0	0	0	0	0	0	1
chr8	174621587	174621685	-	GRMZM2G118806_T02	99	CASSETTE	GT-AG	canonical	3'UTR	174621444,174621531;174621752,174621820	1	gnl|UG|Pvr#S56570665	1	0	0	0	0	0	0	0	0	1
chr8	174621614	174621685	-	GRMZM2G118806_T01,GRMZM2G118806_T03,GRMZM2G118806_T04	72	CASSETTE	GT-AG	canonical	CDS	174621444,174621531;174622179,174622331	1	gnl|UG|Pvr#S56570665	1	0	0	0	0	0	0	0	0	1
chr8	174621614	174621685	-	GRMZM2G118806_T02	72	CASSETTE	GT-AG	canonical	3'UTR	174621444,174621531;174622179,174622331	1	gnl|UG|Pvr#S56570665	1	0	0	0	0	0	0	0	0	1
chr9	833338	833554	+	GRMZM2G158729_T02	217	RETAIN	-	-	3'UTR	833057,833337;833555,834511	1	gnl|UG|Sbi#S14668960	1	0	0	0	0	0	0	1	0	0
chr9	3653267	3653329	+	GRMZM2G098643_T01	63	CASSETTE	GC-AG	canonical	CDS	3652971,3653128;3653465,3653541	1	gnl|UG|Hv#S58593056	1	0	1	0	0	0	0	0	0	0
chr9	5349398	5349457	-	GRMZM2G003023_T02	60	CASSETTE	GC-AG	canonical	5'UTR	5347529,5347696;5349455,5349747	1	gnl|UG|Ta#S32705242	1	1	0	0	0	0	0	0	0	0
chr9	6052529	6052599	+	GRMZM2G019291_T01,GRMZM2G019291_T02	71	CASSETTE	GC-AG	canonical	5'UTR	6052379,6052500;6052601,6052748	3	gnl|UG|Sof#S17271803,gnl|UG|Sof#S42948123,gnl|UG|Sof#S17321156	1	0	0	0	0	0	0	0	3	0
chr9	7313473	7313529	-	GRMZM2G000231_T01	57	CASSETTE	GT-AG	canonical	CDS	7313288,7313379;7313662,7313767	2	gnl|UG|Fpr#S53371526,gnl|UG|Hv#S15199163	2	0	1	0	1	0	0	0	0	0
chr9	7313473	7313538	-	GRMZM2G000231_T01	66	CASSETTE	GT-AG	canonical	CDS	7313288,7313379;7313662,7313767	12	gnl|UG|Fpr#S53339771,gnl|UG|Fpr#S53340236,gnl|UG|Fpr#S53345319,gnl|UG|Fpr#S53347153,gnl|UG|Fpr#S53353866,gnl|UG|Fpr#S53365035,gnl|UG|Fpr#S53375614,gnl|UG|Fpr#S53386014,gnl|UG|Fpr#S53399515,gnl|UG|Fpr#S53399707,gnl|UG|Fpr#S53408859,gnl|UG|Fpr#S53411329	1	0	0	0	12	0	0	0	0	0
chr9	8776746	8776805	+	GRMZM2G070432_T01	60	CASSETTE	AT-AC	canonical	3'UTR	8766896,8767018;8776892,8776966	14	gnl|UG|Hv#S12524250,gnl|UG|Hv#S12604264,gnl|UG|Ta#S17881564,gnl|UG|Hv#S12640923,gnl|UG|Ta#S12860563,gnl|UG|Ta#S13084236,gnl|UG|Ta#S13088212,gnl|UG|Ta#S13088352,gnl|UG|Ta#S13162063,gnl|UG|Ta#S13191915,gnl|UG|Ta#S32520617,gnl|UG|Ta#S32722279,gnl|UG|Ta#S37921650,gnl|UG|Pvr#S52890625	3	10	3	0	0	0	0	0	0	1
chr9	9391413	9391491	-	GRMZM5G808624_T02	79	RETAIN	-	-	3'UTR	9391300,9391412;9391492,9391617	3	gnl|UG|Sof#S42945714,gnl|UG|Sof#S17303662,gnl|UG|Sof#S17302905	1	0	0	0	0	0	0	0	3	0
chr9	9970439	9970501	-	GRMZM2G122793_T02	63	CASSETTE	GT-AG	canonical	3'UTR	9970330,9970390;9972811,9972882	2	gnl|UG|Pvr#S49401260,gnl|UG|Pvr#S56558001	1	0	0	0	0	0	0	0	0	2
chr9	12876574	12876690	+	GRMZM2G081573_T01	117	CASSETTE	GT-AG	canonical	CDS	12876368,12876485;12876775,12876855	2	gnl|UG|Os#S25071819,gnl|UG|Pvr#S49250343	2	0	0	0	0	1	0	0	0	1
chr9	12880261	12880386	+	GRMZM2G081573_T01	126	CASSETTE	GT-AG	canonical	3'UTR	12880124,12880177;12880508,12880618	1	gnl|UG|Os#S35134595	1	0	0	0	0	1	0	0	0	0
chr9	12880290	12880382	+	GRMZM2G081573_T01	93	CASSETTE	GT-AG	canonical	3'UTR	12879773,12879895;12880508,12880618	1	gnl|UG|Ta#S58841662	1	1	0	0	0	0	0	0	0	0
chr9	12880290	12880382	+	GRMZM2G081573_T01	93	CASSETTE	GT-AG	canonical	3'UTR	12880124,12880177;12880508,12880618	8	gnl|UG|Os#S15044573,gnl|UG|Os#S35192068,gnl|UG|Pvr#S49304691,gnl|UG|Pvr#S49509071,gnl|UG|Sof#S17323658,gnl|UG|Sof#S17411008,gnl|UG|Sof#S53269282,gnl|UG|Fpr#S53394425	4	0	0	0	1	2	0	0	3	2
chr9	12880290	12880421	+	GRMZM2G081573_T01	132	CASSETTE	GC-AG	canonical	3'UTR	12880124,12880177;12880508,12880618	1	gnl|UG|Pvr#S49258293	1	0	0	0	0	0	0	0	0	1
chr9	13919886	13919963	-	GRMZM2G481005_T01	78	RETAIN	-	-	3'UTR	13919738,13919885;13919964,13920127	1	gnl|UG|Ta#S32675216	1	1	0	0	0	0	0	0	0	0
chr9	13919886	13919963	-	GRMZM2G481005_T04	78	RETAIN	-	-	3'UTR	13919738,13919885;13919964,13920340	1	gnl|UG|Ta#S32675216	1	1	0	0	0	0	0	0	0	0
chr9	13919886	13919963	-	GRMZM2G481005_T05	78	RETAIN	-	-	3'UTR	13919763,13919885;13919964,13920340	1	gnl|UG|Ta#S32675216	1	1	0	0	0	0	0	0	0	0
chr9	13919886	13919963	-	GRMZM2G481005_T06	78	RETAIN	-	-	3'UTR	13919763,13919885;13919964,13920102	1	gnl|UG|Ta#S32675216	1	1	0	0	0	0	0	0	0	0
chr9	20441473	20441571	+	GRMZM2G146490_T02	99	RETAIN	-	-	5'UTR	20441311,20441472;20441572,20441735	1	gnl|UG|Sbi#S14732718	1	0	0	0	0	0	0	1	0	0
chr9	20758676	20758799	+	GRMZM2G404965_T02	124	CASSETTE	GT-AG	canonical	5'UTR	20758383,20758502;20758807,20760407	1	gnl|UG|Os#S35441374	1	0	0	0	0	1	0	0	0	0
chr9	24078167	24078247	-	GRMZM2G082855_T01,GRMZM2G082855_T02,GRMZM2G082855_T03,GRMZM2G082855_T04,GRMZM2G082855_T05	81	RETAIN	-	-	CDS	24078095,24078166;24078248,24078319	1	gnl|UG|Pvr#S49509900	1	0	0	0	0	0	0	0	0	1
chr9	26610280	26610374	-	GRMZM5G817759_T03	95	RETAIN	-	-	3'UTR	26610237,26610279;26610375,26610418	2	gnl|UG|Sof#S17244247,gnl|UG|Sof#S17439139	1	0	0	0	0	0	0	0	2	0
chr9	27188565	27188660	+	GRMZM2G135052_T01	96	CASSETTE	GT-AG	canonical	CDS	27188338,27188481;27189913,27190022	2	gnl|UG|Sbi#S52503737,gnl|UG|Sof#S17472541	2	0	0	0	0	0	0	1	1	0
chr9	35181211	35181282	+	GRMZM2G145720_T03,GRMZM2G145720_T04	72	CASSETTE	GT-AG	canonical	CDS	35181045,35181104;35183204,35183454	1	gnl|UG|Os#S35134214	1	0	0	0	0	1	0	0	0	0
chr9	36446355	36446438	+	GRMZM5G883025_T01	84	CASSETTE	AT-AC	canonical	CDS	36446084,36446189;36446602,36446713	2	gnl|UG|Os#S17521826,gnl|UG|Os#S55936459	1	0	0	0	0	2	0	0	0	0
chr9	38880010	38880063	-	GRMZM2G056826_T01	54	CASSETTE	GT-AG	canonical	CDS	38878738,38879986;38880875,38881785	1	gnl|UG|Os#S35134165	1	0	0	0	0	1	0	0	0	0
chr9	44970217	44970335	+	GRMZM2G395842_T01	119	CASSETTE	GT-AG	canonical	3'UTR	44969649,44969737;44970466,44971017	1	gnl|UG|Pvr#S56629877	1	0	0	0	0	0	0	0	0	1
chr9	44970217	44970335	+	GRMZM2G395842_T01	119	CASSETTE	GT-AG	canonical	3'UTR	44969820,44969880;44970466,44971017	2	gnl|UG|Sbi#S14678447,gnl|UG|Ta#S15903599	2	1	0	0	0	0	0	1	0	0
chr9	44970217	44970335	+	GRMZM2G395842_T02	119	CASSETTE	GT-AG	canonical	3'UTR	44969649,44969737;44970462,44971017	1	gnl|UG|Pvr#S56629877	1	0	0	0	0	0	0	0	0	1
chr9	44970217	44970335	+	GRMZM2G395842_T02	119	CASSETTE	GT-AG	canonical	3'UTR	44969820,44969880;44970462,44971017	2	gnl|UG|Sbi#S14678447,gnl|UG|Ta#S15903599	2	1	0	0	0	0	0	1	0	0
chr9	44970217	44970355	+	GRMZM2G395842_T01	139	CASSETTE	GT-AG	canonical	3'UTR	44969820,44969880;44970466,44971017	2	gnl|UG|Sbi#S14678447,gnl|UG|Ta#S15903599	2	1	0	0	0	0	0	1	0	0
chr9	44970217	44970355	+	GRMZM2G395842_T02	139	CASSETTE	GT-AG	canonical	3'UTR	44969820,44969880;44970462,44971017	1	gnl|UG|Sbi#S14678447	1	0	0	0	0	0	0	1	0	0
chr9	49308975	49309097	+	GRMZM2G351786_T01	123	CASSETTE	GT-AG	canonical	CDS	49298322,49298416;49309531,49309645	10	gnl|UG|Fpr#S53387799,gnl|UG|Fpr#S53411095,gnl|UG|Pvr#S49348326,gnl|UG|Pvr#S49401465,gnl|UG|Pvr#S49515485,gnl|UG|Pvr#S49515486,gnl|UG|Bdi#S57926795,gnl|UG|Fpr#S53389508,gnl|UG|Os#S16413673,gnl|UG|Os#S35133903	4	0	0	1	3	2	0	0	0	4
chr9	49308975	49309097	+	GRMZM2G351786_T01	123	CASSETTE	GT-AG	canonical	CDS	49298322,49298416;49320257,49320364	1	gnl|UG|Bdi#S57926795	1	0	0	1	0	0	0	0	0	0
chr9	58360155	58360255	-	GRMZM2G005456_T01	101	RETAIN	-	-	5'UTR	58360109,58360154;58360256,58360321	3	gnl|UG|Os#S16393067,gnl|UG|Os#S30758269,gnl|UG|Os#S35133689	1	0	0	0	0	3	0	0	0	0
chr9	65716463	65716516	+	AC189773.3_FGT002	54	CASSETTE	AT-AC	canonical	CDS	65716251,65716316;65716555,65717097	1	gnl|UG|Pvr#S49277151	1	0	0	0	0	0	0	0	0	1
chr9	72698710	72698790	+	GRMZM2G356423_T01,GRMZM2G356423_T02	81	CASSETTE	GT-AG	canonical	CDS	72698542,72698631;72701124,72701192	1	gnl|UG|Os#S35133851	1	0	0	0	0	1	0	0	0	0
chr9	79443588	79443728	+	GRMZM2G062455_T01	141	CASSETTE	GT-AG	canonical	CDS	79443318,79443430;79443919,79444896	12	gnl|UG|Fpr#S53357374,gnl|UG|Fpr#S53383265,gnl|UG|Os#S23268035,gnl|UG|Sbi#S52502818,gnl|UG|Ta#S13057414,gnl|UG|Ta#S32605029,gnl|UG|Ta#S32680816,gnl|UG|Ta#S37913067,gnl|UG|Ta#S58844111,gnl|UG|Ta#S58882242,gnl|UG|Hv#S58589029,gnl|UG|Os#S23338388	5	6	1	0	2	2	0	1	0	0
chr9	90390172	90390242	-	GRMZM5G878023_T01	71	RETAIN	-	-	5'UTR	90390129,90390171;90390243,90390261	1	gnl|UG|Sof#S42948041	1	0	0	0	0	0	0	0	1	0
chr9	92259741	92259829	-	GRMZM2G076526_T02,GRMZM2G076526_T03,GRMZM2G076526_T04,GRMZM2G076526_T05	89	RETAIN	-	-	5'UTR	92259645,92259740;92259830,92259889	1	gnl|UG|Pvr#S56561140	1	0	0	0	0	0	0	0	0	1
chr9	92790506	92790586	-	AC209877.3_FGT002	81	CASSETTE	GT-AG	canonical	CDS	92790274,92790402;92790804,92790875	1	gnl|UG|Os#S35193393	1	0	0	0	0	1	0	0	0	0
chr9	93031834	93031878	-	GRMZM2G316232_T01	45	RETAIN	-	-	CDS	93031240,93031833;93031879,93032025	7	gnl|UG|Os#S15013438,gnl|UG|Os#S16399912,gnl|UG|Os#S35133528,gnl|UG|Sbi#S52502751,gnl|UG|Bdi#S57978351,gnl|UG|Os#S23332109,gnl|UG|Sbi#S14727880	3	0	0	1	0	4	0	2	0	0
chr9	97193989	97194105	+	GRMZM2G141288_T02	117	CASSETTE	GC-AG	canonical	5'UTR	97193615,97193831;97194585,97194746	1	gnl|UG|Hv#S58588142	1	0	1	0	0	0	0	0	0	0
chr9	101431278	101431348	-	GRMZM2G145285_T01	71	RETAIN	-	-	5'UTR	101430603,101431277;101431349,101431392	1	gnl|UG|Pvr#S49349912	1	0	0	0	0	0	0	0	0	1
chr9	102901095	102901187	-	GRMZM2G416535_T01	93	CASSETTE	GT-AG	canonical	CDS	102900504,102900827;102901279,102901482	1	gnl|UG|Os#S35145872	1	0	0	0	0	1	0	0	0	0
chr9	103501271	103501330	-	GRMZM2G010863_T03	60	CASSETTE	GC-AG	canonical	CDS	103500096,103500730;103501442,103501544	1	gnl|UG|Bdi#S57925133	1	0	0	1	0	0	0	0	0	0
chr9	113445272	113445537	-	GRMZM2G054634_T02	266	RETAIN	-	-	3'UTR	113445083,113445271;113445538,113445623	2	gnl|UG|Sof#S17371397,gnl|UG|Sof#S17370162	1	0	0	0	0	0	0	0	2	0
chr9	117044683	117044761	-	GRMZM2G409265_T03	79	CASSETTE	GT-AG	canonical	3'UTR	117044379,117044671;117044804,117045003	2	gnl|UG|Sbi#S14735942,gnl|UG|Sbi#S14736099	1	0	0	0	0	0	0	2	0	0
chr9	120615587	120615685	+	GRMZM2G431243_T01	99	RETAIN	-	-	CDS	120615446,120615586;120615686,120615784	2	gnl|UG|Sbi#S14738587,gnl|UG|Sbi#S52530749	1	0	0	0	0	0	0	2	0	0
chr9	121002096	121002161	+	GRMZM2G154029_T02	66	CASSETTE	GC-AG	canonical	5'UTR	121001262,121001668;121002202,121002747	2	gnl|UG|Os#S16412329,gnl|UG|Os#S35141364	1	0	0	0	0	2	0	0	0	0
chr9	121989599	121989694	+	GRMZM5G826216_T01	96	RETAIN	-	-	5'UTR	121989568,121989598;121989695,121989955	1	gnl|UG|Sof#S17469861	1	0	0	0	0	0	0	0	1	0
chr9	128381993	128382046	-	GRMZM2G157760_T02	54	CASSETTE	GC-AG	canonical	CDS	128381551,128381831;128382170,128382388	4	gnl|UG|Os#S16405865,gnl|UG|Os#S16413079,gnl|UG|Os#S17523122,gnl|UG|Os#S35137074	1	0	0	0	0	4	0	0	0	0
chr9	128811909	128811990	+	GRMZM2G033352_T02	82	RETAIN	-	-	5'UTR	128811771,128811908;128811991,128812112	1	gnl|UG|Pvr#S49382351	1	0	0	0	0	0	0	0	0	1
chr9	129536399	129536584	-	GRMZM2G058522_T02	186	RETAIN	-	-	3'UTR	129536367,129536398;129536585,129536879	1	gnl|UG|Sbi#S14684474	1	0	0	0	0	0	0	1	0	0
chr9	130280744	130280878	-	GRMZM2G428933_T01	135	CASSETTE	GC-AG	canonical	CDS	130280613,130280692;130280974,130281073	6	gnl|UG|Hv#S12630088,gnl|UG|Hv#S58578938,gnl|UG|Ta#S13022769,gnl|UG|Ta#S32670001,gnl|UG|Ta#S50388341,gnl|UG|Hv#S12629530	2	3	3	0	0	0	0	0	0	0
chr9	131113512	131113571	+	GRMZM2G124567_T01	60	CASSETTE	GC-AG	canonical	5'UTR	131113021,131113271;131113665,131114096	1	gnl|UG|Sof#S17443477	1	0	0	0	0	0	0	0	1	0
chr9	134194519	134194581	-	GRMZM2G056099_T01,GRMZM2G056099_T02	63	CASSETTE	GC-AG	canonical	5'UTR	134194217,134194426;134195512,134195791	2	gnl|UG|Pvr#S49211889,gnl|UG|Pvr#S49214234	1	0	0	0	0	0	0	0	0	2
chr9	134194536	134194640	-	GRMZM2G056099_T01,GRMZM2G056099_T02	105	CASSETTE	GT-AG	canonical	5'UTR	134194217,134194426;134195512,134195791	1	gnl|UG|Sbi#S19492714	1	0	0	0	0	0	0	1	0	0
chr9	134194536	134194655	-	GRMZM2G056099_T01	120	CASSETTE	GT-AG	canonical	5'UTR	134194217,134194426;134195512,134195791	1	gnl|UG|Sbi#S14699059	1	0	0	0	0	0	0	1	0	0
chr9	134194536	134194658	-	GRMZM2G056099_T01,GRMZM2G056099_T02	123	CASSETTE	GT-AG	canonical	5'UTR	134194217,134194426;134195512,134195791	8	gnl|UG|Sbi#S14695221,gnl|UG|Sbi#S14697018,gnl|UG|Sbi#S15860098,gnl|UG|Sbi#S15861203,gnl|UG|Sbi#S19495370,gnl|UG|Sbi#S19517811,gnl|UG|Sbi#S19519793,gnl|UG|Sbi#S22998133	1	0	0	0	0	0	0	8	0	0
chr9	135524901	135525062	-	AC233955.1_FGT009	162	CASSETTE	GT-AG	canonical	CDS	135524694,135524796;135525198,135525388	1	gnl|UG|Hv#S58584018	1	0	1	0	0	0	0	0	0	0
chr9	136646334	136646471	-	GRMZM5G896604_T02	138	CASSETTE	AT-AC	canonical	3'UTR	136645937,136646268;136646729,136647123	1	gnl|UG|Sbi#S52530519	1	0	0	0	0	0	0	1	0	0
chr9	136646347	136646493	-	GRMZM5G896604_T02	147	CASSETTE	GC-AG	canonical	3'UTR	136645937,136646268;136646729,136647123	1	gnl|UG|Sbi#S52530519	1	0	0	0	0	0	0	1	0	0
chr9	136869321	136869616	-	GRMZM5G830983_T01,GRMZM5G830983_T04	296	RETAIN	-	-	3'UTR	136868816,136869320;136869617,136869761	1	gnl|UG|Sof#S17395664	1	0	0	0	0	0	0	0	1	0
chr9	136869395	136869448	-	GRMZM5G830983_T01	54	CASSETTE	AT-AC	canonical	3'UTR	136868816,136869320;136869617,136869761	1	gnl|UG|Sof#S17254054	1	0	0	0	0	0	0	0	1	0
chr9	137029827	137029916	-	GRMZM2G134471_T01	90	CASSETTE	GC-AG	canonical	3'UTR	137029672,137029725;137030009,137030088	4	gnl|UG|Sbi#S14739318,gnl|UG|Sbi#S16424875,gnl|UG|Pvr#S49539616,gnl|UG|Pvr#S56568263	2	0	0	0	0	0	0	2	0	2
chr9	137029856	137029916	-	GRMZM2G134471_T01	61	CASSETTE	GT-AG	canonical	3'UTR	137029672,137029725;137030009,137030088	1	gnl|UG|Pvr#S49470374	1	0	0	0	0	0	0	0	0	1
chr9	137061401	137061517	-	GRMZM2G415117_T01	117	CASSETTE	GT-AG	canonical	CDS	137060607,137060672;137061894,137062060	22	gnl|UG|Hv#S12546291,gnl|UG|Hv#S12547439,gnl|UG|Hv#S12607475,gnl|UG|Hv#S12622324,gnl|UG|Hv#S12655583,gnl|UG|Hv#S12656583,gnl|UG|Hv#S12675474,gnl|UG|Hv#S12811197,gnl|UG|Hv#S12849201,gnl|UG|Hv#S21605607,gnl|UG|Hv#S21605734,gnl|UG|Hv#S39525697,gnl|UG|Hv#S48848247,gnl|UG|Hv#S58597202,gnl|UG|Os#S17865297,gnl|UG|Os#S23267507,gnl|UG|Ta#S13001962,gnl|UG|Ta#S17892895,gnl|UG|Ta#S32537182,gnl|UG|Ta#S52545172…	3	6	14	0	0	2	0	0	0	0
chr9	137061678	137061794	-	GRMZM2G415117_T01	117	CASSETTE	GT-AG	canonical	CDS	137060607,137060672;137061894,137062060	7	gnl|UG|Bdi#S57895198,gnl|UG|Bdi#S57895199,gnl|UG|Bdi#S57919336,gnl|UG|Bdi#S57928089,gnl|UG|Bdi#S57943134,gnl|UG|Bdi#S57985651,gnl|UG|Bdi#S57977359	1	0	0	7	0	0	0	0	0	0
chr9	138862451	138862538	+	GRMZM2G095727_T01,GRMZM2G095727_T02,GRMZM2G095727_T03,GRMZM2G095727_T04,GRMZM2G095727_T05	88	RETAIN	-	-	5'UTR	138862367,138862450;138862539,138862611	1	gnl|UG|Sof#S17458028	1	0	0	0	0	0	0	0	1	0
chr9	139913971	139914030	-	GRMZM2G103465_T02	60	CASSETTE	GT-AG	canonical	CDS	139913274,139913719;139918547,139918612	2	gnl|UG|Pvr#S49490876,gnl|UG|Os#S31068582	2	0	0	0	0	1	0	0	0	1
chr9	140778304	140778357	+	GRMZM2G073567_T03,GRMZM2G073567_T04	54	CASSETTE	AT-AC	canonical	5'UTR	140778177,140778288;140778403,140778948	1	gnl|UG|Pvr#S49271719	1	0	0	0	0	0	0	0	0	1
chr9	140778304	140778357	+	GRMZM2G073567_T05,GRMZM2G073567_T06,GRMZM2G073567_T07,GRMZM2G073567_T08,GRMZM2G073567_T09,GRMZM2G073567_T10	54	CASSETTE	AT-AC	canonical	5'UTR	140778177,140778288;140778403,140778552	1	gnl|UG|Pvr#S49271719	1	0	0	0	0	0	0	0	0	1
chr9	142294802	142294892	-	GRMZM2G013908_T02	91	RETAIN	-	-	5'UTR	142294693,142294801;142294893,142294994	1	gnl|UG|Sbi#S14693295	1	0	0	0	0	0	0	1	0	0
chr9	143207285	143207368	-	GRMZM2G104575_T03	84	RETAIN	-	-	3'UTR	143206942,143207284;143207369,143207713	1	gnl|UG|Pvr#S56629313	1	0	0	0	0	0	0	0	0	1
chr9	143608217	143608294	+	GRMZM2G175685_T01	78	CASSETTE	GT-AG	canonical	3'UTR	143608100,143608165;143608382,143608592	1	gnl|UG|Pvr#S49217540	1	0	0	0	0	0	0	0	0	1
chr9	143608217	143608307	+	GRMZM2G175685_T01	91	CASSETTE	GT-AG	canonical	3'UTR	143607848,143607985;143608382,143608592	2	gnl|UG|Pvr#S49205102,gnl|UG|Pvr#S49525128	1	0	0	0	0	0	0	0	0	2
chr9	145640901	145640933	-	GRMZM2G358877_T01	33	RETAIN	-	-	CDS	145640818,145640900;145640934,145641986	7	gnl|UG|Sbi#S52530273,gnl|UG|Ta#S50383364,gnl|UG|Ta#S52543038,gnl|UG|Os#S16399836,gnl|UG|Os#S16404025,gnl|UG|Os#S35142213,gnl|UG|Fpr#S53378638	4	2	0	0	1	3	0	1	0	0
chr9	146187197	146187230	+	GRMZM2G162983_T01	34	RETAIN	-	-	3'UTR	146186891,146187196;146187231,146187311	2	gnl|UG|Pvr#S49423688,gnl|UG|Pvr#S49423689	1	0	0	0	0	0	0	0	0	2
chr9	147717825	147717933	+	GRMZM2G178294_T02,GRMZM2G178294_T04	109	RETAIN	-	-	3'UTR	147717068,147717824;147717934,147718077	3	gnl|UG|Sof#S17422772,gnl|UG|Sbi#S14689968,gnl|UG|Sof#S17295244	2	0	0	0	0	0	0	1	2	0
chr9	148221140	148221205	+	GRMZM5G895554_T02	66	RETAIN	-	-	3'UTR	148220990,148221139;148221206,148221324	1	gnl|UG|Os#S55937869	1	0	0	0	0	1	0	0	0	0
chr9	148937775	148937831	+	GRMZM2G017957_T03	57	CASSETTE	GT-AG	canonical	3'UTR	148937209,148937574;148938168,148938638	1	gnl|UG|Pvr#S49583415	1	0	0	0	0	0	0	0	0	1
chr9	150709290	150709370	-	GRMZM5G830874_T01,GRMZM5G830874_T02,GRMZM5G830874_T05	81	RETAIN	-	-	CDS	150709086,150709289;150709371,150709476	5	gnl|UG|Hv#S12643828,gnl|UG|Sof#S17380867,gnl|UG|Fpr#S53369196,gnl|UG|Os#S31053080,gnl|UG|Ta#S13250965	5	1	1	0	1	1	0	0	1	0
chr9	150709290	150709370	-	GRMZM5G830874_T04	81	RETAIN	-	-	5'UTR	150709086,150709289;150709371,150709520	5	gnl|UG|Hv#S12643828,gnl|UG|Sof#S17380867,gnl|UG|Fpr#S53369196,gnl|UG|Os#S31053080,gnl|UG|Ta#S13250965	5	1	1	0	1	1	0	0	1	0
chr9	150711787	150711897	-	GRMZM5G830874_T01	111	CASSETTE	GT-AG	canonical	5'UTR	150710315,150710930;150711990,150712218	1	gnl|UG|Sof#S53261447	1	0	0	0	0	0	0	0	1	0
chr9	150711844	150711897	-	GRMZM5G830874_T01	54	CASSETTE	GT-AG	canonical	5'UTR	150710315,150710930;150711990,150712218	1	gnl|UG|Sbi#S14709747	1	0	0	0	0	0	0	1	0	0
chr9	150711844	150711897	-	GRMZM5G830874_T02	54	CASSETTE	GT-AG	canonical	5'UTR	150710315,150711011;150711990,150712218	1	gnl|UG|Sbi#S14709747	1	0	0	0	0	0	0	1	0	0
chr9	151583001	151583131	-	GRMZM2G178960_T02	131	RETAIN	-	-	3'UTR	151582532,151583000;151583132,151583201	1	gnl|UG|Sbi#S15194583	1	0	0	0	0	0	0	1	0	0
chr9	152321316	152321429	+	GRMZM2G057546_T01	114	CASSETTE	AT-AC	canonical	5'UTR	152321108,152321201;152321487,152321877	2	gnl|UG|Os#S16406822,gnl|UG|Os#S35142730	1	0	0	0	0	2	0	0	0	0
chr9	153016012	153016074	-	GRMZM5G832248_T03	63	CASSETTE	GT-AG	canonical	3'UTR	153015650,153015860;153017705,153017760	1	gnl|UG|Os#S55937903	1	0	0	0	0	1	0	0	0	0
chr9	153578347	153578427	-	GRMZM2G178106_T01	81	CASSETTE	GT-AG	canonical	CDS	153578155,153578221;153578552,153578647	1	gnl|UG|Os#S25074273	1	0	0	0	0	1	0	0	0	0
chr9	154360410	154360525	-	GRMZM2G143213_T01	116	RETAIN	-	-	3'UTR	154360356,154360409;154360526,154360613	1	gnl|UG|Sof#S17399334	1	0	0	0	0	0	0	0	1	0
chr9	154578713	154578859	-	GRMZM2G467007_T01	147	CASSETTE	GT-AG	canonical	CDS	154578238,154578449;154580487,154581167	1	gnl|UG|Hv#S12527097	1	0	1	0	0	0	0	0	0	0
chr9	154578717	154578806	-	GRMZM2G467007_T01	90	CASSETTE	GT-AG	canonical	CDS	154578238,154578449;154580487,154581167	2	gnl|UG|Hv#S12646785,gnl|UG|Hv#S58597639	1	0	2	0	0	0	0	0	0	0
chr9	154727350	154727424	+	GRMZM2G393334_T01	75	RETAIN	-	-	CDS	154727185,154727349;154727425,154727670	1	gnl|UG|Pvr#S49175700	1	0	0	0	0	0	0	0	0	1
chr9	156704948;156705278	156705016;156705327	-	GRMZM2G168760_T01	119	CASSETTE	GC-AG;GT-AG	canonical;canonical	5'UTR	156696592,156696653;156706238,156706276	1	gnl|UG|Sbi#S52514246	1	0	0	0	0	0	0	1	0	0
chr9	156843466;156843641	156843614;156843784	+	GRMZM2G105192_T02	293	CASSETTE	GT-AG;GT-AG	canonical;canonical	5'UTR	156842870,156843244;156862398,156862612	1	gnl|UG|Pvr#S49410666	1	0	0	0	0	0	0	0	0	1
chr10	4900616	4900828	-	GRMZM2G014282_T01	213	CASSETTE	GT-AG	canonical	CDS	4900353,4900524;4901113,4901246	1	gnl|UG|Hv#S15349184	1	0	1	0	0	0	0	0	0	0
chr10	4900616	4900849	-	GRMZM2G014282_T01	234	CASSETTE	GT-AG	canonical	CDS	4900353,4900524;4901113,4901246	3	gnl|UG|Hv#S15349184,gnl|UG|Ta#S58849772,gnl|UG|Hv#S12529001	2	1	2	0	0	0	0	0	0	0
chr10	4900682	4900849	-	GRMZM2G014282_T01	168	CASSETTE	GT-AG	canonical	CDS	4900353,4900524;4901113,4901246	4	gnl|UG|Ta#S58907013,gnl|UG|Ta#S58907015,gnl|UG|Ta#S58907016,gnl|UG|Ta#S58907017	1	4	0	0	0	0	0	0	0	0
chr10	8279281	8279360	+	GRMZM2G163550_T01	80	RETAIN	-	-	5'UTR	8278169,8279280;8279361,8280295	2	gnl|UG|Os#S16410450,gnl|UG|Os#S35124173	1	0	0	0	0	2	0	0	0	0
chr10	10735438	10735563	+	GRMZM2G014397_T01	126	CASSETTE	GT-AG	canonical	3'UTR	10734933,10735166;10735655,10735729	1	gnl|UG|Sof#S17356343	1	0	0	0	0	0	0	0	1	0
chr10	13177656	13177730	-	GRMZM2G303655_T01	75	CASSETTE	GT-AG	canonical	CDS	13176961,13177039;13180847,13181015	1	gnl|UG|Os#S31232251	1	0	0	0	0	1	0	0	0	0
chr10	15555082	15555169	+	GRMZM2G088689_T06	88	RETAIN	-	-	3'UTR	15554987,15555081;15555170,15555281	3	gnl|UG|Sof#S17250794,gnl|UG|Sbi#S17493852,gnl|UG|Ta#S13112623	3	1	0	0	0	0	0	1	1	0
chr10	15555087	15555169	+	GRMZM2G088689_T04	83	RETAIN	-	-	3'UTR	15554748,15555086;15555170,15555352	3	gnl|UG|Sof#S17250794,gnl|UG|Sbi#S17493852,gnl|UG|Ta#S13112623	3	1	0	0	0	0	0	1	1	0
chr10	15555087	15555169	+	GRMZM2G088689_T07	83	RETAIN	-	-	3'UTR	15554987,15555086;15555170,15555281	3	gnl|UG|Sof#S17250794,gnl|UG|Sbi#S17493852,gnl|UG|Ta#S13112623	3	1	0	0	0	0	0	1	1	0
chr10	15724359	15724434	+	GRMZM2G152757_T03,GRMZM2G152757_T04	76	RETAIN	-	-	3'UTR	15724260,15724358;15724435,15724588	1	gnl|UG|Ta#S22379590	1	1	0	0	0	0	0	0	0	0
chr10	22880800	22880905	+	GRMZM2G304915_T02	106	RETAIN	-	-	3'UTR	22880668,22880799;22880906,22881385	1	gnl|UG|Sof#S17391633	1	0	0	0	0	0	0	0	1	0
chr10	23221877	23221939	+	GRMZM2G036427_T04	63	CASSETTE	GC-AG	canonical	CDS	23221818,23221866;23222050,23222140	2	gnl|UG|Bdi#S57863586,gnl|UG|Bdi#S57865930	1	0	0	2	0	0	0	0	0	0
chr10	23403247	23403318	-	GRMZM2G571844_T01	72	RETAIN	-	-	CDS	23403132,23403246;23403319,23403406	1	gnl|UG|Sbi#S19491911	1	0	0	0	0	0	0	1	0	0
chr10	24960376	24960426	+	GRMZM2G174803_T01	51	CASSETTE	GT-AG	canonical	CDS	24960059,24960194;24960513,24960582	2	gnl|UG|Hv#S12516483,gnl|UG|Hv#S58581319	1	0	2	0	0	0	0	0	0	0
chr10	24961435	24961485	+	GRMZM2G174803_T01	51	CASSETTE	GT-AG	canonical	CDS	24961219,24961314;24961574,24961663	9	gnl|UG|Sbi#S52508046,gnl|UG|Fpr#S53359029,gnl|UG|Fpr#S53370803,gnl|UG|Fpr#S53377316,gnl|UG|Hv#S58581319,gnl|UG|Os#S16411041,gnl|UG|Os#S35123456,gnl|UG|Os#S56340900,gnl|UG|Ta#S16243163	5	1	1	0	3	3	0	1	0	0
chr10	24961972	24962043	+	GRMZM2G174803_T01	72	CASSETTE	GT-AG	canonical	CDS	24961775,24961888;24962146,24962331	9	gnl|UG|Fpr#S53359029,gnl|UG|Fpr#S53377316,gnl|UG|Hv#S58581319,gnl|UG|Os#S16411041,gnl|UG|Os#S35123456,gnl|UG|Os#S56340900,gnl|UG|Sbi#S52508046,gnl|UG|Fpr#S53370803,gnl|UG|Ta#S37849711	5	1	1	0	3	3	0	1	0	0
chr10	27550632	27550715	-	GRMZM2G084463_T01	84	RETAIN	-	-	3'UTR	27550523,27550631;27550716,27550761	1	gnl|UG|Sof#S17261216	1	0	0	0	0	0	0	0	1	0
chr10	27550632	27550715	-	GRMZM2G084463_T02,GRMZM2G084463_T03	84	RETAIN	-	-	CDS	27550523,27550631;27550716,27550761	1	gnl|UG|Sof#S17261216	1	0	0	0	0	0	0	0	1	0
chr10	27550762	27550863	-	GRMZM2G084463_T01	102	RETAIN	-	-	3'UTR	27550716,27550761;27550864,27550999	1	gnl|UG|Pvr#S49574934	1	0	0	0	0	0	0	0	0	1
chr10	32539401	32539517	-	GRMZM2G027431_T01	117	CASSETTE	GT-AG	canonical	5'UTR	32534658,32536264;32539632,32540177	1	gnl|UG|Sbi#S52508297	1	0	0	0	0	0	0	1	0	0
chr10	32539401	32539517	-	GRMZM2G027431_T02	117	CASSETTE	GT-AG	canonical	5'UTR	32534386,32536264;32539632,32539931	1	gnl|UG|Sbi#S52508297	1	0	0	0	0	0	0	1	0	0
chr10	54017704	54017772	-	GRMZM2G073380_T01	69	CASSETTE	GC-AG	canonical	CDS	54017514,54017601;54019182,54019252	3	gnl|UG|Hv#S58588506,gnl|UG|Ta#S16194002,gnl|UG|Ta#S58856815	2	2	1	0	0	0	0	0	0	0
chr10	54017704	54017781	-	GRMZM2G073380_T01	78	CASSETTE	GC-AG	canonical	CDS	54017514,54017601;54019182,54019252	2	gnl|UG|Os#S15042556,gnl|UG|Os#S23276510	1	0	0	0	0	2	0	0	0	0
chr10	55475236	55475295	-	GRMZM2G003979_T01	60	CASSETTE	AT-AC	canonical	CDS	55474967,55475128;55475397,55475552	1	gnl|UG|Pvr#S49389503	1	0	0	0	0	0	0	0	0	1
chr10	57551366	57551419	+	GRMZM2G311316_T03	54	CASSETTE	GT-AG	canonical	5'UTR	57551045,57551102;57551674,57552804	1	gnl|UG|Pvr#S49515937	1	0	0	0	0	0	0	0	0	1
chr10	62264568	62264627	-	GRMZM2G034152_T03	60	CASSETTE	GT-AG	canonical	5'UTR	62262486,62262740;62264728,62264824	1	gnl|UG|Hv#S58596032	1	0	1	0	0	0	0	0	0	0
chr10	65212765	65212839	-	GRMZM2G173321_T02	75	RETAIN	-	-	CDS	65212654,65212764;65212840,65213038	3	gnl|UG|Sof#S17467948,gnl|UG|Sof#S17392170,gnl|UG|Sof#S17396626	1	0	0	0	0	0	0	0	3	0
chr10	69847261	69847350	+	GRMZM2G130326_T01	90	CASSETTE	GT-AG	canonical	3'UTR	69846655,69847263;69847982,69848100	1	gnl|UG|Hv#S58580085	1	0	1	0	0	0	0	0	0	0
chr10	71121101	71121193	+	GRMZM5G819948_T01	93	CASSETTE	GT-AG	canonical	CDS	71116261,71116455;71121809,71122021	3	gnl|UG|Os#S16413541,gnl|UG|Sof#S17381458,gnl|UG|Ta#S32217511	3	1	0	0	0	1	0	0	1	0
chr10	71286595	71286687	+	GRMZM2G023422_T02	93	CASSETTE	GT-AG	canonical	CDS	71281755,71281949;71287303,71287515	6	gnl|UG|Os#S12484823,gnl|UG|Os#S16399584,gnl|UG|Os#S16413541,gnl|UG|Os#S35130456,gnl|UG|Sof#S17381458,gnl|UG|Ta#S32217511	3	1	0	0	0	4	0	0	1	0
chr10	77569303	77569425	+	GRMZM5G813804_T01	123	RETAIN	-	-	CDS	77569193,77569302;77569426,77569732	10	gnl|UG|Os#S35447176,gnl|UG|Os#S16393740,gnl|UG|Os#S35130525,gnl|UG|Sbi#S19493613,gnl|UG|Sbi#S52510592,gnl|UG|Sbi#S16831639,gnl|UG|Os#S35348113,gnl|UG|Os#S31638099,gnl|UG|Sbi#S22998864,gnl|UG|Sbi#S19494962	2	0	0	0	0	5	0	5	0	0
chr10	79766637	79766732	+	GRMZM2G044306_T02	96	CASSETTE	GT-AG	canonical	CDS	79766068,79766621;79766812,79766883	2	gnl|UG|Ta#S58902692,gnl|UG|Ta#S58902693	1	2	0	0	0	0	0	0	0	0
chr10	92795318	92795382	+	GRMZM2G149698_T02	65	CASSETTE	GC-AG	canonical	5'UTR	92793971,92794346;92795521,92795700	1	gnl|UG|Ta#S21003665	1	1	0	0	0	0	0	0	0	0
chr10	92795318	92795455	+	GRMZM2G149698_T02	138	CASSETTE	GC-AG	canonical	5'UTR	92793971,92794346;92795521,92795700	1	gnl|UG|Os#S15026741	1	0	0	0	0	1	0	0	0	0
chr10	92795318	92795469	+	GRMZM2G149698_T02	152	CASSETTE	GC-AG	canonical	5'UTR	92793971,92794346;92795521,92795700	3	gnl|UG|Os#S15026741,gnl|UG|Os#S15045250,gnl|UG|Os#S15046559	1	0	0	0	0	3	0	0	0	0
chr10	92795325	92795420	+	GRMZM2G149698_T02	96	CASSETTE	GC-AG	canonical	5'UTR	92793971,92794346;92795521,92795700	7	gnl|UG|Hv#S12841322,gnl|UG|Hv#S19016908,gnl|UG|Ta#S26026137,gnl|UG|Hv#S12745174,gnl|UG|Hv#S58582160,gnl|UG|Ta#S16202068,gnl|UG|Ta#S52545819	2	3	4	0	0	0	0	0	0	0
chr10	96141651	96141731	+	GRMZM2G157879_T01	81	CASSETTE	GT-AG	canonical	3'UTR	96140934,96141103;96141751,96142193	1	gnl|UG|Hv#S58587076	1	0	1	0	0	0	0	0	0	0
chr10	96397449	96397484	-	GRMZM2G134694_T01	36	RETAIN	-	-	CDS	96397358,96397448;96397485,96398129	2	gnl|UG|Ta#S58868020,gnl|UG|Hv#S58593418	2	1	1	0	0	0	0	0	0	0
chr10	96410622	96410723	-	GRMZM2G134694_T01	102	CASSETTE	GT-AG	canonical	CDS	96397485,96398129;96411109,96411240	1	gnl|UG|Hv#S58593418	1	0	1	0	0	0	0	0	0	0
chr10	100042629	100042700	-	GRMZM2G455476_T01	72	CASSETTE	GT-AG	canonical	CDS	100041605,100042491;100042777,100042811	2	gnl|UG|Sbi#S14661786,gnl|UG|Sbi#S52514712	1	0	0	0	0	0	0	2	0	0
chr10	102029541	102029603	-	GRMZM2G045821_T01	63	CASSETTE	GT-AG	canonical	CDS	102029407,102029470;102029696,102029838	1	gnl|UG|Ta#S19224109	1	1	0	0	0	0	0	0	0	0
chr10	104916650	104916712	+	GRMZM2G153833_T02	63	CASSETTE	GC-AG	canonical	3'UTR	104916559,104916624;104916808,104917291	1	gnl|UG|Sof#S17325510	1	0	0	0	0	0	0	0	1	0
chr10	104916650	104916712	+	GRMZM2G153833_T03	63	CASSETTE	GC-AG	canonical	3'UTR	104916559,104916624;104916820,104917291	1	gnl|UG|Sof#S17325510	1	0	0	0	0	0	0	0	1	0
chr10	104916650	104916712	+	GRMZM2G153833_T04	63	CASSETTE	GC-AG	canonical	3'UTR	104915068,104916624;104916808,104917291	1	gnl|UG|Sof#S17325510	1	0	0	0	0	0	0	0	1	0
chr10	118011369	118011427	+	GRMZM2G010797_T03	59	CASSETTE	GT-AG	canonical	5'UTR	118011066,118011279;118011475,118012154	2	gnl|UG|Sbi#S52514341,gnl|UG|Sbi#S23000293	1	0	0	0	0	0	0	2	0	0
chr10	118011369	118011454	+	GRMZM2G010797_T03	86	CASSETTE	GC-AG	canonical	5'UTR	118011066,118011279;118011475,118012154	1	gnl|UG|Sof#S17330662	1	0	0	0	0	0	0	0	1	0
chr10	124344199	124344290	-	GRMZM2G173649_T02	92	RETAIN	-	-	3'UTR	124343865,124344198;124344291,124344331	1	gnl|UG|Sof#S17382221	1	0	0	0	0	0	0	0	1	0
chr10	126562159	126562284	+	GRMZM2G306348_T01	126	CASSETTE	GC-AG	canonical	CDS	126561771,126561949;126562345,126562449	1	gnl|UG|Ta#S32217331	1	1	0	0	0	0	0	0	0	0
chr10	127005418	127005492	-	GRMZM2G179097_T08	75	CASSETTE	GT-AG	canonical	3'UTR	127005333,127005379;127005515,127005759	1	gnl|UG|Os#S15005913	1	0	0	0	0	1	0	0	0	0
chr10	127005418	127005509	-	GRMZM2G179097_T08	92	CASSETTE	GT-AG	canonical	3'UTR	127005333,127005379;127005515,127005759	1	gnl|UG|Os#S15001008	1	0	0	0	0	1	0	0	0	0
chr10	127005444	127005509	-	GRMZM2G179097_T08	66	CASSETTE	GC-AG	canonical	3'UTR	127005333,127005379;127005515,127005759	1	gnl|UG|Ta#S16245984	1	1	0	0	0	0	0	0	0	0
chr10	128009249	128009395	+	GRMZM2G125635_T01	147	CASSETTE	GT-AG	canonical	5'UTR	128008870,128009138;128009962,128010108	1	gnl|UG|Sof#S17345798	1	0	0	0	0	0	0	0	1	0
chr10	128009289	128009339	+	GRMZM2G125635_T01	51	CASSETTE	GC-AG	canonical	5'UTR	128008870,128009138;128009962,128010108	2	gnl|UG|Sof#S17341650,gnl|UG|Sof#S17345798	1	0	0	0	0	0	0	0	2	0
chr10	128129392;128129487;128129794	128129472;128129777;128129901	-	GRMZM2G098577_T02	480	CASSETTE	GC-AG;GC-AG;GC-AG	canonical;canonical;canonical	3'UTR	128128258,128128690;128130304,128130466	3	gnl|UG|Os#S16412450,gnl|UG|Os#S16417242,gnl|UG|Os#S35138386	1	0	0	0	0	3	0	0	0	0
chr10	129966197	129966277	+	AC199705.3_FGT008	81	CASSETTE	GT-AG	canonical	CDS	129965954,129966079;129966362,129966544	3	gnl|UG|Pvr#S49243335,gnl|UG|Pvr#S56652193,gnl|UG|Pvr#S56652194	1	0	0	0	0	0	0	0	0	3
chr10	132202531	132202612	-	GRMZM2G132218_T01	82	CASSETTE	GT-AG	canonical	5'UTR	132202237,132202457;132202638,132202653	1	gnl|UG|Pvr#S49396549	1	0	0	0	0	0	0	0	0	1
chr10	132205591	132205707	+	GRMZM2G132301_T01	117	RETAIN	-	-	CDS	132205556,132205590;132205708,132205833	1	gnl|UG|Sof#S17346982	1	0	0	0	0	0	0	0	1	0
chr10	138514110	138514202	-	GRMZM5G803874_T01	93	CASSETTE	AT-AC	canonical	5'UTR	138513222,138514015;138515199,138515509	1	gnl|UG|Pvr#S49604114	1	0	0	0	0	0	0	0	0	1
chr10	140385312	140385428	-	GRMZM2G129169_T04	117	CASSETTE	AT-AC	canonical	3'UTR	140384784,140385267;140385492,140385699	2	gnl|UG|Pvr#S49247988,gnl|UG|Pvr#S49266858	1	0	0	0	0	0	0	0	0	2
chr10	140385312	140385470	-	GRMZM2G129169_T04	159	CASSETTE	AT-AC	canonical	3'UTR	140384784,140385267;140385492,140385699	1	gnl|UG|Pvr#S49273512	1	0	0	0	0	0	0	0	0	1
chr10	140385318	140385416	-	GRMZM2G129169_T04	99	CASSETTE	GT-AG	canonical	3'UTR	140384784,140385267;140385492,140385699	4	gnl|UG|Pvr#S49512040,gnl|UG|Pvr#S49563163,gnl|UG|Pvr#S49247988,gnl|UG|Pvr#S49266858	1	0	0	0	0	0	0	0	0	4
chr10	141349078;141349299	141349209;141349397	+	GRMZM2G032282_T01	231	CASSETTE	GT-AG;GT-AG	canonical;canonical	3'UTR	141342704,141342837;141349618,141349914	2	gnl|UG|Ta#S32535707,gnl|UG|Ta#S32697081	1	2	0	0	0	0	0	0	0	0
chr10	141349095	141349196	+	GRMZM2G032282_T01	102	CASSETTE	GT-AG	canonical	3'UTR	141342704,141342837;141349618,141349914	1	gnl|UG|Os#S30939131	1	0	0	0	0	1	0	0	0	0
chr10	141349095;141349299	141349226;141349376	+	GRMZM2G032282_T01	210	CASSETTE	GT-AG;GC-AG	canonical;canonical	3'UTR	141342704,141342837;141349618,141349914	1	gnl|UG|Hv#S58598871	1	0	1	0	0	0	0	0	0	0
chr10	141349095;141349299	141349226;141349397	+	GRMZM2G032282_T01	231	CASSETTE	GT-AG;GT-AG	canonical;canonical	3'UTR	141342341,141342424;141349618,141349914	2	gnl|UG|Ta#S37848950,gnl|UG|Ta#S16195310	1	2	0	0	0	0	0	0	0	0
chr10	141349095;141349299	141349226;141349397	+	GRMZM2G032282_T01	231	CASSETTE	GT-AG;GT-AG	canonical;canonical	3'UTR	141342704,141342837;141349618,141349914	120	gnl|UG|Hv#S12498737,gnl|UG|Fpr#S53408808,gnl|UG|Hv#S12563855,gnl|UG|Hv#S12584448,gnl|UG|Hv#S12586548,gnl|UG|Hv#S12590466,gnl|UG|Hv#S12594570,gnl|UG|Hv#S12595583,gnl|UG|Hv#S12621448,gnl|UG|Hv#S12682897,gnl|UG|Hv#S12780996,gnl|UG|Hv#S12836043,gnl|UG|Hv#S12837517,gnl|UG|Hv#S42544477,gnl|UG|Hv#S48842878,gnl|UG|Hv#S58594745,gnl|UG|Os#S12725936,gnl|UG|Os#S14960007,gnl|UG|Os#S15011484,gnl|UG|Os#S1501234…	8	25	15	34	1	14	0	4	2	25
chr10	141349148;141349299	141349219;141349397	+	GRMZM2G032282_T01	171	CASSETTE	GT-AG;GT-AG	canonical;canonical	3'UTR	141342704,141342837;141349618,141349914	8	gnl|UG|Pvr#S56646517,gnl|UG|Bdi#S57893857,gnl|UG|Bdi#S57893934,gnl|UG|Bdi#S57911288,gnl|UG|Bdi#S57914144,gnl|UG|Bdi#S57976669,gnl|UG|Bdi#S57979411,gnl|UG|Bdi#S57981660	2	0	0	7	0	0	0	0	0	1
chr10	143139012	143139086	-	GRMZM2G324781_T01	75	CASSETTE	GT-AG	canonical	CDS	143137959,143138916;143139173,143139244	4	gnl|UG|Hv#S58583775,gnl|UG|Sbi#S15651267,gnl|UG|Sbi#S52512277,gnl|UG|Ta#S32611322	3	1	1	0	0	0	0	2	0	0
chr10	143139012	143139086	-	GRMZM2G324781_T01	75	CASSETTE	GT-AG	canonical	CDS	143137959,143138916;143139510,143139637	2	gnl|UG|Os#S16400536,gnl|UG|Os#S35137639	1	0	0	0	0	2	0	0	0	0
chr10	144276326	144276395	-	GRMZM2G114325_T01,GRMZM2G114325_T03	70	CASSETTE	AT-AC	canonical	5'UTR	144275431,144275550;144276988,144277340	1	gnl|UG|Pvr#S49454779	1	0	0	0	0	0	0	0	0	1
chr10	144276326	144276395	-	GRMZM2G114325_T02,GRMZM2G114325_T04	70	CASSETTE	AT-AC	canonical	5'UTR	144275431,144275550;144276993,144277340	1	gnl|UG|Pvr#S49454779	1	0	0	0	0	0	0	0	0	1
chr10	144276326	144276395	-	GRMZM2G114325_T05	70	CASSETTE	AT-AC	canonical	5'UTR	144274987,144275062;144276555,144277340	1	gnl|UG|Pvr#S49454779	1	0	0	0	0	0	0	0	0	1
chr10	144617906	144617965	+	GRMZM2G086030_T01	60	CASSETTE	GT-AG	canonical	CDS	144617452,144617896;144618449,144618511	21	gnl|UG|Ta#S13015094,gnl|UG|Ta#S58907629,gnl|UG|Ta#S58907630,gnl|UG|Ta#S58907631,gnl|UG|Ta#S58907632,gnl|UG|Ta#S58907633,gnl|UG|Ta#S58907634,gnl|UG|Ta#S58907635,gnl|UG|Ta#S58907636,gnl|UG|Ta#S58907637,gnl|UG|Ta#S58907638,gnl|UG|Ta#S58907639,gnl|UG|Ta#S58907640,gnl|UG|Ta#S58907641,gnl|UG|Ta#S58907642,gnl|UG|Ta#S58907643,gnl|UG|Ta#S58907644,gnl|UG|Ta#S58907645,gnl|UG|Ta#S58907646,gnl|UG|Ta#S58907647…	1	21	0	0	0	0	0	0	0	0
chr10	144618866	144618955	+	GRMZM2G086030_T01	90	RETAIN	-	-	CDS	144618764,144618865;144618956,144619180	1	gnl|UG|Pvr#S49566985	1	0	0	0	0	0	0	0	0	1
chr10	144912643	144912727	-	GRMZM2G073465_T02	85	RETAIN	-	-	3'UTR	144912181,144912642;144912728,144913178	1	gnl|UG|Sbi#S22993818	1	0	0	0	0	0	0	1	0	0
chr10	145549081	145549140	+	GRMZM2G104268_T01,GRMZM2G104268_T02	60	RETAIN	-	-	CDS	145547235,145549080;145549141,145549526	14	gnl|UG|Sbi#S52513614,gnl|UG|Ta#S58863354,gnl|UG|Os#S35131866,gnl|UG|Hv#S58586386,gnl|UG|Fpr#S53354300,gnl|UG|Hv#S12682274,gnl|UG|Pvr#S56647177,gnl|UG|Pvr#S56647011,gnl|UG|Pvr#S49365542,gnl|UG|Pvr#S49476315,gnl|UG|Sbi#S15899386,gnl|UG|Sbi#S14725239,gnl|UG|Fpr#S53409374,gnl|UG|Os#S12734059	6	1	2	0	2	2	0	3	0	4
chr10	146840279	146840383	-	GRMZM2G464137_T02,GRMZM2G464137_T03	105	RETAIN	-	-	CDS	146839969,146840278;146840384,146840698	2	gnl|UG|Sof#S17309372,gnl|UG|Sof#S17309373	1	0	0	0	0	0	0	0	2	0
chr10	149183252	149183368	-	GRMZM5G800751_T01	117	CASSETTE	AT-AC	canonical	3'UTR	149183122,149183189;149183470,149183694	2	gnl|UG|Sof#S17237009,gnl|UG|Sof#S17356483	1	0	0	0	0	0	0	0	2	0
chr10	149183257	149183346	-	GRMZM5G800751_T01	90	CASSETTE	AT-AC	canonical	3'UTR	149183122,149183189;149183470,149183694	1	gnl|UG|Pvr#S49525078	1	0	0	0	0	0	0	0	0	1
chr10	149183257;149183374	149183346;149183432	-	GRMZM5G800751_T01	149	CASSETTE	AT-AC;GT-AG	canonical;canonical	3'UTR	149183122,149183189;149183470,149183694	1	gnl|UG|Pvr#S49525078	1	0	0	0	0	0	0	0	0	1
chr10	149183275	149183361	-	GRMZM5G800751_T01	87	CASSETTE	GT-AG	canonical	3'UTR	149183122,149183189;149183470,149183694	1	gnl|UG|Sof#S17237009	1	0	0	0	0	0	0	0	1	0
chr10	149183384	149183443	-	GRMZM5G800751_T01	60	CASSETTE	AT-AC	canonical	3'UTR	149183122,149183189;149183470,149183694	1	gnl|UG|Ta#S17884992	1	1	0	0	0	0	0	0	0	0

## Sheet: Sorghum
chr	start	end	strand	transcript ID	novel exonic length	AS type	splicing sites motif	splicing sites motif type	genomic type	flanking exons (+: upstream;downstream -: downstream;upstream)	# supporting ESTs	supporting ESTs	# supporting species	Ta	Hv	Bd	Fp	Os	Zm	Sb	Sof	Pv
chr1	431643	431702	+	Sb01g000570.1	60	CASSETTE	GC-AG	canonical	3'UTR	431525,431600;433054,433273	1	gnl|UG|Zm#S26659966	1	0	0	0	0	0	1	0	0	0
chr1	431643	431702	+	Sb01g000570.2	60	CASSETTE	GC-AG	canonical	3'UTR	431525,431600;433054,433369	2	gnl|UG|Zm#S26659966,gnl|UG|Zm#S11337320	1	0	0	0	0	0	2	0	0	0
chr1	431643	431702	+	Sb01g000570.3	60	CASSETTE	GC-AG	canonical	3'UTR	431525,431600;433060,433362	2	gnl|UG|Zm#S26659966,gnl|UG|Zm#S11337320	1	0	0	0	0	0	2	0	0	0
chr1	864731	864820	-	Sb01g000900.1	90	CASSETTE	GC-AG	canonical	CDS	864227,864703;864995,865339	1	gnl|UG|Zm#S15625834	1	0	0	0	0	0	1	0	0	0
chr1	864809;864731	864898;864781	-	Sb01g000900.1	141	CASSETTE	GC-AG;GC-AG	canonical;canonical	CDS	864227,864703;864995,865339	2	gnl|UG|Zm#S48303915,gnl|UG|Zm#S14813413	1	0	0	0	0	0	2	0	0	0
chr1	935379	935429	-	Sb01g001010.1	51	RETAIN	-	-	CDS	935277,935378;935430,935516	32	gnl|UG|Zm#S34281756,gnl|UG|Zm#S48045933,gnl|UG|Zm#S33859418,gnl|UG|Zm#S47777024,gnl|UG|Sof#S17453409,gnl|UG|Zm#S47777025,gnl|UG|Zm#S31646393,gnl|UG|Zm#S47777030,gnl|UG|Zm#S33870832,gnl|UG|Zm#S26200132,gnl|UG|Zm#S48285080,gnl|UG|Zm#S26213947,gnl|UG|Zm#S34186460,gnl|UG|Zm#S33881345,gnl|UG|Zm#S21159271,gnl|UG|Zm#S26230168,gnl|UG|Zm#S26230169,gnl|UG|Zm#S26238180,gnl|UG|Zm#S26238181,gnl|UG|Zm#S3183122…	2	0	0	0	0	0	31	0	1	0
chr1	1303874	1303957	-	Sb01g001390.1	84	CASSETTE	GT-AG	canonical	5'UTR	1303490,1303552;1304706,1304834	1	gnl|UG|Zm#S47947767	1	0	0	0	0	0	1	0	0	0
chr1	1303874	1303957	-	Sb01g001390.2	84	CASSETTE	GT-AG	canonical	5'UTR	1303282,1303552;1304706,1304843	1	gnl|UG|Zm#S47947767	1	0	0	0	0	0	1	0	0	0
chr1	1303874	1303957	-	Sb01g001390.3	84	CASSETTE	GT-AG	canonical	5'UTR	1303282,1303631;1304706,1304842	2	gnl|UG|Zm#S47947767,gnl|UG|Zm#S48172626	1	0	0	0	0	0	2	0	0	0
chr1	1451575	1451673	-	Sb01g001620.1	99	CASSETTE	GT-AG	canonical	CDS	1451139,1451333;1453416,1453664	8	gnl|UG|Os#S15017882,gnl|UG|Os#S16401327,gnl|UG|Os#S16409787,gnl|UG|Os#S35139781,gnl|UG|Pvr#S49304445,gnl|UG|Pvr#S49576370,gnl|UG|Ta#S58886024,gnl|UG|Os#S15022718	3	1	0	0	0	5	0	0	0	2
chr1	1852284	1852379	-	Sb01g002210.2	96	RETAIN	-	-	3'UTR	1851978,1852283;1852380,1852520	3	gnl|UG|Zm#S47985605,gnl|UG|Zm#S47985606,gnl|UG|Zm#S48305128	1	0	0	0	0	0	3	0	0	0
chr1	1907273	1907332	-	Sb01g002290.1	60	CASSETTE	GC-AG	canonical	CDS	1907100,1907213;1907436,1907621	7	gnl|UG|Pvr#S49324960,gnl|UG|Pvr#S49324961,gnl|UG|Pvr#S49348330,gnl|UG|Zm#S47806636,gnl|UG|Zm#S47806637,gnl|UG|Zm#S48296336,gnl|UG|Zm#S51831131	2	0	0	0	0	0	4	0	0	3
chr1	2395157	2395270	+	Sb01g002950.1	114	RETAIN	-	-	CDS	2394996,2395156;2395271,2395471	1	gnl|UG|Pvr#S49440928	1	0	0	0	0	0	0	0	0	1
chr1	2474016	2474138	-	Sb01g003070.1	123	RETAIN	-	-	CDS	2473699,2474015;2474139,2474168	15	gnl|UG|Os#S12457674,gnl|UG|Zm#S47858964,gnl|UG|Os#S16637648,gnl|UG|Ta#S32658763,gnl|UG|Zm#S11327547,gnl|UG|Zm#S27575010,gnl|UG|Zm#S33094761,gnl|UG|Zm#S46905507,gnl|UG|Zm#S50153054,gnl|UG|Zm#S51837589,gnl|UG|Pvr#S49239342,gnl|UG|Pvr#S49420546,gnl|UG|Sof#S53274181,gnl|UG|Zm#S47858960,gnl|UG|Os#S34818434	5	1	0	0	0	3	8	0	1	2
chr1	2532288	2532386	+	Sb01g003140.1	99	RETAIN	-	-	CDS	2532153,2532287;2532387,2532476	2	gnl|UG|Sof#S17290501,gnl|UG|Sof#S17296466	1	0	0	0	0	0	0	0	2	0
chr1	2622883	2622939	+	Sb01g003240.1	57	CASSETTE	AT-AC	canonical	5'UTR	2622701,2622843;2623060,2623297	1	gnl|UG|Zm#S21154651	1	0	0	0	0	0	1	0	0	0
chr1	2658083	2658157	-	Sb01g003310.1	75	RETAIN	-	-	5'UTR	2657990,2658082;2658158,2658361	2	gnl|UG|Zm#S15222688,gnl|UG|Sof#S17471022	2	0	0	0	0	0	1	0	1	0
chr1	3011216	3011319	-	Sb01g003740.1	104	RETAIN	-	-	3'UTR	3010861,3011215;3011320,3011821	2	gnl|UG|Sof#S17457331,gnl|UG|Sof#S17439979	1	0	0	0	0	0	0	0	2	0
chr1	3071217;3071340	3071311;3071420	+	Sb01g003820.1	176	CASSETTE	GT-AG;GT-AG	canonical;canonical	5'UTR	3071094,3071165;3071645,3072264	2	gnl|UG|Zm#S34276388,gnl|UG|Zm#S50154807	1	0	0	0	0	0	2	0	0	0
chr1	3071217;3071340	3071311;3071517	+	Sb01g003820.1	273	CASSETTE	GT-AG;GT-AG	canonical;canonical	5'UTR	3071094,3071165;3071645,3072264	3	gnl|UG|Zm#S27905307,gnl|UG|Zm#S50154813,gnl|UG|Zm#S51840045	1	0	0	0	0	0	3	0	0	0
chr1	3435102	3435185	+	Sb01g004290.1	84	CASSETTE	GT-AG	canonical	CDS	3434835,3434882;3435296,3435496	5	gnl|UG|Pvr#S49595866,gnl|UG|Pvr#S56574154,gnl|UG|Pvr#S49559718,gnl|UG|Os#S35345715,gnl|UG|Os#S35447311	2	0	0	0	0	2	0	0	0	3
chr1	3435102	3435185	+	Sb01g004290.1	84	CASSETTE	GT-AG	canonical	CDS	3434968,3435015;3435296,3435496	9	gnl|UG|Zm#S14768819,gnl|UG|Zm#S27412109,gnl|UG|Zm#S46905417,gnl|UG|Zm#S46909244,gnl|UG|Zm#S48275612,gnl|UG|Zm#S48288253,gnl|UG|Zm#S48291552,gnl|UG|Zm#S51838557,gnl|UG|Zm#S51838986	1	0	0	0	0	0	9	0	0	0
chr1	3631509	3631603	-	Sb01g004550.1	95	RETAIN	-	-	3'UTR	3631242,3631508;3631604,3631703	1	gnl|UG|Sof#S17279074	1	0	0	0	0	0	0	0	1	0
chr1	3892616	3892702	-	Sb01g004840.1	87	RETAIN	-	-	CDS	3892519,3892615;3892703,3892825	1	gnl|UG|Zm#S48300911	1	0	0	0	0	0	1	0	0	0
chr1	4018953	4019102	+	Sb01g004920.1	150	CASSETTE	GT-AG	canonical	CDS	4018659,4018864;4019197,4019330	5	gnl|UG|Os#S40831597,gnl|UG|Pvr#S49190956,gnl|UG|Hv#S12501731,gnl|UG|Hv#S48842823,gnl|UG|Hv#S58596294	3	0	3	0	0	1	0	0	0	1
chr1	4888847	4888959	+	Sb01g005870.1	113	RETAIN	-	-	5'UTR	4888604,4888846;4888960,4889093	3	gnl|UG|Zm#S48285866,gnl|UG|Zm#S51840064,gnl|UG|Zm#S33996907	1	0	0	0	0	0	3	0	0	0
chr1	4909578	4909733	-	Sb01g005910.1	156	CASSETTE	GT-AG	canonical	CDS	4908778,4909011;4909866,4910036	9	gnl|UG|Fpr#S53386731,gnl|UG|Fpr#S53394458,gnl|UG|Fpr#S53394554,gnl|UG|Os#S17521339,gnl|UG|Os#S35140153,gnl|UG|Pvr#S49304540,gnl|UG|Sof#S17254429,gnl|UG|Sof#S17463387,gnl|UG|Sof#S17262528	4	0	0	0	3	2	0	0	3	1
chr1	4909578	4909733	-	Sb01g005910.1	156	CASSETTE	GT-AG	canonical	CDS	4908778,4909011;4910169,4910279	3	gnl|UG|Ta#S13056735,gnl|UG|Ta#S32536113,gnl|UG|Ta#S58857629	1	3	0	0	0	0	0	0	0	0
chr1	4909619	4909750	-	Sb01g005910.1	132	CASSETTE	AT-AC	canonical	CDS	4908778,4909011;4910169,4910279	1	gnl|UG|Ta#S58883317	1	1	0	0	0	0	0	0	0	0
chr1	4914357	4914488	-	Sb01g005910.1	132	CASSETTE	GT-AG	canonical	CDS	4914171,4914268;4914562,4914681	4	gnl|UG|Fpr#S53387424,gnl|UG|Os#S17521339,gnl|UG|Os#S35140153,gnl|UG|Ta#S58852937	3	1	0	0	1	2	0	0	0	0
chr1	5248944	5249102	+	Sb01g006220.1	159	CASSETTE	GT-AG	canonical	5'UTR	5248603,5248748;5249602,5249808	1	gnl|UG|Sof#S17266842	1	0	0	0	0	0	0	0	1	0
chr1	5249809	5249892	+	Sb01g006220.1	84	RETAIN	-	-	CDS	5249602,5249808;5249893,5250073	1	gnl|UG|Sof#S17465721	1	0	0	0	0	0	0	0	1	0
chr1	5256256	5256312	+	Sb01g006240.1	57	CASSETTE	GT-AG	canonical	CDS	5255798,5255905;5256414,5256531	9	gnl|UG|Ta#S16189141,gnl|UG|Ta#S22385574,gnl|UG|Ta#S32531592,gnl|UG|Ta#S32531593,gnl|UG|Ta#S32612746,gnl|UG|Ta#S32619532,gnl|UG|Ta#S32628591,gnl|UG|Ta#S32693863,gnl|UG|Ta#S52543833	1	9	0	0	0	0	0	0	0	0
chr1	5256256	5256312	+	Sb01g006240.1	57	CASSETTE	GT-AG	canonical	CDS	5256086,5256181;5256414,5256531	28	gnl|UG|Bdi#S57899304,gnl|UG|Bdi#S57978108,gnl|UG|Bdi#S57978109,gnl|UG|Hv#S41563257,gnl|UG|Hv#S41563258,gnl|UG|Hv#S58599443,gnl|UG|Pvr#S49224891,gnl|UG|Pvr#S49600294,gnl|UG|Pvr#S49605589,gnl|UG|Ta#S16189141,gnl|UG|Ta#S22385574,gnl|UG|Ta#S32531592,gnl|UG|Ta#S32531593,gnl|UG|Ta#S32610917,gnl|UG|Ta#S32612746,gnl|UG|Ta#S32619532,gnl|UG|Ta#S32628591,gnl|UG|Ta#S32693863,gnl|UG|Ta#S32693868,gnl|UG|Ta#S52…	6	12	3	3	0	4	3	0	0	3
chr1	5373801	5373903	+	Sb01g006370.1	103	RETAIN	-	-	3'UTR	5372958,5373800;5373904,5374296	1	gnl|UG|Sof#S17318015	1	0	0	0	0	0	0	0	1	0
chr1	6164206	6164300	+	Sb01g007210.1	95	RETAIN	-	-	5'UTR	6163968,6164205;6164301,6165662	3	gnl|UG|Zm#S33859928,gnl|UG|Zm#S50708069,gnl|UG|Zm#S55435699	1	0	0	0	0	0	3	0	0	0
chr1	6721309	6721392	+	Sb01g007790.1	84	CASSETTE	GT-AG	canonical	CDS	6721184,6721225;6721421,6721462	16	gnl|UG|Zm#S21151538,gnl|UG|Zm#S21154916,gnl|UG|Zm#S26193868,gnl|UG|Zm#S26213686,gnl|UG|Zm#S26223451,gnl|UG|Zm#S26324268,gnl|UG|Zm#S26326957,gnl|UG|Zm#S27579360,gnl|UG|Zm#S27914575,gnl|UG|Zm#S27929875,gnl|UG|Zm#S27929876,gnl|UG|Zm#S30725837,gnl|UG|Zm#S33091733,gnl|UG|Zm#S33881778,gnl|UG|Zm#S33882813,gnl|UG|Zm#S33959704	1	0	0	0	0	0	16	0	0	0
chr1	6789974	6790036	-	Sb01g007870.1	63	CASSETTE	GT-AG	canonical	5'UTR	6789540,6789621;6790037,6790262	1	gnl|UG|Zm#S48277497	1	0	0	0	0	0	1	0	0	0
chr1	6818424;6818252	6818507;6818335	-	Sb01g007878.1	168	CASSETTE	GT-AG;GT-AG	canonical;canonical	CDS	6817060,6817104;6834000,6834038	1	gnl|UG|Hv#S39527392	1	0	1	0	0	0	0	0	0	0
chr1	6875505	6875828	-	Sb01g007910.1	324	RETAIN	-	-	CDS	6875115,6875504;6875829,6876005	1	gnl|UG|Sof#S17364061	1	0	0	0	0	0	0	0	1	0
chr1	6961736	6961834	-	Sb01g008040.2	99	CASSETTE	GT-AG	canonical	5'UTR	6960771,6961029;6962928,6963067	1	gnl|UG|Sof#S17327798	1	0	0	0	0	0	0	0	1	0
chr1	6990759	6990818	+	Sb01g008080.1	60	CASSETTE	GT-AG	canonical	CDS	6990118,6990312;6990887,6990958	2	gnl|UG|Zm#S50154899,gnl|UG|Zm#S51836595	1	0	0	0	0	0	2	0	0	0
chr1	7157530	7157661	+	Sb01g008290.1	132	RETAIN	-	-	5'UTR	7157207,7157529;7157662,7158750	1	gnl|UG|Sof#S17472696	1	0	0	0	0	0	0	0	1	0
chr1	7225300	7225362	-	Sb01g008400.1	63	CASSETTE	GT-AG	canonical	5'UTR	7224681,7224997;7226145,7226190	11	gnl|UG|Zm#S16369866,gnl|UG|Zm#S16370297,gnl|UG|Zm#S47925764,gnl|UG|Zm#S48089535,gnl|UG|Zm#S48089536,gnl|UG|Zm#S48089537,gnl|UG|Zm#S48089539,gnl|UG|Zm#S48089540,gnl|UG|Zm#S48282272,gnl|UG|Zm#S48296529,gnl|UG|Zm#S51835584	1	0	0	0	0	0	11	0	0	0
chr1	7225300	7225362	-	Sb01g008400.2	63	CASSETTE	GT-AG	canonical	5'UTR	7224681,7224997;7226145,7226214	14	gnl|UG|Zm#S16369866,gnl|UG|Zm#S16370297,gnl|UG|Zm#S33998998,gnl|UG|Zm#S34006183,gnl|UG|Zm#S34189019,gnl|UG|Zm#S47925764,gnl|UG|Zm#S48089535,gnl|UG|Zm#S48089536,gnl|UG|Zm#S48089537,gnl|UG|Zm#S48089539,gnl|UG|Zm#S48089540,gnl|UG|Zm#S48282272,gnl|UG|Zm#S48296529,gnl|UG|Zm#S51835584	1	0	0	0	0	0	14	0	0	0
chr1	7242233	7242298	+	Sb01g008410.1	66	CASSETTE	GT-AG	canonical	CDS	7242085,7242141;7242786,7242900	1	gnl|UG|Hv#S58600278	1	0	1	0	0	0	0	0	0	0
chr1	7397872	7397967	-	Sb01g008560.1	96	CASSETTE	GT-AG	canonical	CDS	7396848,7397163;7398903,7399156	1	gnl|UG|Zm#S17033835	1	0	0	0	0	0	1	0	0	0
chr1	7575036	7575116	-	Sb01g008760.1	81	RETAIN	-	-	CDS	7574967,7575035;7575117,7575237	1	gnl|UG|Zm#S11526675	1	0	0	0	0	0	1	0	0	0
chr1	8291601	8291810	+	Sb01g009540.1	210	CASSETTE	GT-AG	canonical	CDS	8291441,8291504;8292100,8292291	3	gnl|UG|Os#S16405738,gnl|UG|Os#S35140512,gnl|UG|Hv#S58595542	2	0	1	0	0	2	0	0	0	0
chr1	8615401	8615460	-	Sb01g009860.1	60	CASSETTE	GT-AG	canonical	CDS	8615178,8615292;8615578,8615684	32	gnl|UG|Fpr#S53368763,gnl|UG|Fpr#S53380109,gnl|UG|Fpr#S53388612,gnl|UG|Hv#S12523820,gnl|UG|Hv#S12685681,gnl|UG|Hv#S23838139,gnl|UG|Hv#S48834814,gnl|UG|Hv#S58580251,gnl|UG|Os#S14998506,gnl|UG|Os#S15001555,gnl|UG|Os#S15021040,gnl|UG|Os#S15043026,gnl|UG|Os#S15043096,gnl|UG|Os#S16412595,gnl|UG|Os#S23330563,gnl|UG|Os#S23330754,gnl|UG|Os#S35140544,gnl|UG|Os#S40836149,gnl|UG|Pvr#S49270912,gnl|UG|Pvr#S495…	7	8	5	0	3	10	1	0	3	2
chr1	8624065	8624181	-	Sb01g009860.1	117	CASSETTE	GT-AG	canonical	CDS	8623869,8623970;8624321,8624623	1	gnl|UG|Sof#S17246082	1	0	0	0	0	0	0	0	1	0
chr1	9612898	9613013	-	Sb01g010720.1	116	RETAIN	-	-	3'UTR	9612890,9612897;9613014,9613184	16	gnl|UG|Zm#S24223489,gnl|UG|Pvr#S49199614,gnl|UG|Pvr#S49443783,gnl|UG|Pvr#S49516187,gnl|UG|Zm#S33871895,gnl|UG|Zm#S32417876,gnl|UG|Zm#S48228948,gnl|UG|Zm#S48295579,gnl|UG|Zm#S27573668,gnl|UG|Pvr#S49252588,gnl|UG|Pvr#S49274646,gnl|UG|Pvr#S49429296,gnl|UG|Zm#S25108090,gnl|UG|Pvr#S56648440,gnl|UG|Pvr#S49558838,gnl|UG|Sof#S17466564	3	0	0	0	0	0	7	0	1	8
chr1	9734492	9734587	+	Sb01g010840.2	96	RETAIN	-	-	3'UTR	9733907,9734491;9734588,9735142	1	gnl|UG|Sof#S17419423	1	0	0	0	0	0	0	0	1	0
chr1	10413688	10413975	+	Sb01g011590.1	288	CASSETTE	GT-AG	canonical	CDS	10413492,10413590;10414573,10415283	1	gnl|UG|Pvr#S49423378	1	0	0	0	0	0	0	0	0	1
chr1	10436274;10436059	10436393;10436181	-	Sb01g011610.1	243	CASSETTE	GT-AG;GT-AG	canonical;canonical	CDS	10435860,10435997;10436474,10436593	5	gnl|UG|Os#S12438567,gnl|UG|Os#S16401824,gnl|UG|Os#S16409239,gnl|UG|Os#S35140699,gnl|UG|Pvr#S49363112	2	0	0	0	0	4	0	0	0	1
chr1	10436694	10436900	-	Sb01g011610.1	207	CASSETTE	GT-AG	canonical	CDS	10436474,10436593;10436958,10437173	7	gnl|UG|Ta#S12864316,gnl|UG|Os#S12438567,gnl|UG|Os#S16401824,gnl|UG|Os#S16409239,gnl|UG|Os#S35140699,gnl|UG|Hv#S12785595,gnl|UG|Hv#S12787986	3	1	2	0	0	4	0	0	0	0
chr1	10437266	10437400	-	Sb01g011610.1	135	CASSETTE	GT-AG	canonical	CDS	10436958,10437173;10437504,10437641	7	gnl|UG|Os#S12438567,gnl|UG|Os#S16401824,gnl|UG|Os#S16409239,gnl|UG|Os#S35140699,gnl|UG|Pvr#S49363111,gnl|UG|Bdi#S57981049,gnl|UG|Ta#S13223075	4	1	0	1	0	4	0	0	0	1
chr1	10437709	10437807	-	Sb01g011610.1	99	CASSETTE	GT-AG	canonical	CDS	10437504,10437641;10438189,10438308	12	gnl|UG|Bdi#S57878272,gnl|UG|Bdi#S57981048,gnl|UG|Os#S12438567,gnl|UG|Os#S16401824,gnl|UG|Os#S16409239,gnl|UG|Os#S31315498,gnl|UG|Os#S31405197,gnl|UG|Os#S31630001,gnl|UG|Os#S35140699,gnl|UG|Ta#S50387361,gnl|UG|Os#S18985951,gnl|UG|Os#S31412798	3	1	0	2	0	9	0	0	0	0
chr1	10594824	10594898	-	Sb01g011710.1	75	CASSETTE	GT-AG	canonical	CDS	10594626,10594747;10594996,10595573	1	gnl|UG|Zm#S48279447	1	0	0	0	0	0	1	0	0	0
chr1	10657002	10657124	-	Sb01g011770.1	123	RETAIN	-	-	CDS	10656954,10657001;10657125,10657182	17	gnl|UG|Sof#S17258256,gnl|UG|Sof#S17303055,gnl|UG|Sof#S17453838,gnl|UG|Zm#S27411702,gnl|UG|Zm#S34203008,gnl|UG|Zm#S34275751,gnl|UG|Zm#S34284281,gnl|UG|Zm#S46906074,gnl|UG|Zm#S47938555,gnl|UG|Zm#S48094208,gnl|UG|Zm#S48094209,gnl|UG|Zm#S48296451,gnl|UG|Zm#S48296732,gnl|UG|Zm#S50708465,gnl|UG|Zm#S48016916,gnl|UG|Zm#S48309862,gnl|UG|Zm#S48094207	2	0	0	0	0	0	14	0	3	0
chr1	10657223	10657279	-	Sb01g011770.1	57	CASSETTE	GC-AG	canonical	CDS	10657125,10657182;10657358,10657380	2	gnl|UG|Zm#S48016916,gnl|UG|Zm#S48309862	1	0	0	0	0	0	2	0	0	0
chr1	10657229	10657279	-	Sb01g011770.1	51	CASSETTE	GT-AG	canonical	CDS	10657125,10657182;10657358,10657380	2	gnl|UG|Zm#S48016916,gnl|UG|Zm#S48309862	1	0	0	0	0	0	2	0	0	0
chr1	10777922	10778044	+	Sb01g011880.1	123	CASSETTE	GT-AG	canonical	CDS	10777755,10777826;10778123,10778300	1	gnl|UG|Zm#S16376553	1	0	0	0	0	0	1	0	0	0
chr1	10848153;10848213	10848206;10848317	+	Sb01g011940.1	159	CASSETTE	GT-AG;GT-AG	canonical;canonical	CDS	10847966,10848069;10848444,10848546	1	gnl|UG|Zm#S30734036	1	0	0	0	0	0	1	0	0	0
chr1	10848213	10848317	+	Sb01g011940.1	105	CASSETTE	GT-AG	canonical	CDS	10847966,10848069;10848444,10848546	1	gnl|UG|Zm#S27175428	1	0	0	0	0	0	1	0	0	0
chr1	11179595	11179741	+	Sb01g012190.1	147	CASSETTE	GT-AG	canonical	CDS	11178487,11178767;11179984,11180047	9	gnl|UG|Bdi#S57949523,gnl|UG|Hv#S12781977,gnl|UG|Hv#S58589246,gnl|UG|Pvr#S49314589,gnl|UG|Ta#S52546780,gnl|UG|Ta#S58858946,gnl|UG|Zm#S33856408,gnl|UG|Zm#S50704106,gnl|UG|Zm#S55446719	5	2	2	1	0	0	3	0	0	1
chr1	11363141	11363215	-	Sb01g012300.1	75	CASSETTE	GT-AG	canonical	CDS	11362384,11363107;11363281,11363490	2	gnl|UG|Pvr#S49285999,gnl|UG|Pvr#S49285998	1	0	0	0	0	0	0	0	0	2
chr1	11363141	11363215	-	Sb01g012300.2	75	CASSETTE	GT-AG	canonical	CDS	11362960,11363107;11363281,11363490	2	gnl|UG|Pvr#S49285999,gnl|UG|Pvr#S49285998	1	0	0	0	0	0	0	0	0	2
chr1	11363150	11363215	-	Sb01g012300.1	66	CASSETTE	GT-AG	canonical	CDS	11362384,11363107;11363281,11363490	5	gnl|UG|Zm#S48029605,gnl|UG|Zm#S48029712,gnl|UG|Zm#S48029738,gnl|UG|Zm#S48223921,gnl|UG|Zm#S48282963	1	0	0	0	0	0	5	0	0	0
chr1	11363150	11363215	-	Sb01g012300.2	66	CASSETTE	GT-AG	canonical	CDS	11362960,11363107;11363281,11363490	5	gnl|UG|Zm#S48029605,gnl|UG|Zm#S48029712,gnl|UG|Zm#S48029738,gnl|UG|Zm#S48223921,gnl|UG|Zm#S48282963	1	0	0	0	0	0	5	0	0	0
chr1	11506550	11506666	+	Sb01g012470.1	117	CASSETTE	GT-AG	canonical	5'UTR	11506074,11506290;11506958,11507094	2	gnl|UG|Zm#S48288022,gnl|UG|Zm#S51834778	1	0	0	0	0	0	2	0	0	0
chr1	11651263	11651367	-	Sb01g012670.1	105	CASSETTE	GT-AG	canonical	CDS	11650674,11651147;11651467,11651554	6	gnl|UG|Hv#S12615829,gnl|UG|Hv#S12616532,gnl|UG|Hv#S12811477,gnl|UG|Hv#S58592810,gnl|UG|Os#S16400655,gnl|UG|Os#S35140812	2	0	4	0	0	2	0	0	0	0
chr1	12209607	12209657	-	Sb01g013200.1	51	RETAIN	-	-	CDS	12208310,12209606;12209658,12209704	14	gnl|UG|Zm#S48295447,gnl|UG|Zm#S50710365,gnl|UG|Zm#S51836957,gnl|UG|Zm#S34277328,gnl|UG|Zm#S34210701,gnl|UG|Zm#S26195257,gnl|UG|Zm#S33090393,gnl|UG|Zm#S47983322,gnl|UG|Zm#S34017573,gnl|UG|Zm#S47983323,gnl|UG|Zm#S48214493,gnl|UG|Zm#S17035827,gnl|UG|Zm#S17034541,gnl|UG|Zm#S17038730	1	0	0	0	0	0	14	0	0	0
chr1	12338565	12338618	+	Sb01g013300.1	54	CASSETTE	GT-AG	canonical	CDS	12337816,12338205;12338738,12340181	5	gnl|UG|Fpr#S53364369,gnl|UG|Bdi#S57887163,gnl|UG|Hv#S23833572,gnl|UG|Hv#S58583965,gnl|UG|Ta#S52546569	4	1	2	1	1	0	0	0	0	0
chr1	12338565	12338627	+	Sb01g013300.1	63	CASSETTE	GT-AG	canonical	CDS	12337816,12338205;12338738,12340181	1	gnl|UG|Os#S48377625	1	0	0	0	0	1	0	0	0	0
chr1	12338565	12338633	+	Sb01g013300.1	69	CASSETTE	GT-AG	canonical	CDS	12337816,12338205;12338738,12340181	1	gnl|UG|Os#S35140864	1	0	0	0	0	1	0	0	0	0
chr1	12711128	12711205	+	Sb01g013670.1	78	CASSETTE	AT-AC	canonical	5'UTR	12709172,12709779;12711219,12711283	1	gnl|UG|Zm#S47917628	1	0	0	0	0	0	1	0	0	0
chr1	12711128	12711218	+	Sb01g013670.1	91	RETAIN	-	-	5'UTR	12711077,12711127;12711219,12711283	2	gnl|UG|Sof#S17394088,gnl|UG|Sof#S17370969	1	0	0	0	0	0	0	0	2	0
chr1	12795387;12795504	12795449;12795665	+	Sb01g013730.1	225	CASSETTE	GT-AG;GT-AG	canonical;canonical	CDS	12793536,12794057;12798703,12799029	1	gnl|UG|Sof#S17416226	1	0	0	0	0	0	0	0	1	0
chr1	13928674	13928763	-	Sb01g014620.1	90	RETAIN	-	-	CDS	13928515,13928673;13928764,13930715	2	gnl|UG|Zm#S50705768,gnl|UG|Zm#S55437769	1	0	0	0	0	0	2	0	0	0
chr1	14693726;14694419	14693815;14694517	+	Sb01g015195.1	189	CASSETTE	GT-AG;AT-AC	canonical;canonical	CDS	14693474,14693632;14694798,14694952	2	gnl|UG|Pvr#S49171967,gnl|UG|Pvr#S49523965	1	0	0	0	0	0	0	0	0	2
chr1	14795462	14795544	-	Sb01g015320.1	83	RETAIN	-	-	5'UTR	14794884,14795461;14795545,14795844	1	gnl|UG|Sof#S17388921	1	0	0	0	0	0	0	0	1	0
chr1	15044435	15044510	+	Sb01g015530.1	76	CASSETTE	GT-AG	canonical	3'UTR	15043189,15043332;15044580,15044823	1	gnl|UG|Zm#S27174347	1	0	0	0	0	0	1	0	0	0
chr1	15480168	15480245	-	Sb01g015880.1	78	CASSETTE	GT-AG	canonical	CDS	15479638,15480093;15480549,15480776	1	gnl|UG|Os#S35129847	1	0	0	0	0	1	0	0	0	0
chr1	15570670	15570795	-	Sb01g015940.1	126	CASSETTE	GT-AG	canonical	CDS	15570500,15570577;15570912,15571073	1	gnl|UG|Os#S34486230	1	0	0	0	0	1	0	0	0	0
chr1	15570688	15570795	-	Sb01g015940.1	108	CASSETTE	GC-AG	canonical	CDS	15570500,15570577;15570912,15571073	1	gnl|UG|Os#S34486792	1	0	0	0	0	1	0	0	0	0
chr1	17236718	17236862	+	Sb01g017020.1	145	RETAIN	-	-	5'UTR	17236581,17236717;17236863,17236966	2	gnl|UG|Zm#S48276510,gnl|UG|Zm#S48050175	1	0	0	0	0	0	2	0	0	0
chr1	17236730	17236819	+	Sb01g017020.1	90	CASSETTE	GC-AG	canonical	5'UTR	17236581,17236717;17236863,17236966	1	gnl|UG|Zm#S48276510	1	0	0	0	0	0	1	0	0	0
chr1	17693507	17693589	+	Sb01g017240.1	83	RETAIN	-	-	3'UTR	17693406,17693506;17693590,17693866	1	gnl|UG|Zm#S48266128	1	0	0	0	0	0	1	0	0	0
chr1	17693507	17693589	+	Sb01g017240.2	83	RETAIN	-	-	3'UTR	17693188,17693506;17693590,17693866	1	gnl|UG|Zm#S48266128	1	0	0	0	0	0	1	0	0	0
chr1	18356154	18356251	+	Sb01g017760.1	98	RETAIN	-	-	3'UTR	18355986,18356153;18356252,18356610	2	gnl|UG|Sof#S17378649,gnl|UG|Sof#S17318994	1	0	0	0	0	0	0	0	2	0
chr1	18384619	18384699	-	Sb01g017790.1	81	RETAIN	-	-	CDS	18384547,18384618;18384700,18384754	1	gnl|UG|Zm#S11437142	1	0	0	0	0	0	1	0	0	0
chr1	18680444	18680493	-	Sb01g018020.1	50	CASSETTE	GT-AG	canonical	5'UTR	18679096,18680394;18680661,18681126	1	gnl|UG|Zm#S47873254	1	0	0	0	0	0	1	0	0	0
chr1	18882020	18882207	-	Sb01g018200.1	188	RETAIN	-	-	3'UTR	18881852,18882019;18882208,18882304	1	gnl|UG|Zm#S34200383	1	0	0	0	0	0	1	0	0	0
chr1	19419943	19420017	+	Sb01g018606.1	75	CASSETTE	GC-AG	canonical	CDS	19419391,19419483;19420128,19420244	2	gnl|UG|Zm#S26221568,gnl|UG|Pvr#S49603642	2	0	0	0	0	0	1	0	0	1
chr1	19875864	19876010	+	Sb01g018930.1	147	CASSETTE	GT-AG	canonical	CDS	19873425,19873856;19876130,19876321	5	gnl|UG|Hv#S58596837,gnl|UG|Os#S15015011,gnl|UG|Os#S16401179,gnl|UG|Os#S31353422,gnl|UG|Os#S35126656	2	0	1	0	0	4	0	0	0	0
chr1	20286654	20286725	-	Sb01g019140.1	72	CASSETTE	GT-AG	canonical	CDS	20286409,20286555;20286850,20286914	7	gnl|UG|Fpr#S53352332,gnl|UG|Hv#S58598935,gnl|UG|Pvr#S49509750,gnl|UG|Sof#S17386050,gnl|UG|Ta#S17888865,gnl|UG|Ta#S52547144,gnl|UG|Ta#S12870957	5	3	1	0	1	0	0	0	1	1
chr1	20286995	20287090	-	Sb01g019140.1	96	CASSETTE	GT-AG	canonical	CDS	20286850,20286914;20287795,20287895	6	gnl|UG|Sof#S17386050,gnl|UG|Fpr#S53352332,gnl|UG|Hv#S58598935,gnl|UG|Ta#S17888865,gnl|UG|Ta#S32505807,gnl|UG|Ta#S52547144	4	3	1	0	1	0	0	0	1	0
chr1	20291332	20291397	-	Sb01g019140.1	66	CASSETTE	GT-AG	canonical	CDS	20291190,20291248;20291500,20291553	7	gnl|UG|Fpr#S53352332,gnl|UG|Hv#S58598935,gnl|UG|Pvr#S49362082,gnl|UG|Sof#S17327056,gnl|UG|Ta#S17973413,gnl|UG|Ta#S32505807,gnl|UG|Ta#S52547144	5	3	1	0	1	0	0	0	1	1
chr1	20756095	20756207	-	Sb01g019320.1	113	CASSETTE	GT-AG	canonical	5'UTR	20755675,20756020;20756999,20757143	2	gnl|UG|Zm#S47983073,gnl|UG|Zm#S47983072	1	0	0	0	0	0	2	0	0	0
chr1	21048178	21048228	-	Sb01g019500.1	51	RETAIN	-	-	CDS	21047423,21048177;21048229,21048732	1	gnl|UG|Os#S55934972	1	0	0	0	0	1	0	0	0	0
chr1	21387785	21387908	-	Sb01g019610.1,Sb01g019610.2	124	RETAIN	-	-	3'UTR	21387590,21387784;21387909,21389762	3	gnl|UG|Zm#S25106412,gnl|UG|Zm#S11524541,gnl|UG|Zm#S25129213	1	0	0	0	0	0	3	0	0	0
chr1	22292238	22292420	-	Sb01g020140.1	183	CASSETTE	GT-AG	canonical	CDS	22291826,22291933;22292878,22292970	6	gnl|UG|Os#S16409924,gnl|UG|Os#S35126784,gnl|UG|Zm#S26327939,gnl|UG|Zm#S27946584,gnl|UG|Zm#S46914231,gnl|UG|Zm#S48391335	2	0	0	0	0	2	4	0	0	0
chr1	22292289	22292420	-	Sb01g020140.1	132	CASSETTE	GC-AG	canonical	CDS	22291826,22291933;22292878,22292970	1	gnl|UG|Ta#S58856047	1	1	0	0	0	0	0	0	0	0
chr1	23962127	23962303	+	Sb01g020920.1	177	CASSETTE	GT-AG	canonical	CDS	23957365,23958165;23962675,23963969	1	gnl|UG|Os#S35126853	1	0	0	0	0	1	0	0	0	0
chr1	24666488	24666610	-	Sb01g021180.1	123	RETAIN	-	-	CDS	24665964,24666487;24666611,24666835	1	gnl|UG|Sof#S17450933	1	0	0	0	0	0	0	0	1	0
chr1	25160098	25160268	+	Sb01g021445.1	171	CASSETTE	GT-AG	canonical	CDS	25159855,25160005;25163816,25163887	1	gnl|UG|Sof#S17346644	1	0	0	0	0	0	0	0	1	0
chr1	25203438	25203510	-	Sb01g021490.1	73	CASSETTE	AT-AC	canonical	3'UTR	25203302,25203382;25203636,25204485	3	gnl|UG|Zm#S34211712,gnl|UG|Zm#S48278975,gnl|UG|Zm#S26322388	1	0	0	0	0	0	3	0	0	0
chr1	25203448	25203540	-	Sb01g021490.1	93	CASSETTE	GC-AG	canonical	3'UTR	25203302,25203382;25203636,25204485	2	gnl|UG|Zm#S34211712,gnl|UG|Zm#S48278975	1	0	0	0	0	0	2	0	0	0
chr1	25203474	25203548	-	Sb01g021490.1	75	CASSETTE	GT-AG	canonical	3'UTR	25203302,25203382;25203636,25204485	1	gnl|UG|Sof#S17466498	1	0	0	0	0	0	0	0	1	0
chr1	25508831	25508893	-	Sb01g021625.1	63	RETAIN	-	-	CDS	25508518,25508830;25508894,25511300	1	gnl|UG|Os#S40812780	1	0	0	0	0	1	0	0	0	0
chr1	26690647	26690726	-	Sb01g021960.1	80	CASSETTE	AT-AC	canonical	5'UTR	26690044,26690237;26690840,26691115	1	gnl|UG|Zm#S34217609	1	0	0	0	0	0	1	0	0	0
chr1	26690647	26690778	-	Sb01g021960.1	132	CASSETTE	AT-AC	canonical	5'UTR	26690044,26690237;26690840,26691115	1	gnl|UG|Zm#S34217609	1	0	0	0	0	0	1	0	0	0
chr1	26690652	26690804	-	Sb01g021960.1	153	CASSETTE	GT-AG	canonical	5'UTR	26690044,26690237;26690840,26691115	1	gnl|UG|Zm#S47984199	1	0	0	0	0	0	1	0	0	0
chr1	26922455	26922535	+	Sb01g021990.1	81	CASSETTE	GT-AG	canonical	CDS	26922226,26922341;26922647,26922883	8	gnl|UG|Zm#S21696529,gnl|UG|Zm#S33988536,gnl|UG|Zm#S42150473,gnl|UG|Zm#S50153189,gnl|UG|Hv#S12774563,gnl|UG|Hv#S12774952,gnl|UG|Hv#S21689802,gnl|UG|Hv#S58582265	2	0	4	0	0	0	4	0	0	0
chr1	26922455	26922553	+	Sb01g021990.1	99	CASSETTE	GT-AG	canonical	CDS	26922226,26922341;26922647,26922883	9	gnl|UG|Sof#S17384435,gnl|UG|Sof#S17390559,gnl|UG|Zm#S11418291,gnl|UG|Zm#S11522988,gnl|UG|Zm#S42150765,gnl|UG|Fpr#S53360629,gnl|UG|Ta#S51751179,gnl|UG|Ta#S58854646,gnl|UG|Ta#S59057692	4	3	0	0	1	0	3	0	2	0
chr1	26985605	26985658	-	Sb01g022030.1	54	RETAIN	-	-	CDS	26985457,26985604;26985659,26985955	4	gnl|UG|Zm#S26199454,gnl|UG|Zm#S52560338,gnl|UG|Ta#S52544636,gnl|UG|Hv#S58592738	3	1	1	0	0	0	2	0	0	0
chr1	27289153	27289236	+	Sb01g022205.1	84	CASSETTE	GT-AG	canonical	CDS	27288345,27288459;27289458,27289510	1	gnl|UG|Hv#S12785064	1	0	1	0	0	0	0	0	0	0
chr1	28562456	28562614	+	Sb01g022460.1	159	RETAIN	-	-	5'UTR	28562052,28562455;28562615,28565140	2	gnl|UG|Zm#S33094854,gnl|UG|Sof#S17346127	2	0	0	0	0	0	1	0	1	0
chr1	39538373	39538423	-	Sb01g024673.1	51	RETAIN	-	-	CDS	39538104,39538372;39538424,39538889	7	gnl|UG|Zm#S15897625,gnl|UG|Zm#S50705804,gnl|UG|Zm#S55436110,gnl|UG|Zm#S48282234,gnl|UG|Zm#S51828968,gnl|UG|Zm#S27914457,gnl|UG|Zm#S26666422	1	0	0	0	0	0	7	0	0	0
chr1	45050810	45050890	+	Sb01g026550.1	81	RETAIN	-	-	5'UTR	45050789,45050809;45050891,45051098	1	gnl|UG|Pvr#S49459496	1	0	0	0	0	0	0	0	0	1
chr1	45477526	45477594	-	Sb01g026672.1	69	CASSETTE	GC-AG	canonical	CDS	45477082,45477423;45477665,45477724	1	gnl|UG|Ta#S52542257	1	1	0	0	0	0	0	0	0	0
chr1	46346271	46346348	-	Sb01g027020.1	78	CASSETTE	GC-AG	canonical	CDS	46346125,46346190;46346417,46346469	13	gnl|UG|Os#S15049197,gnl|UG|Os#S16405889,gnl|UG|Os#S16411907,gnl|UG|Os#S23266027,gnl|UG|Os#S31532965,gnl|UG|Os#S33355320,gnl|UG|Os#S35124497,gnl|UG|Os#S49921961,gnl|UG|Pvr#S49517415,gnl|UG|Pvr#S56559219,gnl|UG|Zm#S23898518,gnl|UG|Zm#S50711439,gnl|UG|Zm#S55444326	3	0	0	0	0	8	3	0	0	2
chr1	46346283	46346348	-	Sb01g027020.1	66	CASSETTE	GT-AG	canonical	CDS	46346125,46346190;46346417,46346469	4	gnl|UG|Os#S31261372,gnl|UG|Ta#S50382120,gnl|UG|Ta#S52543528,gnl|UG|Ta#S58857978	2	3	0	0	0	1	0	0	0	0
chr1	47252464	47252514	+	Sb01g027418.1	51	RETAIN	-	-	CDS	47252202,47252463;47252515,47252703	1	gnl|UG|Sof#S17373371	1	0	0	0	0	0	0	0	1	0
chr1	47998811;47998593	47998897;47998667	-	Sb01g027630.1	162	CASSETTE	GT-AG;GT-AG	canonical;canonical	CDS	47998454,47998501;47998962,47999056	2	gnl|UG|Os#S16399348,gnl|UG|Os#S35139382	1	0	0	0	0	2	0	0	0	0
chr1	48278181	48278414	+	Sb01g027753.1	234	RETAIN	-	-	CDS	48277553,48278180;48278415,48278638	2	gnl|UG|Os#S35148859,gnl|UG|Hv#S58600350	2	0	1	0	0	1	0	0	0	0
chr1	49227914	49227970	+	Sb01g028220.1	57	CASSETTE	GT-AG	canonical	CDS	49227405,49227750;49228046,49228389	1	gnl|UG|Pvr#S49250198	1	0	0	0	0	0	0	0	0	1
chr1	49437685	49437791	+	Sb01g028300.1	107	CASSETTE	AT-AC	canonical	5'UTR	49427061,49427302;49437822,49437971	1	gnl|UG|Sof#S17449546	1	0	0	0	0	0	0	0	1	0
chr1	49437704	49437798	+	Sb01g028300.1	95	CASSETTE	GC-AG	canonical	5'UTR	49427061,49427302;49437822,49437971	2	gnl|UG|Sof#S17449546,gnl|UG|Sof#S17450408	1	0	0	0	0	0	0	0	2	0
chr1	49456137	49456191	+	Sb01g028320.1	55	CASSETTE	GC-AG	canonical	5'UTR	49455829,49456084;49456646,49457037	1	gnl|UG|Zm#S11477633	1	0	0	0	0	0	1	0	0	0
chr1	49582075;49582140	49582130;49582211	+	Sb01g028400.1	128	CASSETTE	GT-AG;GT-AG	canonical;canonical	5'UTR	49581584,49581973;49582246,49583026	1	gnl|UG|Pvr#S49473135	1	0	0	0	0	0	0	0	0	1
chr1	49582140	49582211	+	Sb01g028400.1	72	CASSETTE	GT-AG	canonical	5'UTR	49581584,49581973;49582246,49583026	1	gnl|UG|Pvr#S49473135	1	0	0	0	0	0	0	0	0	1
chr1	49582168	49582221	+	Sb01g028400.1	54	CASSETTE	GC-AG	canonical	5'UTR	49581584,49581973;49582246,49583026	5	gnl|UG|Zm#S26186758,gnl|UG|Zm#S27180428,gnl|UG|Zm#S33969576,gnl|UG|Zm#S34184495,gnl|UG|Zm#S26325280	1	0	0	0	0	0	5	0	0	0
chr1	49638216	49638320	-	Sb01g028440.1	105	RETAIN	-	-	CDS	49638135,49638215;49638321,49638596	6	gnl|UG|Zm#S26220522,gnl|UG|Zm#S27579079,gnl|UG|Zm#S34275992,gnl|UG|Zm#S46911785,gnl|UG|Zm#S48379243,gnl|UG|Zm#S26664983	1	0	0	0	0	0	6	0	0	0
chr1	50287695	50287784	-	Sb01g028850.1	90	CASSETTE	GT-AG	canonical	CDS	50287570,50287597;50287878,50287961	3	gnl|UG|Pvr#S49249589,gnl|UG|Sof#S17444635,gnl|UG|Zm#S47887418	3	0	0	0	0	0	1	0	1	1
chr1	50566025	50566156	+	Sb01g028975.1	132	RETAIN	-	-	CDS	50565251,50566024;50566157,50566338	2	gnl|UG|Ta#S50383430,gnl|UG|Ta#S58866197	1	2	0	0	0	0	0	0	0	0
chr1	50973872	50974018	-	Sb01g029180.1	147	CASSETTE	GT-AG	canonical	CDS	50973662,50973796;50974439,50974522	3	gnl|UG|Pvr#S49247639,gnl|UG|Sof#S17376888,gnl|UG|Sof#S17478711	2	0	0	0	0	0	0	0	2	1
chr1	50973872	50974018	-	Sb01g029180.1	147	CASSETTE	GT-AG	canonical	CDS	50973662,50973796;50974607,50974732	8	gnl|UG|Hv#S12495739,gnl|UG|Ta#S12960319,gnl|UG|Os#S14990761,gnl|UG|Os#S14991022,gnl|UG|Os#S15004692,gnl|UG|Os#S15040539,gnl|UG|Os#S23335470,gnl|UG|Os#S55934906	3	1	1	0	0	6	0	0	0	0
chr1	52766278	52766385	+	Sb01g030370.1	108	CASSETTE	GC-AG	canonical	CDS	52765905,52766187;52766489,52766584	4	gnl|UG|Pvr#S49412543,gnl|UG|Pvr#S49582169,gnl|UG|Ta#S12858138,gnl|UG|Ta#S58890391	2	2	0	0	0	0	0	0	0	2
chr1	52946873	52946926	+	Sb01g030480.1	54	CASSETTE	GT-AG	canonical	CDS	52946644,52946773;52946943,52947013	1	gnl|UG|Zm#S34187324	1	0	0	0	0	0	1	0	0	0
chr1	54176747	54176809	+	Sb01g031580.1	63	CASSETTE	GT-AG	canonical	CDS	54175581,54175652;54177478,54177540	2	gnl|UG|Zm#S47891755,gnl|UG|Zm#S48295461	1	0	0	0	0	0	2	0	0	0
chr1	54532143	54532271	+	Sb01g031810.1	129	CASSETTE	GT-AG	canonical	CDS	54531941,54532028;54532638,54532784	3	gnl|UG|Os#S16394094,gnl|UG|Os#S17522245,gnl|UG|Os#S35141187	1	0	0	0	0	3	0	0	0	0
chr1	55045696;55045994;55046663;55046727;55046817	55045758;55046443;55046713;55046792;55046951	+	Sb01g032180.1	765	CASSETTE	GT-AG;GT-AG;GT-AG;GC-AG;GT-AG	canonical;canonical;canonical;canonical;canonical	5'UTR	55043866,55043960;55047413,55048324	1	gnl|UG|Zm#S48296857	1	0	0	0	0	0	1	0	0	0
chr1	55045696;55046016;55046727;55046817	55045758;55046438;55046792;55046951	+	Sb01g032180.1	687	CASSETTE	GT-AG;GC-AG;GC-AG;GT-AG	canonical;canonical;canonical;canonical	5'UTR	55043663,55043777;55047413,55048324	1	gnl|UG|Zm#S48296857	1	0	0	0	0	0	1	0	0	0
chr1	55106411	55106529	-	Sb01g032220.1	119	RETAIN	-	-	5'UTR	55106234,55106410;55106530,55106776	1	gnl|UG|Zm#S16331835	1	0	0	0	0	0	1	0	0	0
chr1	55214168	55214240	-	Sb01g032310.1	73	CASSETTE	AT-AC	canonical	5'UTR	55212512,55213456;55214346,55214422	5	gnl|UG|Zm#S48105817,gnl|UG|Zm#S48147714,gnl|UG|Zm#S48278948,gnl|UG|Zm#S48278959,gnl|UG|Zm#S51836547	1	0	0	0	0	0	5	0	0	0
chr1	55219180	55219239	+	Sb01g032320.1	60	RETAIN	-	-	CDS	55218843,55219179;55219240,55219349	5	gnl|UG|Hv#S58589019,gnl|UG|Os#S15001766,gnl|UG|Os#S17522591,gnl|UG|Os#S35139795,gnl|UG|Pvr#S49311190	3	0	1	0	0	3	0	0	0	1
chr1	56595435	56595549	-	Sb01g033360.2	115	CASSETTE	GT-AG	canonical	3'UTR	56595053,56595346;56595774,56595877	1	gnl|UG|Sof#S17374261	1	0	0	0	0	0	0	0	1	0
chr1	56595435	56595556	-	Sb01g033360.2	122	CASSETTE	GT-AG	canonical	3'UTR	56595053,56595346;56595774,56595877	4	gnl|UG|Sof#S17337839,gnl|UG|Sof#S17384763,gnl|UG|Sof#S17410987,gnl|UG|Sof#S17465402	1	0	0	0	0	0	0	0	4	0
chr1	56837525	56837645	-	Sb01g033500.1	121	CASSETTE	GC-AG	canonical	3'UTR	56836731,56837142;56837849,56838098	2	gnl|UG|Zm#S46913202,gnl|UG|Zm#S51835482	1	0	0	0	0	0	2	0	0	0
chr1	57019094	57019183	-	Sb01g033730.1	90	RETAIN	-	-	CDS	57019014,57019093;57019184,57019408	1	gnl|UG|Sof#S17468687	1	0	0	0	0	0	0	0	1	0
chr1	57133660	57133758	-	Sb01g033780.1	99	CASSETTE	GT-AG	canonical	CDS	57133086,57133189;57133865,57133984	2	gnl|UG|Zm#S48295468,gnl|UG|Zm#S51839715	1	0	0	0	0	0	2	0	0	0
chr1	57134736	57134840	-	Sb01g033780.1	105	CASSETTE	GT-AG	canonical	CDS	57134387,57134661;57136731,57136992	2	gnl|UG|Zm#S48295468,gnl|UG|Zm#S51839715	1	0	0	0	0	0	2	0	0	0
chr1	57465175	57465232	+	Sb01g034070.1	58	CASSETTE	GT-AG	canonical	3'UTR	57464457,57464720;57465246,57465514	11	gnl|UG|Hv#S39526397,gnl|UG|Hv#S58589084,gnl|UG|Fpr#S53388390,gnl|UG|Fpr#S53388888,gnl|UG|Fpr#S53397469,gnl|UG|Fpr#S53397547,gnl|UG|Fpr#S53397683,gnl|UG|Fpr#S53397766,gnl|UG|Fpr#S53398242,gnl|UG|Fpr#S53398286,gnl|UG|Fpr#S53407039	2	0	2	0	9	0	0	0	0	0
chr1	57899893;57899716	57899985;57899826	-	Sb01g034440.1	204	CASSETTE	AT-AC;AT-AC	canonical;canonical	CDS	57899202,57899624;57900191,57900238	3	gnl|UG|Zm#S46909350,gnl|UG|Zm#S48290058,gnl|UG|Zm#S51830400	1	0	0	0	0	0	3	0	0	0
chr1	57900239	57900349	-	Sb01g034440.1	111	RETAIN	-	-	CDS	57900191,57900238;57900350,57900454	2	gnl|UG|Sof#S53278654,gnl|UG|Sof#S53278741	1	0	0	0	0	0	0	0	2	0
chr1	57900265	57900315	-	Sb01g034440.1	51	CASSETTE	AT-AC	canonical	CDS	57899202,57899624;57900350,57900454	2	gnl|UG|Zm#S26654493,gnl|UG|Zm#S52559659	1	0	0	0	0	0	2	0	0	0
chr1	58083055	58083132	+	Sb01g034610.1	78	RETAIN	-	-	CDS	58082970,58083054;58083133,58083176	1	gnl|UG|Sof#S17351515	1	0	0	0	0	0	0	0	1	0
chr1	58083251	58083313	+	Sb01g034610.1	63	CASSETTE	GT-AG	canonical	CDS	58083133,58083176;58083397,58083456	5	gnl|UG|Os#S15050334,gnl|UG|Os#S16396162,gnl|UG|Os#S35141480,gnl|UG|Zm#S48296936,gnl|UG|Zm#S51839393	2	0	0	0	0	3	2	0	0	0
chr1	58375303	58375380	+	Sb01g034910.1	78	CASSETTE	GC-AG	canonical	CDS	58374806,58375147;58376137,58376310	5	gnl|UG|Zm#S33209425,gnl|UG|Zm#S33209426,gnl|UG|Zm#S33209427,gnl|UG|Zm#S33209428,gnl|UG|Zm#S33209429	1	0	0	0	0	0	5	0	0	0
chr1	58375303	58375383	+	Sb01g034910.1	81	CASSETTE	GT-AG	canonical	CDS	58374806,58375147;58376137,58376310	3	gnl|UG|Zm#S33209423,gnl|UG|Zm#S33209424,gnl|UG|Zm#S42150870	1	0	0	0	0	0	3	0	0	0
chr1	58375303;58375987	58375383;58376052	+	Sb01g034910.1	147	CASSETTE	GT-AG;GT-AG	canonical;canonical	CDS	58374806,58375147;58376137,58376310	6	gnl|UG|Zm#S33209423,gnl|UG|Zm#S33209424,gnl|UG|Zm#S42150870,gnl|UG|Os#S12439426,gnl|UG|Os#S17522526,gnl|UG|Os#S35123791	2	0	0	0	0	3	3	0	0	0
chr1	58645523	58645606	-	Sb01g035140.1	84	RETAIN	-	-	CDS	58645407,58645522;58645607,58645658	4	gnl|UG|Zm#S31751706,gnl|UG|Zm#S42150758,gnl|UG|Zm#S34814066,gnl|UG|Pvr#S49244702	2	0	0	0	0	0	3	0	0	1
chr1	58787526	58787741	-	Sb01g035250.1	216	CASSETTE	AT-AC	canonical	5'UTR	58787164,58787465;58787761,58787914	7	gnl|UG|Sof#S17314891,gnl|UG|Sof#S17315246,gnl|UG|Sof#S17370804,gnl|UG|Sof#S17419439,gnl|UG|Sof#S17473199,gnl|UG|Sof#S17266251,gnl|UG|Sof#S17361651	1	0	0	0	0	0	0	0	7	0
chr1	58787526	58787741	-	Sb01g035250.3	216	CASSETTE	AT-AC	canonical	5'UTR	58786480,58787465;58787761,58787914	6	gnl|UG|Sof#S17314891,gnl|UG|Sof#S17370804,gnl|UG|Sof#S17419439,gnl|UG|Sof#S17473199,gnl|UG|Sof#S17266251,gnl|UG|Sof#S17361651	1	0	0	0	0	0	0	0	6	0
chr1	58787544	58787741	-	Sb01g035250.1	198	CASSETTE	AT-AC	canonical	5'UTR	58787164,58787465;58787761,58787914	4	gnl|UG|Sof#S17361651,gnl|UG|Sof#S17370804,gnl|UG|Sof#S17419439,gnl|UG|Sof#S17473199	1	0	0	0	0	0	0	0	4	0
chr1	58787544	58787741	-	Sb01g035250.3	198	CASSETTE	AT-AC	canonical	5'UTR	58786480,58787465;58787761,58787914	3	gnl|UG|Sof#S17361651,gnl|UG|Sof#S17370804,gnl|UG|Sof#S17473199	1	0	0	0	0	0	0	0	3	0
chr1	59283237	59283308	-	Sb01g035680.1	72	CASSETTE	AT-AC	canonical	CDS	59282743,59282776;59283771,59283866	2	gnl|UG|Ta#S32575001,gnl|UG|Ta#S32661272	1	2	0	0	0	0	0	0	0	0
chr1	60091045	60091171	-	Sb01g036490.1	127	RETAIN	-	-	3'UTR	60090967,60091044;60091172,60091248	3	gnl|UG|Zm#S27579563,gnl|UG|Zm#S50707269,gnl|UG|Zm#S55439253	1	0	0	0	0	0	3	0	0	0
chr1	60135311	60135379	+	Sb01g036510.1	69	CASSETTE	AT-AC	canonical	CDS	60134844,60134936;60135421,60135626	1	gnl|UG|Pvr#S49367957	1	0	0	0	0	0	0	0	0	1
chr1	60165222	60165413	-	Sb01g036556.1	192	CASSETTE	GT-AG	canonical	CDS	60165098,60165139;60165498,60165665	2	gnl|UG|Ta#S58867857,gnl|UG|Zm#S31656173	2	1	0	0	0	0	1	0	0	0
chr1	60454405	60454479	+	Sb01g036880.1	75	CASSETTE	GT-AG	canonical	CDS	60452848,60454159;60455000,60455214	5	gnl|UG|Pvr#S49316337,gnl|UG|Ta#S26021150,gnl|UG|Ta#S26021591,gnl|UG|Ta#S58863938,gnl|UG|Ta#S58882926	2	4	0	0	0	0	0	0	0	1
chr1	60454420	60454479	+	Sb01g036880.1	60	CASSETTE	GT-AG	canonical	CDS	60452848,60454159;60455000,60455214	2	gnl|UG|Hv#S39526922,gnl|UG|Ta#S58882926	2	1	1	0	0	0	0	0	0	0
chr1	60600266	60600353	+	Sb01g037050.1,Sb01g037050.2	88	CASSETTE	AT-AC	canonical	5'UTR	60599778,60600112;60601317,60601527	11	gnl|UG|Zm#S16324541,gnl|UG|Zm#S21145694,gnl|UG|Zm#S23949931,gnl|UG|Zm#S26239410,gnl|UG|Zm#S26664958,gnl|UG|Zm#S47957449,gnl|UG|Zm#S50710016,gnl|UG|Zm#S51838480,gnl|UG|Zm#S53249568,gnl|UG|Zm#S53249569,gnl|UG|Zm#S47957445	1	0	0	0	0	0	11	0	0	0
chr1	60600266	60600353	+	Sb01g037050.3	88	CASSETTE	AT-AC	canonical	5'UTR	60599697,60600112;60601317,60601527	11	gnl|UG|Zm#S16324541,gnl|UG|Zm#S21145694,gnl|UG|Zm#S23949931,gnl|UG|Zm#S26239410,gnl|UG|Zm#S26664958,gnl|UG|Zm#S47957445,gnl|UG|Zm#S47957449,gnl|UG|Zm#S50710016,gnl|UG|Zm#S51838480,gnl|UG|Zm#S53249568,gnl|UG|Zm#S53249569	1	0	0	0	0	0	11	0	0	0
chr1	60600266	60600353	+	Sb01g037050.4	88	CASSETTE	AT-AC	canonical	5'UTR	60599748,60600112;60601317,60601527	11	gnl|UG|Zm#S16324541,gnl|UG|Zm#S21145694,gnl|UG|Zm#S23949931,gnl|UG|Zm#S26239410,gnl|UG|Zm#S26664958,gnl|UG|Zm#S47957445,gnl|UG|Zm#S47957449,gnl|UG|Zm#S50710016,gnl|UG|Zm#S51838480,gnl|UG|Zm#S53249568,gnl|UG|Zm#S53249569	1	0	0	0	0	0	11	0	0	0
chr1	60871591	60871716	-	Sb01g037300.1	126	CASSETTE	GC-AG	canonical	CDS	60871407,60871466;60871892,60872117	1	gnl|UG|Zm#S59508955	1	0	0	0	0	0	1	0	0	0
chr1	60889126	60889248	+	Sb01g037320.1	123	RETAIN	-	-	CDS	60888822,60889125;60889249,60889304	14	gnl|UG|Zm#S23902268,gnl|UG|Sof#S17324518,gnl|UG|Hv#S58584812,gnl|UG|Hv#S58596319,gnl|UG|Os#S16400043,gnl|UG|Os#S55938476,gnl|UG|Pvr#S49246755,gnl|UG|Pvr#S49534522,gnl|UG|Bdi#S57890816,gnl|UG|Ta#S32624290,gnl|UG|Pvr#S49581643,gnl|UG|Pvr#S56598750,gnl|UG|Zm#S47765457,gnl|UG|Zm#S47765458	7	1	2	1	0	2	3	0	1	4
chr1	61010284	61010385	+	Sb01g037450.1	102	CASSETTE	GC-AG	canonical	CDS	61009635,61009966;61010478,61010639	3	gnl|UG|Zm#S26320421,gnl|UG|Zm#S46912239,gnl|UG|Zm#S51838929	1	0	0	0	0	0	3	0	0	0
chr1	61189679	61189741	+	Sb01g037630.1	63	CASSETTE	GT-AG	canonical	CDS	61189418,61189483;61190032,61190489	2	gnl|UG|Zm#S26220912,gnl|UG|Zm#S26227196	1	0	0	0	0	0	2	0	0	0
chr1	61448110	61448171	+	Sb01g037890.1	62	CASSETTE	GC-AG	canonical	3'UTR	61447866,61448104;61448222,61448608	10	gnl|UG|Zm#S11446218,gnl|UG|Zm#S14832750,gnl|UG|Zm#S19020721,gnl|UG|Zm#S26324509,gnl|UG|Zm#S27907670,gnl|UG|Zm#S27939590,gnl|UG|Zm#S33880842,gnl|UG|Zm#S48224793,gnl|UG|Zm#S48286683,gnl|UG|Zm#S48300876	1	0	0	0	0	0	10	0	0	0
chr1	61601311	61601364	+	Sb01g038020.1	54	CASSETTE	GC-AG	canonical	5'UTR	61600355,61600694;61602557,61604514	8	gnl|UG|Zm#S33859408,gnl|UG|Zm#S33866497,gnl|UG|Zm#S33866576,gnl|UG|Zm#S33868098,gnl|UG|Zm#S34190281,gnl|UG|Zm#S34207462,gnl|UG|Zm#S34217763,gnl|UG|Zm#S57705361	1	0	0	0	0	0	8	0	0	0
chr1	61795056	61795124	+	Sb01g038260.1	69	CASSETTE	GT-AG	canonical	CDS	61793131,61793493;61795348,61795413	4	gnl|UG|Ta#S16220303,gnl|UG|Ta#S16223890,gnl|UG|Ta#S32803539,gnl|UG|Ta#S50381971	1	4	0	0	0	0	0	0	0	0
chr1	61876325	61876406	-	Sb01g038350.2	82	RETAIN	-	-	3'UTR	61876100,61876324;61876407,61876507	3	gnl|UG|Zm#S48281507,gnl|UG|Zm#S50708388,gnl|UG|Zm#S48265867	1	0	0	0	0	0	3	0	0	0
chr1	61895088	61895162	-	Sb01g038370.1	75	RETAIN	-	-	CDS	61894916,61895087;61895163,61895615	1	gnl|UG|Pvr#S49530481	1	0	0	0	0	0	0	0	0	1
chr1	62204225	62204290	-	Sb01g038700.1	66	CASSETTE	GT-AG	canonical	CDS	62203924,62203963;62204625,62204784	1	gnl|UG|Zm#S50704059	1	0	0	0	0	0	1	0	0	0
chr1	62307689	62307777	+	Sb01g038820.1	89	RETAIN	-	-	5'UTR	62307606,62307688;62307778,62307841	1	gnl|UG|Sof#S17458028	1	0	0	0	0	0	0	0	1	0
chr1	62333708	62333791	-	Sb01g038840.1	84	CASSETTE	GT-AG	canonical	CDS	62333170,62333582;62334020,62334112	11	gnl|UG|Hv#S12717670,gnl|UG|Hv#S58584192,gnl|UG|Os#S15001777,gnl|UG|Os#S15001818,gnl|UG|Pvr#S49226194,gnl|UG|Sof#S17280998,gnl|UG|Sof#S17286913,gnl|UG|Ta#S58867000,gnl|UG|Ta#S58889588,gnl|UG|Os#S16405127,gnl|UG|Os#S35141889	5	2	2	0	0	4	0	0	2	1
chr1	62333711	62333788	-	Sb01g038840.1	78	CASSETTE	AT-AC	canonical	CDS	62333170,62333582;62334020,62334112	1	gnl|UG|Os#S49925590	1	0	0	0	0	1	0	0	0	0
chr1	62368367	62368463	-	Sb01g038880.1	97	RETAIN	-	-	3'UTR	62368039,62368366;62368464,62368517	6	gnl|UG|Zm#S11507234,gnl|UG|Zm#S22335078,gnl|UG|Zm#S27925983,gnl|UG|Zm#S27925984,gnl|UG|Zm#S46913456,gnl|UG|Zm#S11482694	1	0	0	0	0	0	6	0	0	0
chr1	62427331	62427444	+	Sb01g038955.1	114	RETAIN	-	-	CDS	62426334,62427330;62427445,62428518	3	gnl|UG|Zm#S46913386,gnl|UG|Zm#S27934638,gnl|UG|Pvr#S49261781	2	0	0	0	0	0	2	0	0	1
chr1	62429496	62429636	+	Sb01g038955.1	141	RETAIN	-	-	CDS	62429064,62429495;62429637,62430078	9	gnl|UG|Sof#S17247777,gnl|UG|Sof#S17381809,gnl|UG|Sof#S17404080,gnl|UG|Ta#S13000111,gnl|UG|Ta#S52542012,gnl|UG|Hv#S58594597,gnl|UG|Sof#S17344075,gnl|UG|Sof#S17348616,gnl|UG|Zm#S52151880	4	2	1	0	0	0	1	0	5	0
chr1	62718460	62718552	+	Sb01g039285.1	93	CASSETTE	GT-AG	canonical	CDS	62718219,62718386;62718791,62718994	2	gnl|UG|Os#S15005731,gnl|UG|Os#S12737198	1	0	0	0	0	2	0	0	0	0
chr1	63055613	63055666	-	Sb01g039600.2	54	CASSETTE	GC-AG	canonical	3'UTR	63055010,63055571;63055681,63055824	25	gnl|UG|Hv#S12618473,gnl|UG|Hv#S12618474,gnl|UG|Hv#S12618505,gnl|UG|Hv#S12618507,gnl|UG|Os#S30704369,gnl|UG|Os#S30755556,gnl|UG|Os#S30757257,gnl|UG|Os#S31068582,gnl|UG|Pvr#S49490876,gnl|UG|Pvr#S49544585,gnl|UG|Pvr#S49544586,gnl|UG|Pvr#S56598645,gnl|UG|Ta#S13191011,gnl|UG|Zm#S11388803,gnl|UG|Zm#S27408841,gnl|UG|Zm#S27892556,gnl|UG|Zm#S31827253,gnl|UG|Zm#S32378839,gnl|UG|Zm#S32806497,gnl|UG|Zm#S3308…	5	1	4	0	0	4	12	0	0	4
chr1	63313944	63314030	+	Sb01g039870.1	87	CASSETTE	GT-AG	canonical	CDS	63313385,63313843;63314128,63314198	3	gnl|UG|Os#S17523946,gnl|UG|Os#S35141968,gnl|UG|Os#S17523975	1	0	0	0	0	3	0	0	0	0
chr1	63366753	63366893	+	Sb01g039920.1	141	RETAIN	-	-	CDS	63366720,63366752;63366894,63366975	1	gnl|UG|Zm#S47745407	1	0	0	0	0	0	1	0	0	0
chr1	63539763	63539819	+	Sb01g040155.1	57	CASSETTE	GT-AG	canonical	CDS	63539377,63539442;63539933,63539958	1	gnl|UG|Os#S35142002	1	0	0	0	0	1	0	0	0	0
chr1	63539763	63539819	+	Sb01g040155.1	57	CASSETTE	GT-AG	canonical	CDS	63539572,63539679;63539933,63539958	6	gnl|UG|Hv#S12771406,gnl|UG|Hv#S42546650,gnl|UG|Hv#S58599528,gnl|UG|Ta#S13114173,gnl|UG|Ta#S17983425,gnl|UG|Ta#S52546277	2	3	3	0	0	0	0	0	0	0
chr1	63540064	63540129	+	Sb01g040155.1	66	CASSETTE	GT-AG	canonical	CDS	63539933,63539958;63540466,63540565	4	gnl|UG|Hv#S58599528,gnl|UG|Ta#S17983425,gnl|UG|Ta#S22390373,gnl|UG|Ta#S52546277	2	3	1	0	0	0	0	0	0	0
chr1	63620980	63621036	+	Sb01g040250.1	57	CASSETTE	GT-AG	canonical	CDS	63620551,63620627;63621272,63621337	1	gnl|UG|Zm#S27410704	1	0	0	0	0	0	1	0	0	0
chr1	64036033	64036143	-	Sb01g040730.1	111	RETAIN	-	-	CDS	64035640,64036032;64036144,64037232	10	gnl|UG|Zm#S48298082,gnl|UG|Ta#S58889926,gnl|UG|Ta#S26023341,gnl|UG|Ta#S52546782,gnl|UG|Ta#S32606470,gnl|UG|Pvr#S49576893,gnl|UG|Os#S16411362,gnl|UG|Os#S35142052,gnl|UG|Os#S15041627,gnl|UG|Os#S15041629	4	4	0	0	0	4	1	0	0	1
chr1	64050704	64050766	+	Sb01g040750.1	63	CASSETTE	GC-AG	canonical	CDS	64050494,64050589;64050886,64050998	1	gnl|UG|Hv#S58586156	1	0	1	0	0	0	0	0	0	0
chr1	64694649	64694847	+	Sb01g041390.1	199	RETAIN	-	-	3'UTR	64694482,64694648;64694848,64694932	1	gnl|UG|Sof#S17316672	1	0	0	0	0	0	0	0	1	0
chr1	64750022	64750084	-	Sb01g041425.1	63	CASSETTE	GT-AG	canonical	CDS	64749391,64749789;64750155,64750191	1	gnl|UG|Hv#S39525326	1	0	1	0	0	0	0	0	0	0
chr1	64828377	64828475	-	Sb01g041520.1	99	CASSETTE	GT-AG	canonical	CDS	64827478,64827581;64829333,64829924	9	gnl|UG|Zm#S26667110,gnl|UG|Zm#S32017708,gnl|UG|Zm#S50154938,gnl|UG|Zm#S51830275,gnl|UG|Pvr#S49201860,gnl|UG|Pvr#S49250545,gnl|UG|Pvr#S49275606,gnl|UG|Pvr#S49362537,gnl|UG|Pvr#S49366773	2	0	0	0	0	0	4	0	0	5
chr1	64828395	64828472	-	Sb01g041520.1	78	CASSETTE	AT-AC	canonical	CDS	64827478,64827581;64829333,64829924	6	gnl|UG|Pvr#S49201860,gnl|UG|Pvr#S49250545,gnl|UG|Pvr#S49253043,gnl|UG|Pvr#S49275606,gnl|UG|Pvr#S49362537,gnl|UG|Pvr#S49366773	1	0	0	0	0	0	0	0	0	6
chr1	64903328	64903427	+	Sb01g041610.1	100	RETAIN	-	-	3'UTR	64902975,64903327;64903428,64903737	4	gnl|UG|Sof#S17399101,gnl|UG|Sof#S17399102,gnl|UG|Sof#S17323605,gnl|UG|Sof#S17238889	1	0	0	0	0	0	0	0	4	0
chr1	65021851	65021943	+	Sb01g041770.1	93	CASSETTE	GT-AG	canonical	CDS	65021251,65021442;65022015,65022177	1	gnl|UG|Sof#S17452433	1	0	0	0	0	0	0	0	1	0
chr1	65710151	65710246	+	Sb01g042440.1	96	RETAIN	-	-	CDS	65710122,65710150;65710247,65710389	1	gnl|UG|Sof#S17314248	1	0	0	0	0	0	0	0	1	0
chr1	65881634	65881714	+	Sb01g042620.1	81	CASSETTE	GT-AG	canonical	CDS	65881479,65881620;65881988,65882260	2	gnl|UG|Pvr#S56566570,gnl|UG|Ta#S52546099	2	1	0	0	0	0	0	0	0	1
chr1	66400500;66400603	66400560;66400696	-	Sb01g043100.1	155	CASSETTE	GT-AG;GC-AG	canonical;canonical	5'UTR	66400204,66400341;66400906,66401038	1	gnl|UG|Sof#S17330676	1	0	0	0	0	0	0	0	1	0
chr1	66519517	66519610	+	Sb01g043300.1	94	RETAIN	-	-	5'UTR	66519441,66519516;66519611,66519937	1	gnl|UG|Zm#S26219361	1	0	0	0	0	0	1	0	0	0
chr1	66544885	66544983	+	Sb01g043340.1	99	CASSETTE	AT-AC	canonical	CDS	66544596,66544853;66545668,66545736	1	gnl|UG|Zm#S26657720	1	0	0	0	0	0	1	0	0	0
chr1	66623938	66624021	-	Sb01g043460.1	84	CASSETTE	AT-AC	canonical	CDS	66622606,66623467;66624385,66624646	4	gnl|UG|Zm#S27571795,gnl|UG|Zm#S46909159,gnl|UG|Zm#S48300293,gnl|UG|Zm#S50084857	1	0	0	0	0	0	4	0	0	0
chr1	66762478	66762531	+	Sb01g043610.1	54	CASSETTE	GC-AG	canonical	CDS	66762228,66762442;66762556,66762934	4	gnl|UG|Zm#S27182792,gnl|UG|Zm#S27906874,gnl|UG|Zm#S31651787,gnl|UG|Zm#S33098066	1	0	0	0	0	0	4	0	0	0
chr1	66939845	66939967	-	Sb01g043850.1	123	CASSETTE	AT-AC	canonical	CDS	66939634,66939809;66940136,66940409	1	gnl|UG|Zm#S27928253	1	0	0	0	0	0	1	0	0	0
chr1	67153457	67153666	+	Sb01g044040.1	210	RETAIN	-	-	CDS	67153269,67153456;67153667,67154078	5	gnl|UG|Zm#S27577663,gnl|UG|Zm#S27579116,gnl|UG|Zm#S50707774,gnl|UG|Hv#S58579973,gnl|UG|Hv#S58579783	2	0	2	0	0	0	3	0	0	0
chr1	67579679	67579801	+	Sb01g044480.1	123	CASSETTE	GC-AG	canonical	CDS	67579422,67579572;67579909,67580240	1	gnl|UG|Hv#S58586718	1	0	1	0	0	0	0	0	0	0
chr1	67579682	67579801	+	Sb01g044480.1	120	CASSETTE	GC-AG	canonical	CDS	67579422,67579572;67579909,67580240	4	gnl|UG|Pvr#S49249392,gnl|UG|Fpr#S53361310,gnl|UG|Os#S16411352,gnl|UG|Os#S35142416	3	0	0	0	1	2	0	0	0	1
chr1	67723233	67723364	+	Sb01g044590.1	132	RETAIN	-	-	CDS	67723054,67723232;67723365,67723379	19	gnl|UG|Os#S15032879,gnl|UG|Os#S16410283,gnl|UG|Os#S35142424,gnl|UG|Os#S35344298,gnl|UG|Os#S35438965,gnl|UG|Pvr#S49466288,gnl|UG|Ta#S13115138,gnl|UG|Zm#S26658404,gnl|UG|Zm#S26660114,gnl|UG|Zm#S26666951,gnl|UG|Zm#S32377364,gnl|UG|Zm#S46909838,gnl|UG|Zm#S48289794,gnl|UG|Zm#S48391744,gnl|UG|Hv#S12532378,gnl|UG|Ta#S21008793,gnl|UG|Hv#S12562442,gnl|UG|Hv#S58594960,gnl|UG|Ta#S13208101	5	3	3	0	0	5	7	0	0	1
chr1	67907559	67907643	-	Sb01g044740.1	85	RETAIN	-	-	3'UTR	67907263,67907558;67907644,67907737	2	gnl|UG|Zm#S26191593,gnl|UG|Zm#S33869715	1	0	0	0	0	0	2	0	0	0
chr1	67971022	67971160	+	Sb01g044810.1,Sb01g044810.2,Sb01g044810.3	139	RETAIN	-	-	5'UTR	67970813,67971021;67971161,67971398	1	gnl|UG|Sof#S17274559	1	0	0	0	0	0	0	0	1	0
chr1	68149518	68149595	-	Sb01g044960.2	78	RETAIN	-	-	5'UTR	68149309,68149517;68149596,68149854	1	gnl|UG|Sof#S17326441	1	0	0	0	0	0	0	0	1	0
chr1	68149578	68149649	-	Sb01g044960.1	72	CASSETTE	GT-AG	canonical	5'UTR	68149297,68149517;68149658,68149824	1	gnl|UG|Pvr#S56581635	1	0	0	0	0	0	0	0	0	1
chr1	68162637	68162843	+	Sb01g045000.1	207	CASSETTE	GT-AG	canonical	CDS	68162359,68162538;68162932,68163051	3	gnl|UG|Hv#S58580127,gnl|UG|Os#S15014044,gnl|UG|Os#S12735910	2	0	1	0	0	2	0	0	0	0
chr1	68164729	68164806	+	Sb01g045000.1	78	CASSETTE	GT-AG	canonical	CDS	68164104,68164580;68164903,68165063	2	gnl|UG|Os#S35190794,gnl|UG|Os#S35142461	1	0	0	0	0	2	0	0	0	0
chr1	68165475	68165648	+	Sb01g045000.1	174	CASSETTE	GT-AG	canonical	CDS	68164903,68165063;68165762,68165944	3	gnl|UG|Hv#S58580127,gnl|UG|Os#S35190794,gnl|UG|Os#S35142461	2	0	1	0	0	2	0	0	0	0
chr1	68165502	68165648	+	Sb01g045000.1	147	CASSETTE	GT-AG	canonical	CDS	68164903,68165063;68165762,68165944	1	gnl|UG|Hv#S58580127	1	0	1	0	0	0	0	0	0	0
chr1	68454592	68454660	+	Sb01g045340.1	69	CASSETTE	GT-AG	canonical	CDS	68454134,68454244;68454741,68454850	21	gnl|UG|Bdi#S57913475,gnl|UG|Bdi#S57989460,gnl|UG|Fpr#S53381138,gnl|UG|Fpr#S53398628,gnl|UG|Hv#S58592835,gnl|UG|Os#S14997903,gnl|UG|Pvr#S49308722,gnl|UG|Pvr#S49417344,gnl|UG|Ta#S22377656,gnl|UG|Ta#S52544633,gnl|UG|Ta#S58853027,gnl|UG|Ta#S58902426,gnl|UG|Ta#S58902427,gnl|UG|Ta#S58902428,gnl|UG|Ta#S58902429,gnl|UG|Ta#S58902430,gnl|UG|Ta#S58902431,gnl|UG|Zm#S27404759,gnl|UG|Zm#S27939035,gnl|UG|Zm#S50…	7	9	1	2	2	1	4	0	0	2
chr1	68454592	68454663	+	Sb01g045340.1	72	CASSETTE	GT-AG	canonical	CDS	68454134,68454244;68454741,68454850	1	gnl|UG|Os#S35142497	1	0	0	0	0	1	0	0	0	0
chr1	68569606	68569719	-	Sb01g045480.1	114	RETAIN	-	-	CDS	68569525,68569605;68569720,68569727	3	gnl|UG|Zm#S52549664,gnl|UG|Zm#S23884245,gnl|UG|Zm#S23890186	1	0	0	0	0	0	3	0	0	0
chr1	68764547	68764649	-	Sb01g045700.1,Sb01g045700.3	103	RETAIN	-	-	5'UTR	68764483,68764546;68764650,68765200	2	gnl|UG|Sof#S17441760,gnl|UG|Zm#S33875855	2	0	0	0	0	0	1	0	1	0
chr1	68764547	68764649	-	Sb01g045700.2	103	RETAIN	-	-	5'UTR	68762603,68764546;68764650,68765200	2	gnl|UG|Zm#S33875855,gnl|UG|Sof#S17441760	2	0	0	0	0	0	1	0	1	0
chr1	69258529	69258687	+	Sb01g046210.1	159	CASSETTE	GT-AG	canonical	CDS	69258258,69258341;69258775,69258889	4	gnl|UG|Sof#S17360760,gnl|UG|Zm#S46906073,gnl|UG|Zm#S51838772,gnl|UG|Zm#S52560308	2	0	0	0	0	0	3	0	1	0
chr1	69618878	69618928	+	Sb01g046420.1	51	CASSETTE	GT-AG	canonical	CDS	69618699,69618807;69619050,69619198	1	gnl|UG|Os#S35142608	1	0	0	0	0	1	0	0	0	0
chr1	69898944	69899078	-	Sb01g046750.1	135	CASSETTE	GT-AG	canonical	CDS	69897403,69897528;69899290,69899502	2	gnl|UG|Os#S35142650,gnl|UG|Os#S40812814	1	0	0	0	0	2	0	0	0	0
chr1	69898980	69899069	-	Sb01g046750.1	90	CASSETTE	GT-AG	canonical	CDS	69898614,69898793;69899290,69899502	1	gnl|UG|Pvr#S49390768	1	0	0	0	0	0	0	0	0	1
chr1	69931921	69932094	+	Sb01g046790.2	174	RETAIN	-	-	3'UTR	69931801,69931920;69932095,69932929	2	gnl|UG|Sof#S17372235,gnl|UG|Sof#S17366072	1	0	0	0	0	0	0	0	2	0
chr1	70163302	70163352	+	Sb01g047080.1	51	CASSETTE	GT-AG	canonical	5'UTR	70163092,70163242;70163634,70163946	2	gnl|UG|Zm#S33964743,gnl|UG|Zm#S50703488	1	0	0	0	0	0	2	0	0	0
chr1	70163302	70163352	+	Sb01g047080.2,Sb01g047080.3	51	CASSETTE	GT-AG	canonical	5'UTR	70163092,70163242;70163889,70165266	2	gnl|UG|Zm#S33964743,gnl|UG|Zm#S50703488	1	0	0	0	0	0	2	0	0	0
chr1	70163302	70163352	+	Sb01g047080.4	51	CASSETTE	GT-AG	canonical	5'UTR	70163088,70163242;70163634,70165266	2	gnl|UG|Zm#S33964743,gnl|UG|Zm#S50703488	1	0	0	0	0	0	2	0	0	0
chr1	70163302	70163352	+	Sb01g047080.6,Sb01g047080.7	51	CASSETTE	GT-AG	canonical	5'UTR	70163092,70163242;70163634,70163981	2	gnl|UG|Zm#S33964743,gnl|UG|Zm#S50703488	1	0	0	0	0	0	2	0	0	0
chr1	70163713	70163784	+	Sb01g047080.2	72	CASSETTE	AT-AC	canonical	5'UTR	70163092,70163242;70163889,70165266	7	gnl|UG|Sof#S17272723,gnl|UG|Sof#S17312306,gnl|UG|Sof#S17365907,gnl|UG|Sof#S17368458,gnl|UG|Sof#S17375105,gnl|UG|Sof#S53265626,gnl|UG|Sof#S17364689	1	0	0	0	0	0	0	0	7	0
chr1	70163713	70163784	+	Sb01g047080.3	72	CASSETTE	AT-AC	canonical	5'UTR	70163634,70163642;70163889,70165266	7	gnl|UG|Sof#S17272723,gnl|UG|Sof#S17312306,gnl|UG|Sof#S17365907,gnl|UG|Sof#S17368458,gnl|UG|Sof#S17375105,gnl|UG|Sof#S53265626,gnl|UG|Sof#S17364689	1	0	0	0	0	0	0	0	7	0
chr1	70240367	70240477	-	Sb01g047130.1	111	RETAIN	-	-	CDS	70239980,70240366;70240478,70240538	1	gnl|UG|Zm#S35380954	1	0	0	0	0	0	1	0	0	0
chr1	70754864	70754923	+	Sb01g047670.1	60	RETAIN	-	-	CDS	70754589,70754863;70754924,70756151	20	gnl|UG|Zm#S48278486,gnl|UG|Zm#S50705681,gnl|UG|Zm#S51834744,gnl|UG|Zm#S21156457,gnl|UG|Zm#S33980269,gnl|UG|Zm#S47982231,gnl|UG|Zm#S48174192,gnl|UG|Zm#S48188250,gnl|UG|Sof#S17312156,gnl|UG|Sof#S17312138,gnl|UG|Sof#S17273396,gnl|UG|Os#S16408287,gnl|UG|Os#S16410905,gnl|UG|Os#S35142733,gnl|UG|Os#S18324988,gnl|UG|Fpr#S53374967,gnl|UG|Fpr#S53375017,gnl|UG|Ta#S52542517,gnl|UG|Ta#S52542543,gnl|UG|Os#S124…	5	2	0	0	2	5	8	0	3	0
chr1	70939647	70939697	+	Sb01g047820.1	51	CASSETTE	GC-AG	canonical	CDS	70938731,70939091;70940251,70940815	1	gnl|UG|Zm#S26471071	1	0	0	0	0	0	1	0	0	0
chr1	70939647	70939697	+	Sb01g047820.2	51	CASSETTE	GC-AG	canonical	CDS	70938731,70939091;70940251,70940327	1	gnl|UG|Zm#S26471071	1	0	0	0	0	0	1	0	0	0
chr1	71272472	71272591	-	Sb01g048240.1	120	CASSETTE	GT-AG	canonical	CDS	71272264,71272325;71272805,71272877	2	gnl|UG|Os#S16399106,gnl|UG|Os#S35142783	1	0	0	0	0	2	0	0	0	0
chr1	71272528	71272581	-	Sb01g048240.1	54	CASSETTE	GT-AG	canonical	CDS	71272264,71272325;71272655,71272700	1	gnl|UG|Ta#S12977324	1	1	0	0	0	0	0	0	0	0
chr1	71571048	71571194	+	Sb01g048620.1	147	CASSETTE	GT-AG	canonical	CDS	71570842,71570952;71571274,71571366	1	gnl|UG|Os#S55937926	1	0	0	0	0	1	0	0	0	0
chr1	71571055	71571156	+	Sb01g048620.1	102	CASSETTE	GC-AG	canonical	CDS	71570842,71570952;71571274,71571366	1	gnl|UG|Os#S35190059	1	0	0	0	0	1	0	0	0	0
chr1	71675453	71675515	-	Sb01g048720.2	63	CASSETTE	GT-AG	canonical	5'UTR	71674034,71674998;71676143,71676230	30	gnl|UG|Zm#S26213528,gnl|UG|Zm#S26324627,gnl|UG|Zm#S27578082,gnl|UG|Zm#S27908856,gnl|UG|Zm#S30729729,gnl|UG|Zm#S47828002,gnl|UG|Zm#S47828003,gnl|UG|Zm#S47828004,gnl|UG|Zm#S47828005,gnl|UG|Zm#S47828006,gnl|UG|Zm#S47828007,gnl|UG|Zm#S47828008,gnl|UG|Zm#S47828009,gnl|UG|Zm#S47828010,gnl|UG|Zm#S47828011,gnl|UG|Zm#S47828012,gnl|UG|Zm#S47828013,gnl|UG|Zm#S47828016,gnl|UG|Zm#S47828018,gnl|UG|Zm#S47828019…	1	0	0	0	0	0	30	0	0	0
chr1	71675462	71675515	-	Sb01g048720.2	54	CASSETTE	GT-AG	canonical	5'UTR	71674034,71674998;71676143,71676230	1	gnl|UG|Sof#S17262507	1	0	0	0	0	0	0	0	1	0
chr1	72215065;72215727;72216698;72216777	72215445;72215827;72216762;72216859	+	Sb01g049200.4	630	CASSETTE	GT-AG;GT-AG;GT-AG;GC-AG	canonical;canonical;canonical;canonical	3'UTR	72214878,72215028;72216864,72217189	1	gnl|UG|Zm#S46907856	1	0	0	0	0	0	1	0	0	0
chr1	72215727;72216698;72216777	72215827;72216762;72216859	+	Sb01g049200.4	249	CASSETTE	GT-AG;GT-AG;GC-AG	canonical;canonical;canonical	3'UTR	72214878,72215028;72216864,72217189	1	gnl|UG|Zm#S51834074	1	0	0	0	0	0	1	0	0	0
chr1	72329814	72329906	-	Sb01g049320.1	93	RETAIN	-	-	CDS	72329166,72329813;72329907,72330000	1	gnl|UG|Zm#S34185226	1	0	0	0	0	0	1	0	0	0
chr1	72359213	72359299	-	Sb01g049350.1	87	RETAIN	-	-	3'UTR	72358953,72359212;72359300,72359353	3	gnl|UG|Sof#S17399334,gnl|UG|Zm#S11341916,gnl|UG|Zm#S11406327	2	0	0	0	0	0	2	0	1	0
chr1	72359369	72359424	-	Sb01g049350.1	56	CASSETTE	GT-AG	canonical	3'UTR	72359300,72359353;72359494,72359835	2	gnl|UG|Pvr#S49589758,gnl|UG|Pvr#S49589759	1	0	0	0	0	0	0	0	0	2
chr1	72359899	72359961	-	Sb01g049350.1	63	CASSETTE	GC-AG	canonical	CDS	72359494,72359835;72360014,72360187	1	gnl|UG|Pvr#S49589758	1	0	0	0	0	0	0	0	0	1
chr1	72474162	72474251	-	Sb01g049530.1	90	CASSETTE	GT-AG	canonical	CDS	72473591,72473802;72478291,72478692	1	gnl|UG|Hv#S58597639	1	0	1	0	0	0	0	0	0	0
chr1	72748724	72748783	-	Sb01g049770.1	60	CASSETTE	GT-AG	canonical	CDS	72748572,72748622;72749031,72749158	2	gnl|UG|Os#S40836026,gnl|UG|Ta#S58887178	2	1	0	0	0	1	0	0	0	0
chr1	72846243	72846320	-	Sb01g049850.1	78	CASSETTE	GC-AG	canonical	CDS	72846093,72846220;72846398,72846497	1	gnl|UG|Pvr#S56592218	1	0	0	0	0	0	0	0	0	1
chr1	73522282	73522337	+	Sb01g050450.2	56	CASSETTE	AT-AC	canonical	3'UTR	73522074,73522148;73522510,73522824	1	gnl|UG|Pvr#S56643811	1	0	0	0	0	0	0	0	0	1
chr2	481552	481626	+	Sb02g000570.1	75	RETAIN	-	-	CDS	480903,481551;481627,483428	1	gnl|UG|Os#S35132868	1	0	0	0	0	1	0	0	0	0
chr2	1035381;1035578	1035497;1035667	+	Sb02g001170.1	207	CASSETTE	GT-AG;GT-AG	canonical;canonical	CDS	1034790,1034909;1035909,1035944	2	gnl|UG|Zm#S48281129,gnl|UG|Zm#S51829304	1	0	0	0	0	0	2	0	0	0
chr2	1165328	1165447	-	Sb02g001350.1	120	RETAIN	-	-	CDS	1165163,1165327;1165448,1165728	21	gnl|UG|Pvr#S49179420,gnl|UG|Pvr#S49191456,gnl|UG|Hv#S12628431,gnl|UG|Hv#S12848832,gnl|UG|Hv#S58589153,gnl|UG|Hv#S58593111,gnl|UG|Ta#S22383512,gnl|UG|Ta#S37933900,gnl|UG|Ta#S58902578,gnl|UG|Ta#S58902581,gnl|UG|Ta#S58902582,gnl|UG|Pvr#S49358811,gnl|UG|Pvr#S49446913,gnl|UG|Pvr#S49448624,gnl|UG|Pvr#S49183669,gnl|UG|Pvr#S49416438,gnl|UG|Pvr#S49180272,gnl|UG|Hv#S32744348,gnl|UG|Hv#S12643585,gnl|UG|Hv#S…	3	5	8	0	0	0	0	0	0	8
chr2	1950175	1950270	-	Sb02g001920.1	96	CASSETTE	GC-AG	canonical	CDS	1949601,1950081;1950349,1950418	1	gnl|UG|Zm#S25100975	1	0	0	0	0	0	1	0	0	0
chr2	1950205	1950270	-	Sb02g001920.1	66	CASSETTE	GT-AG	canonical	CDS	1949601,1950081;1950349,1950418	84	gnl|UG|Fpr#S53341636,gnl|UG|Fpr#S53350160,gnl|UG|Fpr#S53370269,gnl|UG|Fpr#S53371122,gnl|UG|Fpr#S53375906,gnl|UG|Fpr#S53403630,gnl|UG|Hv#S12713466,gnl|UG|Hv#S12842847,gnl|UG|Hv#S39525130,gnl|UG|Hv#S42547780,gnl|UG|Os#S12402169,gnl|UG|Os#S12725363,gnl|UG|Os#S15049546,gnl|UG|Os#S15049547,gnl|UG|Os#S30734798,gnl|UG|Os#S30735035,gnl|UG|Os#S31078691,gnl|UG|Os#S31302048,gnl|UG|Os#S31690692,gnl|UG|Os#S35…	8	27	4	1	6	12	17	0	3	14
chr2	2072321;2072556;2073142;2073368	2072449;2072650;2073339;2073534	+	Sb02g002070.1	589	CASSETTE	GT-AG;GT-AG;GT-AG;GC-AG	canonical;canonical;canonical;canonical	3'UTR	2071082,2071955;2074679,2074961	2	gnl|UG|Zm#S48294942,gnl|UG|Zm#S48378764	1	0	0	0	0	0	2	0	0	0
chr2	2072321;2072556;2073142;2073368	2072449;2072677;2073339;2073534	+	Sb02g002070.1	616	CASSETTE	GT-AG;GT-AG;GT-AG;GC-AG	canonical;canonical;canonical;canonical	3'UTR	2071082,2071955;2074679,2074961	2	gnl|UG|Zm#S48294942,gnl|UG|Zm#S48378764	1	0	0	0	0	0	2	0	0	0
chr2	2073112	2073168	+	Sb02g002070.1	57	CASSETTE	GT-AG	canonical	3'UTR	2071082,2071955;2074679,2074961	1	gnl|UG|Zm#S26234386	1	0	0	0	0	0	1	0	0	0
chr2	2373332	2373487	-	Sb02g002290.1	156	RETAIN	-	-	CDS	2372758,2373331;2373488,2373732	1	gnl|UG|Os#S16519890	1	0	0	0	0	1	0	0	0	0
chr2	3067050	3067127	-	Sb02g002890.1	78	RETAIN	-	-	3'UTR	3066760,3067049;3067128,3067287	3	gnl|UG|Zm#S11323970,gnl|UG|Zm#S11525482,gnl|UG|Zm#S16433497	1	0	0	0	0	0	3	0	0	0
chr2	3108603	3108668	+	Sb02g002940.1	66	CASSETTE	GT-AG	canonical	CDS	3108443,3108505;3109135,3109234	1	gnl|UG|Sof#S17304488	1	0	0	0	0	0	0	0	1	0
chr2	3116930	3117049	+	Sb02g002940.1	120	CASSETTE	GT-AG	canonical	CDS	3116743,3116816;3117318,3117504	15	gnl|UG|Os#S15005932,gnl|UG|Os#S15015276,gnl|UG|Pvr#S49231715,gnl|UG|Pvr#S49264202,gnl|UG|Pvr#S49317641,gnl|UG|Pvr#S49363338,gnl|UG|Pvr#S49422791,gnl|UG|Pvr#S56576286,gnl|UG|Sof#S17245383,gnl|UG|Sof#S17320418,gnl|UG|Sof#S17323467,gnl|UG|Ta#S16194565,gnl|UG|Zm#S23950500,gnl|UG|Zm#S48132817,gnl|UG|Os#S15014676	5	1	0	0	0	3	2	0	3	6
chr2	3726030	3726122	-	Sb02g003260.1	93	CASSETTE	GT-AG	canonical	CDS	3725921,3725953;3726257,3726340	2	gnl|UG|Zm#S47916069,gnl|UG|Zm#S48303386	1	0	0	0	0	0	2	0	0	0
chr2	3726038	3726100	-	Sb02g003260.1	63	CASSETTE	GT-AG	canonical	CDS	3725676,3725801;3726257,3726340	2	gnl|UG|Os#S35132653,gnl|UG|Os#S49937048	1	0	0	0	0	2	0	0	0	0
chr2	4323817	4323945	+	Sb02g003890.1	129	CASSETTE	GT-AG	canonical	CDS	4323053,4323724;4324351,4324399	9	gnl|UG|Sof#S17477031,gnl|UG|Ta#S12898234,gnl|UG|Bdi#S57928418,gnl|UG|Hv#S12633411,gnl|UG|Hv#S48852507,gnl|UG|Hv#S58596859,gnl|UG|Hv#S58600983,gnl|UG|Ta#S32620769,gnl|UG|Ta#S58857549	4	3	4	1	0	0	0	0	1	0
chr2	4854927	4855007	+	Sb02g004270.1	81	CASSETTE	GT-AG	canonical	CDS	4854781,4854826;4855101,4855143	7	gnl|UG|Hv#S58586270,gnl|UG|Os#S15007767,gnl|UG|Os#S15021353,gnl|UG|Os#S16410930,gnl|UG|Os#S16411191,gnl|UG|Os#S23335238,gnl|UG|Os#S35132546	2	0	1	0	0	6	0	0	0	0
chr2	5008668	5008790	+	Sb02g004430.1	123	RETAIN	-	-	CDS	5008580,5008667;5008791,5008845	2	gnl|UG|Zm#S26233882,gnl|UG|Zm#S46910356	1	0	0	0	0	0	2	0	0	0
chr2	5028272	5028358	-	Sb02g004450.2	87	CASSETTE	GT-AG	canonical	5'UTR	5027012,5027384;5029210,5029321	1	gnl|UG|Pvr#S49194610	1	0	0	0	0	0	0	0	0	1
chr2	5028272	5028358	-	Sb02g004450.3	87	CASSETTE	GT-AG	canonical	5'UTR	5027012,5027384;5029210,5029337	1	gnl|UG|Pvr#S49194610	1	0	0	0	0	0	0	0	0	1
chr2	5028290	5028358	-	Sb02g004450.2	69	CASSETTE	GT-AG	canonical	5'UTR	5027012,5027384;5029210,5029321	3	gnl|UG|Zm#S27576538,gnl|UG|Zm#S46913698,gnl|UG|Zm#S50084761	1	0	0	0	0	0	3	0	0	0
chr2	5028290	5028358	-	Sb02g004450.3	69	CASSETTE	GT-AG	canonical	5'UTR	5027012,5027384;5029210,5029337	3	gnl|UG|Zm#S27576538,gnl|UG|Zm#S46913698,gnl|UG|Zm#S50084761	1	0	0	0	0	0	3	0	0	0
chr2	5388923	5389351	+	Sb02g004680.1	429	RETAIN	-	-	CDS	5388406,5388922;5389352,5389904	3	gnl|UG|Zm#S11483109,gnl|UG|Zm#S42150385,gnl|UG|Ta#S58855519	2	1	0	0	0	0	2	0	0	0
chr2	7246147	7246212	+	Sb02g006000.1	66	CASSETTE	GT-AG	canonical	CDS	7245861,7246000;7246511,7246617	3	gnl|UG|Hv#S12548690,gnl|UG|Hv#S12663959,gnl|UG|Hv#S58578903	1	0	3	0	0	0	0	0	0	0
chr2	8936059	8936157	-	Sb02g006970.1,Sb02g006970.2,Sb02g006970.3	99	CASSETTE	GT-AG	canonical	CDS	8935415,8935763;8937049,8937178	2	gnl|UG|Zm#S46908251,gnl|UG|Zm#S51832173	1	0	0	0	0	0	2	0	0	0
chr2	9041165	9041425	-	Sb02g007035.1	261	RETAIN	-	-	CDS	9040951,9041164;9041426,9042864	3	gnl|UG|Hv#S58583019,gnl|UG|Os#S16399316,gnl|UG|Os#S35132307	2	0	1	0	0	2	0	0	0	0
chr2	9129615	9129668	-	Sb02g007136.1	54	RETAIN	-	-	CDS	9129409,9129614;9129669,9129744	3	gnl|UG|Sof#S17336590,gnl|UG|Sof#S17429999,gnl|UG|Sof#S17472462	1	0	0	0	0	0	0	0	3	0
chr2	9371164	9371247	-	Sb02g007310.1	84	RETAIN	-	-	CDS	9371059,9371163;9371248,9371334	1	gnl|UG|Os#S31629524	1	0	0	0	0	1	0	0	0	0
chr2	9496910	9496966	-	Sb02g007513.2	57	CASSETTE	GC-AG	canonical	5'UTR	9495602,9496800;9499272,9499525	1	gnl|UG|Zm#S34277482	1	0	0	0	0	0	1	0	0	0
chr2	9496923	9496985	-	Sb02g007513.2	63	CASSETTE	GT-AG	canonical	5'UTR	9495602,9496800;9499272,9499525	18	gnl|UG|Zm#S26330414,gnl|UG|Zm#S27909871,gnl|UG|Zm#S27932627,gnl|UG|Zm#S33868676,gnl|UG|Zm#S33869315,gnl|UG|Zm#S33956332,gnl|UG|Zm#S47894871,gnl|UG|Zm#S47894874,gnl|UG|Zm#S47894875,gnl|UG|Zm#S47894876,gnl|UG|Zm#S47894880,gnl|UG|Zm#S47894883,gnl|UG|Zm#S47894885,gnl|UG|Zm#S47894888,gnl|UG|Zm#S47894877,gnl|UG|Zm#S47894878,gnl|UG|Zm#S47894881,gnl|UG|Zm#S47894882	1	0	0	0	0	0	18	0	0	0
chr2	9496923	9496988	-	Sb02g007513.2	66	CASSETTE	GT-AG	canonical	5'UTR	9495602,9496800;9499272,9499525	2	gnl|UG|Zm#S16060980,gnl|UG|Zm#S21145361	1	0	0	0	0	0	2	0	0	0
chr2	9621283	9621363	+	Sb02g007620.1	81	RETAIN	-	-	CDS	9621220,9621282;9621364,9621750	1	gnl|UG|Zm#S23898817	1	0	0	0	0	0	1	0	0	0
chr2	11997972	11998061	+	Sb02g008740.1	90	CASSETTE	GT-AG	canonical	CDS	11997540,11997791;11998186,11998264	3	gnl|UG|Sof#S17252380,gnl|UG|Sof#S17321292,gnl|UG|Sof#S17326723	1	0	0	0	0	0	0	0	3	0
chr2	13342352	13342411	+	Sb02g009310.1	60	CASSETTE	GT-AG	canonical	CDS	13342175,13342258;13342567,13342755	2	gnl|UG|Hv#S39525901,gnl|UG|Hv#S58586720	1	0	2	0	0	0	0	0	0	0
chr2	13342840	13342926	+	Sb02g009310.1	87	CASSETTE	GT-AG	canonical	CDS	13342567,13342755;13343028,13343827	3	gnl|UG|Hv#S39525901,gnl|UG|Os#S16402645,gnl|UG|Os#S35132179	2	0	1	0	0	2	0	0	0	0
chr2	15965999	15966073	+	Sb02g010500.1	75	CASSETTE	GT-AG	canonical	CDS	15965583,15965666;15966244,15966315	3	gnl|UG|Zm#S46908503,gnl|UG|Zm#S48305842,gnl|UG|Zm#S50084663	1	0	0	0	0	0	3	0	0	0
chr2	16171407	16171667	-	Sb02g010550.1	261	CASSETTE	GT-AG	canonical	CDS	16170538,16170816;16171893,16172315	2	gnl|UG|Zm#S52558151,gnl|UG|Zm#S57706005	1	0	0	0	0	0	2	0	0	0
chr2	16556377	16556475	+	Sb02g010710.1	99	RETAIN	-	-	CDS	16556093,16556376;16556476,16556611	5	gnl|UG|Os#S23275088,gnl|UG|Os#S15007261,gnl|UG|Os#S16404987,gnl|UG|Os#S35138694,gnl|UG|Os#S40812228	1	0	0	0	0	5	0	0	0	0
chr2	16556377	16556475	+	Sb02g010710.2	99	RETAIN	-	-	CDS	16556093,16556376;16556476,16556869	5	gnl|UG|Os#S16404987,gnl|UG|Os#S35138694,gnl|UG|Os#S40812228,gnl|UG|Os#S23275088,gnl|UG|Os#S15007261	1	0	0	0	0	5	0	0	0	0
chr2	16726466	16726522	-	Sb02g010740.1	57	CASSETTE	GC-AG	canonical	CDS	16726369,16726384;16727669,16727748	2	gnl|UG|Bdi#S57915349,gnl|UG|Bdi#S57948131	1	0	0	2	0	0	0	0	0	0
chr2	18754682	18754738	-	Sb02g011280.1	57	CASSETTE	GT-AG	canonical	CDS	18752315,18752514;18754787,18754937	1	gnl|UG|Os#S14998465	1	0	0	0	0	1	0	0	0	0
chr2	18898561	18898665	+	Sb02g011390.1	105	CASSETTE	GT-AG	canonical	CDS	18898252,18898551;18898961,18899113	1	gnl|UG|Sof#S17254263	1	0	0	0	0	0	0	0	1	0
chr2	19561615	19561678	-	Sb02g011690.1	64	CASSETTE	GT-AG	canonical	3'UTR	19561336,19561616;19562773,19563060	4	gnl|UG|Zm#S17030020,gnl|UG|Zm#S18250582,gnl|UG|Zm#S21150625,gnl|UG|Zm#S26322915	1	0	0	0	0	0	4	0	0	0
chr2	20575287	20575371	+	Sb02g012310.1	85	RETAIN	-	-	5'UTR	20575264,20575286;20575372,20576930	1	gnl|UG|Sof#S53266392	1	0	0	0	0	0	0	0	1	0
chr2	20583093	20583176	+	Sb02g012320.1	84	RETAIN	-	-	CDS	20583015,20583092;20583177,20583380	1	gnl|UG|Zm#S34194923	1	0	0	0	0	0	1	0	0	0
chr2	23949367	23949426	+	Sb02g013180.1	60	CASSETTE	GT-AG	canonical	3'UTR	23949069,23949366;23949582,23949841	3	gnl|UG|Os#S16410265,gnl|UG|Os#S23348869,gnl|UG|Os#S31070337	1	0	0	0	0	3	0	0	0	0
chr2	37118816	37118998	-	Sb02g016200.1,Sb02g016200.2	183	RETAIN	-	-	CDS	37112240,37118815;37118999,37120099	2	gnl|UG|Os#S16401537,gnl|UG|Os#S35128875	1	0	0	0	0	2	0	0	0	0
chr2	38847934	38848038	+	Sb02g016800.1	105	CASSETTE	GT-AG	canonical	CDS	38847735,38847858;38848182,38848378	9	gnl|UG|Sof#S17362070,gnl|UG|Zm#S52558944,gnl|UG|Zm#S57706321,gnl|UG|Hv#S12493440,gnl|UG|Hv#S32304316,gnl|UG|Hv#S58600152,gnl|UG|Hv#S58700928,gnl|UG|Ta#S13055239,gnl|UG|Ta#S13115759	4	2	4	0	0	0	2	0	1	0
chr2	45428944	45429024	+	Sb02g018640.1	81	RETAIN	-	-	CDS	45428839,45428943;45429025,45429148	1	gnl|UG|Zm#S35392588	1	0	0	0	0	0	1	0	0	0
chr2	46667354	46667440	+	Sb02g019310.1	87	RETAIN	-	-	CDS	46666935,46667353;46667441,46667537	1	gnl|UG|Sof#S17249734	1	0	0	0	0	0	0	0	1	0
chr2	50012808	50012879	+	Sb02g020700.1	72	CASSETTE	GT-AG	canonical	5'UTR	50012303,50012595;50013476,50013695	2	gnl|UG|Sof#S17294824,gnl|UG|Sof#S17295111	1	0	0	0	0	0	0	0	2	0
chr2	51275226	51275338	-	Sb02g020844.1	113	RETAIN	-	-	5'UTR	51275137,51275225;51275339,51275647	2	gnl|UG|Zm#S32290497,gnl|UG|Zm#S52551149	1	0	0	0	0	0	2	0	0	0
chr2	51524306	51524401	-	Sb02g020860.1,Sb02g020860.2,Sb02g020860.3,Sb02g020860.4	96	RETAIN	-	-	CDS	51524218,51524305;51524402,51524620	1	gnl|UG|Zm#S33095274	1	0	0	0	0	0	1	0	0	0
chr2	54600834	54600977	-	Sb02g022150.1	144	RETAIN	-	-	CDS	54600649,54600833;54600978,54602100	1	gnl|UG|Os#S35128673	1	0	0	0	0	1	0	0	0	0
chr2	55442397	55442477	+	Sb02g022430.1	81	CASSETTE	GC-AG	canonical	CDS	55442143,55442247;55442575,55442748	4	gnl|UG|Zm#S48283048,gnl|UG|Zm#S48297746,gnl|UG|Zm#S50708151,gnl|UG|Zm#S51836892	1	0	0	0	0	0	4	0	0	0
chr2	55794406	55794474	+	Sb02g022630.1	69	CASSETTE	GT-AG	canonical	CDS	55793169,55793196;55794630,55794781	1	gnl|UG|Pvr#S49368904	1	0	0	0	0	0	0	0	0	1
chr2	55794406	55794474	+	Sb02g022630.1	69	CASSETTE	GT-AG	canonical	CDS	55794265,55794336;55794630,55794781	1	gnl|UG|Pvr#S49368904	1	0	0	0	0	0	0	0	0	1
chr2	56144837	56144950	+	Sb02g022870.1	114	CASSETTE	GT-AG	canonical	CDS	56144227,56144371;56145180,56145304	3	gnl|UG|Os#S17523596,gnl|UG|Os#S35347044,gnl|UG|Os#S55935374	1	0	0	0	0	3	0	0	0	0
chr2	56236145	56236195	+	Sb02g022950.1	51	RETAIN	-	-	CDS	56235570,56236144;56236196,56236356	12	gnl|UG|Fpr#S53392257,gnl|UG|Zm#S48295822,gnl|UG|Ta#S26020833,gnl|UG|Os#S12737041,gnl|UG|Hv#S41568913,gnl|UG|Ta#S58853328,gnl|UG|Hv#S12613694,gnl|UG|Os#S25063463,gnl|UG|Os#S12736198,gnl|UG|Os#S35444571,gnl|UG|Os#S31050520,gnl|UG|Os#S16397876	5	2	2	0	1	6	1	0	0	0
chr2	57021549	57021632	+	Sb02g023400.1	84	CASSETTE	GC-AG	canonical	3'UTR	57021283,57021426;57021886,57022221	1	gnl|UG|Zm#S27941129	1	0	0	0	0	0	1	0	0	0
chr2	57206669	57206722	+	Sb02g023570.1	54	CASSETTE	GT-AG	canonical	5'UTR	57206083,57206667;57206779,57207420	1	gnl|UG|Zm#S33860078	1	0	0	0	0	0	1	0	0	0
chr2	58285538	58285588	+	Sb02g024140.1	51	RETAIN	-	-	CDS	58285506,58285537;58285589,58287550	18	gnl|UG|Os#S59600594,gnl|UG|Zm#S17019428,gnl|UG|Zm#S55017610,gnl|UG|Zm#S16553577,gnl|UG|Zm#S21146226,gnl|UG|Zm#S21152476,gnl|UG|Zm#S26320142,gnl|UG|Zm#S26331185,gnl|UG|Zm#S27916441,gnl|UG|Zm#S31647610,gnl|UG|Zm#S32020152,gnl|UG|Zm#S32289164,gnl|UG|Zm#S33863206,gnl|UG|Zm#S33981354,gnl|UG|Zm#S33996226,gnl|UG|Pvr#S49410404,gnl|UG|Pvr#S49424532,gnl|UG|Sof#S17305096	4	0	0	0	0	1	14	0	1	2
chr2	58993553	58993607	+	Sb02g024570.4	55	CASSETTE	GC-AG	canonical	5'UTR	58993192,58993261;58993664,58993915	7	gnl|UG|Sof#S17313854,gnl|UG|Sof#S17325436,gnl|UG|Sof#S17325437,gnl|UG|Sof#S17385976,gnl|UG|Sof#S17450592,gnl|UG|Sof#S17462931,gnl|UG|Sof#S53259044	1	0	0	0	0	0	0	0	7	0
chr2	59010900	59010950	+	Sb02g024593.1	51	RETAIN	-	-	CDS	59010532,59010899;59010951,59011194	1	gnl|UG|Ta#S52543556	1	1	0	0	0	0	0	0	0	0
chr2	59582364	59582483	-	Sb02g024900.1	120	CASSETTE	GC-AG	canonical	CDS	59582210,59582281;59582949,59583036	2	gnl|UG|Zm#S11521268,gnl|UG|Zm#S11392498	1	0	0	0	0	0	2	0	0	0
chr2	59585879	59585953	-	Sb02g024900.1	75	CASSETTE	GT-AG	canonical	CDS	59585572,59585775;59586678,59586827	1	gnl|UG|Hv#S58579084	1	0	1	0	0	0	0	0	0	0
chr2	59590351	59590410	-	Sb02g024900.1	60	CASSETTE	GT-AG	canonical	CDS	59590110,59590271;59590491,59590559	1	gnl|UG|Hv#S58579084	1	0	1	0	0	0	0	0	0	0
chr2	60559934	60560023	+	Sb02g025590.1	90	CASSETTE	GT-AG	canonical	CDS	60559640,60559707;60560109,60560240	26	gnl|UG|Bdi#S57920821,gnl|UG|Bdi#S57969316,gnl|UG|Hv#S12657953,gnl|UG|Hv#S12657954,gnl|UG|Hv#S12839503,gnl|UG|Hv#S12847826,gnl|UG|Hv#S58581948,gnl|UG|Hv#S58588308,gnl|UG|Hv#S58601411,gnl|UG|Os#S17523260,gnl|UG|Os#S35128298,gnl|UG|Pvr#S56566875,gnl|UG|Pvr#S56566876,gnl|UG|Pvr#S56654550,gnl|UG|Ta#S16212652,gnl|UG|Ta#S32530552,gnl|UG|Ta#S32670151,gnl|UG|Ta#S37763977,gnl|UG|Ta#S58867424,gnl|UG|Ta#S588…	6	8	7	2	0	2	4	0	0	3
chr2	60695882	60695944	-	Sb02g025720.1	63	CASSETTE	GT-AG	canonical	CDS	60695194,60695851;60695989,60696046	2	gnl|UG|Zm#S50707344,gnl|UG|Zm#S55446679	1	0	0	0	0	0	2	0	0	0
chr2	60777437	60777568	+	Sb02g025780.1	132	CASSETTE	GT-AG	canonical	CDS	60776926,60777188;60777670,60777786	9	gnl|UG|Hv#S58600206,gnl|UG|Pvr#S49408357,gnl|UG|Ta#S12924064,gnl|UG|Ta#S52544892,gnl|UG|Ta#S58861860,gnl|UG|Sof#S17246509,gnl|UG|Os#S16404909,gnl|UG|Os#S35128281,gnl|UG|Os#S14960039	5	3	1	0	0	3	0	0	1	1
chr2	61009978	61010079	-	Sb02g025963.1	102	RETAIN	-	-	CDS	61009904,61009977;61010080,61010182	1	gnl|UG|Os#S35128266	1	0	0	0	0	1	0	0	0	0
chr2	61292739	61292798	+	Sb02g026186.1	60	CASSETTE	GT-AG	canonical	CDS	61292545,61292637;61292918,61293262	1	gnl|UG|Zm#S48284298	1	0	0	0	0	0	1	0	0	0
chr2	61305908	61306039	+	Sb02g026190.1	132	CASSETTE	GT-AG	canonical	CDS	61303496,61303645;61306219,61306303	5	gnl|UG|Zm#S26191588,gnl|UG|Zm#S50711736,gnl|UG|Zm#S55445091,gnl|UG|Ta#S58896936,gnl|UG|Ta#S58896937	2	2	0	0	0	0	3	0	0	0
chr2	61436069	61436128	-	Sb02g026320.1	60	CASSETTE	GT-AG	canonical	5'UTR	61434660,61435727;61436834,61436964	1	gnl|UG|Zm#S46910813	1	0	0	0	0	0	1	0	0	0
chr2	61590541	61590588	+	Sb02g026496.1	48	RETAIN	-	-	CDS	61590406,61590540;61590589,61590904	1	gnl|UG|Os#S35148848	1	0	0	0	0	1	0	0	0	0
chr2	61721589	61721771	+	Sb02g026570.1	183	CASSETTE	GT-AG	canonical	CDS	61720269,61721396;61722070,61722141	2	gnl|UG|Hv#S12719886,gnl|UG|Hv#S58580313	1	0	2	0	0	0	0	0	0	0
chr2	61930233	61930328	+	Sb02g026730.1	96	CASSETTE	GT-AG	canonical	CDS	61928284,61928385;61930488,61930562	1	gnl|UG|Hv#S58596323	1	0	1	0	0	0	0	0	0	0
chr2	62040818	62040922	+	Sb02g026820.2	105	CASSETTE	GT-AG	canonical	CDS	62040611,62040657;62041029,62041307	4	gnl|UG|Hv#S12805552,gnl|UG|Hv#S15344249,gnl|UG|Hv#S41572675,gnl|UG|Hv#S58597361	1	0	4	0	0	0	0	0	0	0
chr2	62040820	62040888	+	Sb02g026820.2	69	CASSETTE	GT-AG	canonical	CDS	62040611,62040657;62041029,62041307	2	gnl|UG|Zm#S11522318,gnl|UG|Zm#S11522013	1	0	0	0	0	0	2	0	0	0
chr2	62046442	62046528	-	Sb02g026830.1	87	CASSETTE	GT-AG	canonical	CDS	62046244,62046349;62046630,62046736	5	gnl|UG|Pvr#S49577898,gnl|UG|Pvr#S49575938,gnl|UG|Pvr#S49597129,gnl|UG|Pvr#S56619922,gnl|UG|Pvr#S56619923	1	0	0	0	0	0	0	0	0	5
chr2	62365989	62366069	-	Sb02g027160.1	81	RETAIN	-	-	CDS	62365911,62365988;62366070,62366217	2	gnl|UG|Zm#S27892732,gnl|UG|Zm#S11391143	1	0	0	0	0	0	2	0	0	0
chr2	62365989	62366069	-	Sb02g027160.2	81	RETAIN	-	-	CDS	62365864,62365988;62366070,62366217	2	gnl|UG|Zm#S27892732,gnl|UG|Zm#S11391143	1	0	0	0	0	0	2	0	0	0
chr2	62706921	62707142	-	Sb02g027450.1	222	CASSETTE	GT-AG	canonical	5'UTR	62703169,62705733;62707159,62707399	1	gnl|UG|Sof#S17406673	1	0	0	0	0	0	0	0	1	0
chr2	63567996	63568072	-	Sb02g028390.1	77	RETAIN	-	-	3'UTR	63567621,63567995;63568073,63570023	1	gnl|UG|Pvr#S49175465	1	0	0	0	0	0	0	0	0	1
chr2	63689743	63689991	+	Sb02g028540.1	249	CASSETTE	GT-AG	canonical	5'UTR	63689611,63689687;63690125,63691251	4	gnl|UG|Zm#S25127896,gnl|UG|Zm#S26187467,gnl|UG|Zm#S31829339,gnl|UG|Zm#S33857989	1	0	0	0	0	0	4	0	0	0
chr2	63923883;63923977	63923969;63924041	-	Sb02g028780.1	152	CASSETTE	GT-AG;GC-AG	canonical;canonical	5'UTR	63922563,63923091;63924143,63924220	1	gnl|UG|Zm#S47872870	1	0	0	0	0	0	1	0	0	0
chr2	64267575	64267625	+	Sb02g029090.1	51	CASSETTE	GC-AG	canonical	CDS	64267418,64267559;64267730,64267818	3	gnl|UG|Zm#S26217058,gnl|UG|Zm#S34192710,gnl|UG|Zm#S50702885	1	0	0	0	0	0	3	0	0	0
chr2	64304960	64305036	-	Sb02g029150.1	77	RETAIN	-	-	3'UTR	64304639,64304959;64305037,64305274	23	gnl|UG|Zm#S26654971,gnl|UG|Zm#S48289843,gnl|UG|Zm#S21149854,gnl|UG|Zm#S17877615,gnl|UG|Zm#S26189145,gnl|UG|Zm#S27569901,gnl|UG|Zm#S11389686,gnl|UG|Zm#S17023083,gnl|UG|Zm#S11384608,gnl|UG|Zm#S27179311,gnl|UG|Zm#S46909600,gnl|UG|Zm#S48391471,gnl|UG|Zm#S48245388,gnl|UG|Zm#S11380665,gnl|UG|Zm#S26195683,gnl|UG|Zm#S46905926,gnl|UG|Zm#S11388919,gnl|UG|Zm#S47958995,gnl|UG|Zm#S48269189,gnl|UG|Zm#S11482983…	1	0	0	0	0	0	23	0	0	0
chr2	64481744;64481980	64481803;64482078	+	Sb02g029350.1	159	CASSETTE	GT-AG;GT-AG	canonical;canonical	CDS	64481498,64481593;64482261,64482323	1	gnl|UG|Hv#S58592134	1	0	1	0	0	0	0	0	0	0
chr2	64594393	64594497	-	Sb02g029500.1	105	CASSETTE	GT-AG	canonical	CDS	64593987,64594093;64594590,64594748	2	gnl|UG|Os#S23359576,gnl|UG|Os#S35127931	1	0	0	0	0	2	0	0	0	0
chr2	64716236	64716307	-	Sb02g029620.1	72	CASSETTE	GT-AG	canonical	CDS	64716047,64716118;64716552,64716615	1	gnl|UG|Os#S31349714	1	0	0	0	0	1	0	0	0	0
chr2	64814672	64814767	-	Sb02g029725.1	96	CASSETTE	GC-AG	canonical	CDS	64813612,64813652;64814931,64814992	1	gnl|UG|Bdi#S57964072	1	0	0	1	0	0	0	0	0	0
chr2	64833933	64834040	+	Sb02g029750.1	108	RETAIN	-	-	CDS	64833568,64833932;64834041,64834193	5	gnl|UG|Zm#S31657149,gnl|UG|Zm#S48084383,gnl|UG|Zm#S48084381,gnl|UG|Zm#S26233242,gnl|UG|Zm#S46905757	1	0	0	0	0	0	5	0	0	0
chr2	65485010	65485072	-	Sb02g030410.1	63	CASSETTE	GT-AG	canonical	5'UTR	65484646,65484812;65485366,65485447	1	gnl|UG|Zm#S25107141	1	0	0	0	0	0	1	0	0	0
[truncated: 978 more rows]
