# Supplementary material for: Comparative genomics of grass EST libraries reveals previously uncharacterized splicing events in crop plants
Source: BMC Plant Biol. 2015 Feb 5;15:39. doi: 10.1186/s12870-015-0431-7 (PMC4323234; doi:10.1186/s12870-015-0431-7)
Supplement: Additional file 3: — The multiple alignments of rice-maize-sorghum orthologous sequences of novel exons and their concatenated flanking exons for Os08g0427300, Os01g0125900, Os05g0593300, Os11g0661400, and Os07g0648266. [file 12870_2015_431_MOESM3_ESM.zip]

Archive with 1 entries (1 files):
- 9236630221484159_add3.txt
