# Supplementary material for: Comparative genomics of grass EST libraries reveals previously uncharacterized splicing events in crop plants
Source: BMC Plant Biol. 2015 Feb 5;15:39. doi: 10.1186/s12870-015-0431-7 (PMC4323234; doi:10.1186/s12870-015-0431-7)
Supplement: Additional file 3: — The multiple alignments of rice-maize-sorghum orthologous sequences of novel exons and their concatenated flanking exons for Os08g0427300, Os01g0125900, Os05g0593300, Os11g0661400, and Os07g0648266. [file 12870_2015_431_MOESM3_ESM.zip › 9236630221484159_add3.txt]

;Description:
;This file contains two sets of cross-species sequence alignments:
;1) rice novel exons and their orthologous sequences in maize and sorghum,
;2) concatenated flanking exons (i.e., 5' neighbour exon + 3' neighbour exon) of each novel exon.
;
>Os07g0648266_novel_exon_in_rice
AACTATCACGGTGT---------TTCTTCCAT----GGGTAGTTCATTGAGCTCTATTCG-----GCACATTTTGCATGTCCACA-TAAGTTCTCTTTGCTTACTGAAA
>Os07g0648266_novel_exon_orthologous_to_maize
AGTTTTGAGTATGTTAGAAACAATAATATTGTTGGGGAGAAGGTTCCTGGGTCCTGGCCAAAGGCCCGCATTAAGAAAAACAATGTTTAGATATCTTTTTCGGATAAGA
>Os07g0648266_novel_exon_orthologous_to_sorghum
AACTATCAAGGTGT---------TAATTCTGT----GAGTAATTCGCTAAATTTTGTTCG-----CCACACTTTGCGTGTCCACA-TCAATTCTCTTTGCTTACTGAAA
;
>Concatenated_flanking_exons_of_Os07g0648266_novel_exon_in_rice
TATGAGAACATACTTCTTGCAACTGATCTCTTGCCCGAAGTTTTAAGTGCTTCAATGAGCAGAAATTTTGTGTTAGCTACTGCAAGGCAGCCTGCTTCAGGAGCATTTGCTTATACTCGATATTTCCTGAAGAAATACAGGGATGTTCCTAGTGTGGCAAGGTGGGAGAAAAGTTTTAGAACCACATGTGATCAGCGACTGCTAGCTGAGCTTGATAATGGACGTTCAGTTGATGGTGATCTGGTTTCTTCTTCTGGGGTTTCAGCAGGTGAAGAGATTGATGAACAGATCCGTCAAAAAATGAATGTAAGGAATTCAAGAATTGTTCCAAACATGAAGGATATAATACAACGGCAAACTG---------------------AGGAAAAGAAAGGTATT------ACGGCACCCAAGAGCCC---CTCTGTTGATAGGGAAGACAGCTATCAAATTGCACATGACATTGTTTTGGGCTTACTTGAATGTATCAGGCAAAATGGGGGAGCTAGTCTAGATGGAGACCCTTCAATTGTTGCTTCTGCTGTCTCTGCAATTGTTCTCAATGCTGGGCATACAATAGCTAAACATTTGGATCT-----------------------------------------------------TTCGGC----------------------------------------CGATGCTCTTGGGGATCGCTTCAGCCGTGTATTTGAAATAGCTCTGGCTGTTGAAGCGTCTTCAGCTATTACAGCAACTTTTGCCCCTCCAAAGATGCAGCGTAATCAGTTTCAACCATCTCCAGAGACCCATGATGTATATGGAAATCATACAAATGACCTAAGCAACACAGGGAAAGGTTTTGTTGGGAGAACTACAAAGGTAGCCGCTGCTATTTCTGCACTTGTTGTGGGATCTGTTATTCATGGAGTTGTTAATATTGAGCGGATGGTTGCTGTCCTGAAAATAAAAGATGGTTTGGATATTTTGCATCTCCTAAGAGGTTTGAGATCAAGCACAAATGGTGTATCCCGGTCCACTGGAACGTTTAAGATGGAGAATTCAGTAGAAGTTTTGGTGCATTGGTTTAGGATTCTCTTGGGGAACTGCAGAACTGTCTATGATGGGCTTATTGCTGATATTCTTGGTGAGTCCTATGTTCTTGCACTCTCAAGGTTGCAGCGGATGCTTCCTTTAAGTATGGTCCTTCCTCCAGCCTATTCAATTTTTGCCATGGTCCTTTGGAAGAGATATACTTTTAGCCGTGAAGATGTGCAGCTTTACCAGTCTCTGTCAAACGCAATAAATGACATCACCATGCATCAGCCTTTTCGGGATATCTGCTTCCGTAATACACATCAGCTGTATGATCTCCTGGCCGCTGATGTTGGTGATTCAGAGTTTGCGGCAATGCTTGAAATGCATAACCCAGATAAGGGTTCAAAAGCAATGGCATTTATACCTCTTCGTGCTCGGCTATTTTTGAATTCCCTTGTTGATTGTAAAACAGCTGGGGCAATTCTAGGAGATGGTTCATGTGCTTCAGAGTCTGGCGAGGCAAAAGAGAGTGAGTTGAAACTCTCTGACAGACTTATACAACTACTGGATACCCTCCAACCAGCAAAGTTCCATTGGCAATGGGTTGAGTTGAGGTTTCTTTTAGATGAACAAGCTCTTCTGGAAAAAGTTGCAGCTGGTAATACATCAGTCGCAGAAGCAATCCAGTCGCTTTCCCCTAATGCTGAAAGCTTTGCCCTTTCTGATAGTGAGAAAGGGTTCACTGAAATCATCCTGTCAAGATTACTTGCCAGACCTGATGCTGCTCCCCTCTACTCAGAACTTGTTCATCTTCTTGGGAAGCTTCAAGAGTCACTTGTCGTGGATGTCAAATGGCTCCTGCAAGGGCAAGATGCCCTTCTGGGACGCAAATCCACAAGGCAGCAGCTTGTTCATATTGCTCAAAGAAAGGGCCTCTCGACAAAGACTCAGGTTTGGAAACCATGGGGCTGGGCCAGCTTGCTTAGTGATGTAATAGCCAGTAAAAGTACCAAGAGGAAATTGGAAGTCACTTCAATTGAGGAAGGAGAAGTTGTGGATGACTCTGCTGATGCTAAAAGGCCTAGCAAGGCTAACCCCCATAATGTGGACAGAAGCTTCGAGGGGATTAGATCTATTAATAAATATTTGACTGAGAAAGCCCTTTCAGAATTAATGTTGCCATGCATTGATAGAAGCTCTGCTGAATTTCGTAGTATATTTGCTGGTGATTTGGTGAAGCAGATGGGGACTATCAGTGAACACATCAAAGCAATAGCAAGGAATGGTACGAAACAATCTGGTTTAGTTCCATCAGGAACTGAAGCAGCATCGAACAAATCCAGTAGCCGTAAAGGGATTCGAGGTGGAAGTCCAAATATTGGACGGCGAGCTCCAGTTGGTAATGATCCAACTCCTCCTTCAGCATCTGCTCTGCGAGCAACAGTGTGGTTGCGCCTCCAATTTATCATTAGGTTGCTTCCATTAATCATGGCGGAT
>Concatenated_flanking_exons_of_Os07g0648266_novel_exon_orthologous_to_maize
TATGAGAACATACTTCTTGCGACCGACATCTTGCCTGATGTTCTAAGTGCTTTAGTGAACAGAAATTCTATGTCAGCAACTACCAGGCATCCTGGTTCAACAGCTTTTGCTTATGTTCGATATTTTTTGAAGAAATATAGAGATGTGGCTAGTGTGGCCAAGTGGGAGAAAAACTTTCGGACCACTTGTGATCAACGCCTGTTAGCTGAGCTTGATAATGGGCGGTCCATTGATGGTGATTTGGTATCTTCTTCGGGTATTTTAGCAGGCGAGGAGATTGATGAGCAGGTCCGCCAAAAGTTGAATGGAAGGAGTTCAAGACTCGTGCAGAATATGAAAGAGATAGTGCAACGGCAAGCTGATGGAATTCAGCGCAGTTTAAAGGAAAAGAAAGTTCTTGCAGGCGCAGCACCCAGGAATCCACTCACTTTTGAGAAAGAAGATAGTTATCAAATTGCACATGACATTGTTTTGGGCTTAGTAGAATGCATCAGGCAAAATGGGGGTGCAAATCCAGATGGAGACCTTTCAATAGTTGCTTCTGCTGTTTCTGCAATCGTTGTGAATGCTGGGCATATGATAGCAAAACATTTGGATTTTGCAGGAGGAAACTATCAAGGTGTTAATTCTGTGGCTACTTCGCTAAATTTTGTTCGGCACACTTTACTTATTCACATAAATTCTCTTTGCTTACTAAAAGAAACTCTTGGAGATCGCTTCAGCCGTGCCTTTGAAATAGCTCTGGCGGTTGAAACTTCTGCAGCTGTTACAGCAGCTTTTGCTCCTCCAAAGATGCACCGCAATCAGTTTCAACCATCTCCTGAGGCCCATGATGCATATGGAAATCATACAAGTGAGCTCAGCAACTCAGGGAAAGGTTTTGTTGGGAGAACTGCAAAAGTATCTGCTGCTATTTCTGCTCTTGTTGTGGGGGCTGTTGTTCATGGAGCTGTTAGCCTTGAGCGGATGGTTGCTACTCTAAAAATAAAAGATGGTCTGGATATTATGCAGCTTTTGAGAGGTTTGAAATCAAATACGAATGGTGTATCCCATCCTACTGGAGGTTTTAGGATTGAAAATTCCACGGAAGTTTCGGTACATTGGTTTAGGATTTTATTGGGGAACTGCAGAACTGTCTATGATGGGCTTATTGCAGATATTCTTGGAGATCCATACATTATTGCACTCTCAAGGTTGCAGCGGATGCTTCCTCTAACTGTAATTTTTCCTCCAGCCTACTCAATTTTTGCCATGGTTCTTTGGAGACGATATATTTTTAACTGTGAAGATCCACAACTTTATCAGTCTTTTTCAAATGCAATAAACGATATTACCAGACATCAGCCTTTTCGAGAGATCTACTTCCGTAATACACATCGGCTGTATAATCTTCTGGCTTCTGATGTTGGTGATTCGAAGTTTGCAGCAATGCTTGAAAGTCATAGTCCGGACCGGAATTCAAAAATATTGCCATTTATACCTCTCCGTGCACGCCTTTTTCTGGACGCTATTATTGATTGCAACACACC---AACTATTCAGGGGGATG------GTGCTTCAGAGCCTTGTGATCCCAAAGATAATGAACTAAAGCTTTCAGAGAGGCTTATGCAACTTCTTGATACTCTTCAACCTGCAAAATTTCACTGGCAATGGGTTGAGATGAGGCTTCTTTTAGATGAACAGGCTCTTATGGAAAAAGTTGCAGCAGGCAAGACAACACTT---GAATCACTTCGGTCATTATCCCCTAAAGCTGAGGGTTTTGCCCTTTCTGATAGTGAGAAAGGATTTACTGAAGTCATTCTATCAAGGCTACTTGCTAGACCTGACGCTGCTCCTCTGTATTCAGAACTTGTCCACCTTCTTGGAAAGCTTCAAGAGTCACTTGTTATGGATGTAAAATGGATTCTACAAGGGCAAGATGCTATTCTTGGGCGCAGGTCAACAAGACAACAGCTTGTTCATATTGCCCAACGAAAAGGTCTTTCAACAAAGGCACAGGTTTGGAAACCATGGGGTTGGTCCAGCTTGCTTAGCGATGCCATTCCTAATAAAACTGCAAAAAGGAAGTTGGAAGTCACATCAATTGAGGAAGGAGAAGTTGTGGATGACACTGTTGATGCTAAAAGGACTACCAAGACTCCCCCTCATAGTGTTGATAGAAGCTTTGAAGGGATTAGATCGATAAATAAATATTTAACTGAGAAAGCCCTTGCTGAATTAGTATTGCCTTGCATCGACAGAAGTTCTGCTGATATCCGTGGTATACTTTCTGTTGATTTGACCAAACAGATGGGGGCTATTAGTGAACATATCAAAGCAATAGCATTGAATGGTGCTAAACAAGCTGGTTCAGTTTCTTCAGGAAATGAAGTGCCATCGAACAAATCAAGTGGCCGTAGAGGAATTCGAGGTGGAAGCCCAAACATTGGTAGAAGAGCTCCGGTTGGTAATGACCCAAGTCCTCCTTCGGCTTCTGCTCTGCGGGCAGCGTTGTGGTTACGCCTCCAGTTCATCATTAGGTTGCTTCCAGTAATCATGGCAGAT
>Concatenated_flanking_exons_of_Os07g0648266_novel_exon_orthologous_to_sorghum
TATGAGAACATACTTCTTGCGACTGACATCTTGCCTGATGTTCTAAGTGCTTTAGTGAACAGAAATTCTGTCTCAGCAACTGTCAGGCATCCTGGTTCAACAGCTTTTGCTTATGTCAGATATTTTTTGAAGAAATACAGAGATGTGTCTGGTGTGGCCAAGTGGGAAAAAAGCTTTCGGACCACTTGTGATCAGCGCCTGTTAGCTGAGCTTGATAATGGGCGGTCCATTGATGGTGATTTGATTTCTTCTTCGGGGGTTTCAGCAGGCGAGGAGATTGATGAGCAGGTCCGCCAAAAGTTGAATGGAAAGAGTTCAAGACTCGTGCAGAATATGAAAGAGATAGTGCAACGGCAAGCTGATGAAGTTCAGCGCAGTTTGAAGGAAAAGAAAGTTCTT------GCAGCTCCCAGGAATCCACCCACTTTTGAGAAAGAAGATAGCTATCAAATTGCACATGACATTGTTTCGGGCTTAGTAGATTGTATCAGGCAAAATGGAGGTGCAAATCCAGATGGAGACCTTTCAACAGTTGCTTCTGCTGTTTCTGCAATTGTTGTGAATGCTGGGCATGTGATAGCAAAACATTTGGACTTTGCAGGAGGTAACTATCAAGGTGTTAATTCTGTGAGTAATTCGCTAAATTTTGTTCGCCACACTTTGCGTGTCCACATCAATTCTCTTTGCTTACTGAAAGAAACCCTTGGGGACCGCTTCAGCCGTGCATTTGAAATAGCTCTGGCCGTTGAAACTTCTGCAGCTGTTACAGCAGCTTTTGCTCCTCCAAAGATGCACCGCAATCAGTTTCAACCATCTCCTGAGGTCCATGATGCATATGGAAATCATACGAGTGATCTCAGCAACTCAGGGAAAGGCTTTGTTGGGAGAGCTGCAAAAGTATCTGCTGCTGTTTCTGCTCTTCTTGTGGGGGCCGTTGTTCATGGAGCTGTTAGTCTTGAGCGGATGGTTGCTGCTTTAAAAATAAAAGATGGTTTGGATATTCTGCAGCTCCTGAGAGGTTTGAAATCAAGTACGAATGGTGTATCCCGTCCTACTGGAACTTTTAGGATTGAGAACTCCACAGAAGTTTCGGTACATTGGTTTAGGATTCTATTGGGGAACTGCAGAACTGTCTATGATGGGCTTATTGCAGATATTCTTGGAGATTCATACATTCTTGCACTCTCAAGGTTGCAGCAGATGCTTCCTCTAAGTGTAATCTTTCCTCCGGCCTACTCAATTTTTGCCATGGTTCTTTGGAGACGATATATTTTTAACCGTGAAGATCCACAGCTTTATCAGTCTCTGTCAAACGCAATAAGTGATATTACCAGACATCAACCTTTTCGGGAGATCTGCTTCCGTAATACACATCGTCTGTATAACCTTCTGGCTTCTGATGTTGGTGATTCAGAGTTTGCAGCAATGCTTGAAAGCCATAGCCCGGACAGGAATTCAAAAATATTGCCATTTATACCTCTCCGTGCCCGGCTTTTTCTGGATGCTCTTATTGATTGCAACACACC---AACTATTCAGGGGGATG------GTGCTTCAGAGCCTTGTGACCCCAAAGATAATGAATTAAAGCTTTCAGAGAGGCTTATGCAACTTCTTGATACTCTTCAACCTGCAAAGTTCCATTGGCAATGGGTTGAGATGAGGCTTCTTTTAGATGAACAGGCTCTTATGGAAAAAGTTGCAGCAGGCAAGACAGCACTT---GAATCACTTCGGTCATTATCCCCAAATGCTGAGGGTTTTGCCCTTTCTGATAGTGAAAAAGGGTTTACTGAAGTGATTCTATCAAGGCTACTTGCTAGACCTGACGCCGCTCCTCTCTATTCAGAAGTTGTCCACCTTCTTGGAAAGCTTCAGGAGTCGCTTGTTATGGATGTAAAATGGATTTTACAAGGGCAAGACGCTATTCTTGGCCGCAGGTCAACAAGACAGCAGCTTGTTCATATTGCCCAACGAAAAGGGCTTTCAACAAAGGCACAGGTTTGGAAACCATGGGGTTGGTCCAGCTTGCTTAGCGATGTCATTGCTAATAAAGCTGCAAAAAGGAAGTTGGAAGTCACGTCAATTGAAGAGGGAGAAGTTGTGGATGACACTGTTGATGCTAAAAGGCCTAGCAAAACTCCCCCTCATAATGTTGATAGAAGCTTTGATGCGATTAGATCAATTAATAAATATTTAACTGAGAAAGCCCTTGCTGAATTAGTATTGCCATGCATTGACAGAAGTTCTGCTGATATCCGCGGTATACTTTCTGTTGATTTGATCAAACAGATGGGGGCTATTAGTGAACATATCAAAGCAATAGCAAGGAATGGTGCTAAACAAGCTGGTTCAGTTCCTTTAGGAAATGAAGTGCCATCAAACAAATCAAGTGGTCGTAAAGGAATTCGAGGTGGAAGCCCAAACATTGGCAGAAGAGCTCCGGTTGGTAATGACCCAAGTCCTCCTTCGGCTTCTGCTCTGCGGGCAGCATTGTGGTTACGCCTCCAATTCATCATTAGATTGCTTCCAGTAATCATGGCAGAC
;
;
>Os01g0125900_novel_exon_in_rice
AAAAAGCATTTAGATGGA---TCAAACTCAGATGCTATGGATGAAGTTGAATCTCACCAGTCTAATGAGATTTCA---
>Os01g0125900_novel_exon_orthologous_to_maize
AGAAGGCATTTAGATAGATCGTCAAACTCGGATGCTATGGATGAAGTTGAGTCTCACCAGTCTAATGAAGTTTCA---
>Os01g0125900_novel_exon_orthologous_to_sorghum
AG--------------------------CAAATCCTTCCGAGGAA--------TCTACCGTCTTATCCAGTTCCATTT
;
>Concatenated_flanking_exons_of_Os01g0125900_novel_exon_in_rice
GATGATTCGCAAAATGTAGCAGATAGTAACATCGAAAGGGAAAACGGTTCATTTAATTCGCAGGATGGAAGCTCTGTTGCAACTGGTCCACTTTCTGTTGCTTTTGGCTTTGTGACTCGGCTCGCGAGTGAACTCTTTGCTCG------------------------------------------------------------------------------AGAATCTGGTGATGATATTGATAAAGCTGAGGGGGAGAACAATGTGGCAACATCTGAGAGTACCGTTGTAACAACAAATGACGCTTCCGGTGGGAAGTCTGTAGATGTTGATATGGCTGACAAGCCTGGAGATTCAGATGGCTTCAAACACTTTGATGTTCAGCAGTGCCCTCCAGACCATCATTACCTGGAAAACATGGCGCAG
>Concatenated_flanking_exons_of_Os01g0125900_novel_exon_orthologous_to_maize
GATGATTCACAAAGCATACCTGAGAATAGCATTGAAAGGGAAGATGGTTCATTCAGCTCCCAGAATGGAAGTTCTGTTGCAACTGGTCCCCTTTCAGTTGCTTTTGGGTTTGTGACCCGACTAGCGAGTGATCTCTTCGCTCGAGGTAGAAGGCATTTAGATAGATCGTCAAACTCGGATGCTATGGATGAAGTTGAGTCTCACCAGTCTAATGAAGTTTCAGAAACTAGTGATGACATTGATAAGATTAA---TGAGAATAATGTGGAATCGCCAGAGGATGCTGCAGTAATAGAAAACGATTCTTCTGTCGAGAAGTCTGTAGATGTGGTCATGGCTGATAATCTTGTAGATTTGGAATGTTTCAAACACTTTGATATTCTGCAATGTCCTCCAGACCACCATTACCTTGAAAACATAGCCCAG
>Concatenated_flanking_exons_of_Os01g0125900_novel_exon_orthologous_to_sorghum
GATGATTCGCAAAATGTACCTGAGAATAGCATTGAAAGGGAAAATGGTTCATTTAGCTCCCAGGATGGAAGTTCTATTGCAACTGGTCCCCTTTCAGTTGCTTTTGGGTTTGTGACCCGACTGGCGAGTGATCTCTTTGCTCGAGGTAGAAGGCATTTAGATGGATCATCAAACTCAGATGCTATGGATGAAGTTGAGTCTCACCGGTCTAATGAGGCTTCAGAAACTGGTGATGACATTGATAAAATTAA---TGAGAATCATGTGGAATCGCCAGAGCATGCTGCAGTCACAGAAAACGATTCTTCTGTCGAGAAGTCTGTAGACGTGGTCTTGGCTGATAATCCTGAAGATCCAGAATGTTTCAAACACTTTGATGTTCTGCAGTGTCCTCCAGATCACCACTACCTTGAAAACACAGCCCAG
;
;
>Os05g0593300_novel_exon_in_rice
ATGCCTGCTGCAACTGTAGGCTTTCCTAGGCATAGTTCCCCTGGAAAGCCAAATGTGGTTTCACCTGGAAATGTATTA
>Os05g0593300_novel_exon_orthologous_to_maize
ATGCCTGGTGCCAAGCCAGGCTTTCCAAGGATTAGTTCACCAGTAATGTTAAATGCTGTTCCATCTGGAAATCTGTTT
>Os05g0593300_novel_exon_orthologous_to_sorghum
ATGCCTGGTGCCAGGCCAGGCTTTCCAAGGATTAGTTCACCAGCAATGCTAAATGCAGTTCCGTCTGGAAATCTGTTG
;
>Concatenated_flanking_exons_of_Os05g0593300_novel_exon_in_rice
GATGCTCAGAAATATGGTGTTCCTAGATGTACCTCTTTACAAAGTGATGAGCAACAGAAGATTCACTATAACCAGATTCTTAGTGGTAGAAATCTTCAGCAGACTGGAGGTTCTGTTCCAGGAGCATTTCCTCCTGGGGTTGATCGTGGTGCACGTG------TGATGCCTGGTACCCATGGTATGGGCATGGTGTCAGGACTAAATCGAG---------------------------------------------------------------------------------CCAACAGTGGGCAAGGAGCGCCAAACGCAGTAAATGTCCATCCTGGAGCCATGTCTGCCCCTGGAAATCCAACCTTACGGCCACATAATCCTATGCAGGCGCTTCAT---------------------------------------------------
>Concatenated_flanking_exons_of_Os05g0593300_novel_exon_orthologous_to_maize
GATGCTCAGAAATATGGTGTTCCCAGACCTATCTCTTTACAGGGTGATGAGCAACCAAAGATTCAGTATAATCAGATGGTCAATGACAGAAATCTTCATGAACCTGGAGTTTCTGCTCCTGGAACTACTCCTTCCGGGGTTGATTGTGGTCCAGGTGCCCTCATGATGCCATCTGCCCCTGCTATGGGAACAGTGGCAGGACTAAATCGAGGTATGCCTGGTGCCAAGCCAGGCTTTCCAAGGATTAGTTCACCAGTAATGTTAAATGCTGTTCCATCTGGAAATCTGTTTCCCAACAGTGGGCAAGGTGTGCTCAACACAGTAAATGTCCATCCTGGAGCCATATCTGGTCCTGGCAATTCAATCTTGAGGCCACATGATCCTATGCAAACATTTCGTCCTGGTCAGGGTATGGAAGAGCATAGGCAGATGTCGGAGTTTGACATGCCG
>Concatenated_flanking_exons_of_Os05g0593300_novel_exon_orthologous_to_sorghum
GATGCTCAGAAATATGGTGTTCCCAGACCTACCTCTTTACAGGGTGACGAACAACCAAAGATTCAATATAATCAGATGGCCAATGGCAGAAATCTTCATCAGCCTGGAGTTTCTGCTCCTGGAACTATTCCTTCCGGGGTTGATTGTGGTGCAGGTGCCCGCATGATGCCTTCTGCCCCTGGTATGGGAATGGTGGCAGGACTAAATCGAGGTATGCCTGGTGCCAGGCCAGGCTTTCCAAGGATTAGTTCACCAGCAATGCTAAATGCAGTTCCGTCTGGAAATCTGTTGCCCAACAGTGGGCAAGGTGTGCTCACTGCAGTAAGTGTCCATCCTGGAGCCATATCTGGTCCTGGCAATTCAATCTTGAGGCCACGTGATCCTATGCAAACATTTCGTCCTGGTCAGGGTATGGAAGAGCATAGGCAGATGTCGGAGTTCGACATGCCG
;
;
>Os08g0427300_novel_exon_in_rice
TATCGTAGTCGATCTCGTGATACTTCTCCTGGTGGACAAAATCAGATGCATCATTATTTC
>Os08g0427300_novel_exon_orthologous_to_maize
TACCGTAGTCGATCTCGTGATACTTCTCCAGGTGGACAAAATCAGATGAATCGTAATTTC
>Os08g0427300_novel_exon_orthologous_to_sorghum
TACCATAGTCGATCTCGTGATACTTCTCCTGGTGGACAAAATCAGATGCGTCATAATTTC
;
>Concatenated_flanking_exons_of_Os08g0427300_novel_exon_in_rice
GATGATACACTAAACCTATATACTTATGCTATCTTGAGGTTAACTCCTCGTGCTTTATTGTCCAATGCAACTTCCTGGTCCTATCTGCGGAAAGGAACTTCGGTTCATGCTGGCCCCACTTCTAGTTCATCAAATGGAACAGCTTCAGTAGAAAGGCCTCTCCAGCGTGAGAAACTATACAAAGGAAAGGATGGTTTTGTTGCCGCTGGTTCCACTACTTCAGAAGTTCGTGGTGCTGTGGCTTGGGTTCCCATACTGTGGTTCCAGCAGGCAGAAGACCGCATGCATCTCTGTGTTTATCAGCACAAGAACATAACCATTCTGCTACTGATTCCAGCTTCATCTCTAATAAATGGAGATGATGGCATTGCTCATGTGAAGAGACATCTTCTTGAAAAT
>Concatenated_flanking_exons_of_Os08g0427300_novel_exon_orthologous_to_maize
GATGATACTTTAAACCTATATACATATGCTGTTCTGAGGTTAACTCCGCGTGCTTTATATTCCAATGCAAGTTCTTGGTCCTATTTGCGGAAAGGAACTTCTGTTAGTGCTGGCCAAACATCAAGTTCATCAAATGGAACAACTGCAGGAGAAAGGCCTCTCCTACGTGAGAAATTGTCAAAGGGAAAGGATGGCTTTGTTGCTGCTGATTTCACAGCTACAGAAGCTCGTTGTGCTGTACCCTCGACTCCAATACTTTGGTTCCAGCAGGCAGATGAGTGCATGCACCTATGCATTTATCAGCACAAAAGTCTCACTATCTTACTGCTGGTTCCTGCTTCCTCAGTGATAAATGGAGAAGAGGGCATTACTCATGTGAAGAAGGCGATGCTTGAAAAT
>Concatenated_flanking_exons_of_Os08g0427300_novel_exon_orthologous_to_sorghum
GATGATACTTTAAACCTATATACATATGCTGTCCTGAGGTTAACTCCACGTGCTTTATATGCCAATGCAAGTTCTTGGTCCTATTTGCGAAAAGGAACTTCTGTTAGTGCTGGTCCAACATCAAGTTCATCAAATGGAACAACTGCAGGAGAAAGGCCTCTCCTGCGTGACAATTTGTCGAAGGGAAAGGACGGCTTTGTTGCTGCTGATTTCGCAGCTACAGAAGCTCGTGGTGCTGTACCCTTGACTCCAATACTATGGTTCCAGCAGGCAGAGGAACGTATGTACCTATGCATTTATCAGCACAAGAGTCTCACTATCCTACTGCTGGTTCCTGCTTCCTCACTGATAAATGGGGAAGAGGGCATTGCTCATGTGAAGAAGCAGATGCTTGAAAAT
;
;
>Os11g0661400_novel_exon_in_rice
AAGATTGCAACTTATAAGATAAGGCCAGTTCTGAGGATGATTGCAGGAACAACTATATCAGAGTTCGATTTGACTGG---TGATCTTTTTAAA
>Os11g0661400_novel_exon_orthologous_to_maize
AAGACTGCAACCTATAAGATAAGGCCAGTTCTGAGGATGATTACAGGATCAACTATATCCGAGTTCGATTTGACTGGTGATGATCTTTTTAAA
>Os11g0661400_novel_exon_orthologous_to_sorghum
AAGATTGCAACCTATAAGATAAGGCCAGTTCTGAGGATGATTACAGGATCAACTATATCCGAGTTCGATTTGACTGG---TGATCTTTTTAAA
;
>Concatenated_flanking_exons_of_Os11g0661400_novel_exon_in_rice
AAAGGACAGCTAACGAAGCCTTGCAAGGGAATATTGCTGTTTGGACCTCCTGGTACTGGGAAAACCATGCTTGCTAAGGCAGTAGCAACTGAAGCAGGTGCTAACTTCATTAACATATCAATGTCAAGCATTACATCGAAGTGGTTTGGCGAAGGAGAGAAATATGTAAAAGCTGTTTTCTCATTAGCAAGTAAAATAGCTCCAAGCGTTATATTCATTGATGAGGTTGATAGTATGCTAGGAAGGAGAGAGAATCCAGGGGAGCATGAAGCGATGCGCAAGATGAAAAACGAATTTATGGTGAATTGGGATGGATTACGCACTAAAGATAAAGAACGTGTACTGGTTCTTGGTGCCACAAATAGGCCTTTCGACCTGGATGAGGCTGTCATTAGGAGGTTCCCGCGCAGGTTAATGGTTAACTTACCTGACGCATCGAATAGAGAAAAGATTCTGAAAGTAATATTGGCAAAGGAAGAGTTGGCTCCAGGTATTGATATGGATTCTCTTGCCACTATGACCGATGGATATTCAGGAAGTGACCTGAAGAATCTATGCGTGACCGCAGCTCATTACCCCATTCGAGAAATCCTTGAGAAG
>Concatenated_flanking_exons_of_Os11g0661400_novel_exon_orthologous_to_maize
AAAGGGCAGTTAACAAAGCCTTGCAAGGGGATATTGCTTTTCGGACCTCCTGGCACTGGAAAAACTATGCTTGCCAAAGCAGTAGCAACTGAAGCAGGCGCTAATTTCATCAATATATCAATGTCGAGCATTACATCGAAGTGGTTTGGTGAAGGGGAGAAGTATGTAAAGGCTGTTTTCTCACTAGCAAGTAAAATAGCACCCAGTGTTATATTTATTGATGAGGTCGATAGTATGCTAGGAAGGAGAGAAAATCCAGGGGAGCATGAAGCGATGCGCAAGATGAAGAATGAATTTATGGTAAATTGGGATGGGTTGCGCACTAAAGATAAGGAGCGTGTGCTTGTTCTTGGTGCTACAAATAGGCCTTTTGACCTCGACGAGGCTGTGATTAGGAGGTTCCCCCGCAGGTTAATGGTAAACTTGCCCGATGCATCAAATAGGGAGAAAATTCTAAAAGTAATTTTGGCAAAAGAAGAGCTGGGATCTGATGTTGATATGGACTCGCTTGCCAATATGACTGATGGTTATTCAGGAAGCGACCTGAAGAATCTGTGTGTGACCGCGGCGCATTACCCCATCCGAGAAATTCTGGAGAAG
>Concatenated_flanking_exons_of_Os11g0661400_novel_exon_orthologous_to_sorghum
AAAGGCCAGTTAACAAAGCCTTGCAAGGGAATATTGCTTTTCGGACCTCCTGGCACTGGGAAAACTATGCTTGCCAAAGCAGTAGCAACTGAAGCAGGTGCTAATTTCATCAATATATCAATGTCGAGCATTACATCGAAGTGGTTTGGTGAAGGAGAGAAGTATGTAAAGGCTGTTTTCTCACTAGCAAGTAAAATAGCCCCCAGTGTTATATTTATTGATGAGGTCGATAGTATGCTAGGAAGGAGAGAAAATCCAGGGGAGCATGAAGCGATGCGCAAGATGAAGAATGAATTTATGGTAAATTGGGATGGGTTGCGCACTAAAGATAAGGAGCGTGTGCTTGTTCTTGGTGCTACAAATAGACCGTTTGATCTGGACGAGGCTGTGATTAGGAGGTTCCCCCGCAGGTTAATGGTAAACTTACCCGATGCATCAAATAGAGAGAAAATTCTAAAAGTAATTTTGGCAAAAGAAGAGCTGGGATCGGATGTTGATCTGGACTCACTTGCCAATATGACTGATGGTTATTCAGGAAGCGACCTTAAGAATCTGTGTGTGACCGCAGCGCATTATCCCATTCGAGAAATTCTGGAGAAG
